# Supplementary material for: Genomic Analysis Provides New Insights Into Biotechnological and Industrial Potential of Parageobacillus thermantarcticus M1
Source: Front Microbiol. 2022 Jun 9;13:923038. doi: 10.3389/fmicb.2022.923038 (PMC9218356; doi:10.3389/fmicb.2022.923038)
Supplement: Supplementary file 1 [file Table_1.xlsx]

## Sheet: Table S1
Supplementary Table 1. Annotation of Parageobacillusbacillus thermantarcticus M1 genome
Feature ID	Type	Contig	Start	Stop	Strand	Length (bp)	Function	Subsystem
Pta.crispr_array.1	CRISPR_ARRAY	gi|1097419058|emb|FOJS01000086.1|	895	2436	+	1542	CRISPR region with repeat gttttatctgaacgtagtgggatataaag	- none -
Pta.crispr_array.2	CRISPR_ARRAY	gi|1097420331|emb|FOJS01000023.1|	34151	35524	+	1374	CRISPR region with repeat gtttgtatcttacctataaggacttgaaac	- none -
Pta.crispr_array.3	CRISPR_ARRAY	gi|1097421161|emb|FOJS01000010.1|	39843	41358	+	1516	CRISPR region with repeat gtttttatcttacctatgaggaattgaaac	- none -
Pta.crispr_repeat.1	CRISPR_REPEAT	gi|1097419058|emb|FOJS01000086.1|	895	923	+	29	CRISPR repeat with sequence gttttatctgaacgtagtgggatataaag	- none -
Pta.crispr_repeat.10	CRISPR_REPEAT	gi|1097419058|emb|FOJS01000086.1|	1488	1516	+	29	CRISPR repeat with sequence gttttatctgaacgtagtgggatataaag	- none -
Pta.crispr_repeat.11	CRISPR_REPEAT	gi|1097419058|emb|FOJS01000086.1|	1556	1584	+	29	CRISPR repeat with sequence gttttatctgaacgtagtgggatataaag	- none -
Pta.crispr_repeat.12	CRISPR_REPEAT	gi|1097419058|emb|FOJS01000086.1|	1623	1651	+	29	CRISPR repeat with sequence gttttatctgaacgtagtgggatataaag	- none -
Pta.crispr_repeat.13	CRISPR_REPEAT	gi|1097419058|emb|FOJS01000086.1|	1691	1719	+	29	CRISPR repeat with sequence gttttatctgaacgtagtgggatataaag	- none -
Pta.crispr_repeat.14	CRISPR_REPEAT	gi|1097419058|emb|FOJS01000086.1|	1756	1784	+	29	CRISPR repeat with sequence gttttatctgaacgtagtgggatataaag	- none -
Pta.crispr_repeat.15	CRISPR_REPEAT	gi|1097419058|emb|FOJS01000086.1|	1821	1849	+	29	CRISPR repeat with sequence gttttatctgaacgtagtgggatataaag	- none -
Pta.crispr_repeat.16	CRISPR_REPEAT	gi|1097419058|emb|FOJS01000086.1|	1886	1914	+	29	CRISPR repeat with sequence gttttatctgaacgtagtgggatataaag	- none -
Pta.crispr_repeat.17	CRISPR_REPEAT	gi|1097419058|emb|FOJS01000086.1|	1952	1980	+	29	CRISPR repeat with sequence gttttatctgaacgtagtgggatataaag	- none -
Pta.crispr_repeat.18	CRISPR_REPEAT	gi|1097419058|emb|FOJS01000086.1|	2016	2044	+	29	CRISPR repeat with sequence gttttatctgaacgtagtgggatataaag	- none -
Pta.crispr_repeat.19	CRISPR_REPEAT	gi|1097419058|emb|FOJS01000086.1|	2082	2110	+	29	CRISPR repeat with sequence gttttatctgaacgtagtgggatataaag	- none -
Pta.crispr_repeat.2	CRISPR_REPEAT	gi|1097419058|emb|FOJS01000086.1|	959	987	+	29	CRISPR repeat with sequence gttttatctgaacgtagtgggatataaag	- none -
Pta.crispr_repeat.20	CRISPR_REPEAT	gi|1097419058|emb|FOJS01000086.1|	2146	2174	+	29	CRISPR repeat with sequence gttttatctgaacgtagtgggatataaag	- none -
Pta.crispr_repeat.21	CRISPR_REPEAT	gi|1097419058|emb|FOJS01000086.1|	2212	2240	+	29	CRISPR repeat with sequence gttttatctgaacgtagtgggatataaag	- none -
Pta.crispr_repeat.22	CRISPR_REPEAT	gi|1097419058|emb|FOJS01000086.1|	2276	2304	+	29	CRISPR repeat with sequence gttttatctgaacgtagtgggatataaag	- none -
Pta.crispr_repeat.23	CRISPR_REPEAT	gi|1097419058|emb|FOJS01000086.1|	2342	2370	+	29	CRISPR repeat with sequence gttttatctgaacgtagtgggatataaag	- none -
Pta.crispr_repeat.24	CRISPR_REPEAT	gi|1097419058|emb|FOJS01000086.1|	2408	2436	+	29	CRISPR repeat with sequence gttttatctgaacgtagtggtgtaaacta	- none -
Pta.crispr_repeat.25	CRISPR_REPEAT	gi|1097420331|emb|FOJS01000023.1|	34151	34180	+	30	CRISPR repeat with sequence gtttgtatcttacctataaggacttgaaac	- none -
Pta.crispr_repeat.26	CRISPR_REPEAT	gi|1097420331|emb|FOJS01000023.1|	34219	34248	+	30	CRISPR repeat with sequence gtttgtatcttacctataaggacttgaaac	- none -
Pta.crispr_repeat.27	CRISPR_REPEAT	gi|1097420331|emb|FOJS01000023.1|	34285	34314	+	30	CRISPR repeat with sequence gtttgtatcttacctataaggacttgaaac	- none -
Pta.crispr_repeat.28	CRISPR_REPEAT	gi|1097420331|emb|FOJS01000023.1|	34350	34379	+	30	CRISPR repeat with sequence gtttgtatcttacctataaggacttgaaac	- none -
Pta.crispr_repeat.29	CRISPR_REPEAT	gi|1097420331|emb|FOJS01000023.1|	34420	34449	+	30	CRISPR repeat with sequence gtttgtatcttacctataaggacttgaaac	- none -
Pta.crispr_repeat.3	CRISPR_REPEAT	gi|1097419058|emb|FOJS01000086.1|	1024	1052	+	29	CRISPR repeat with sequence gttttatctgaacgtagtgggatataaag	- none -
Pta.crispr_repeat.30	CRISPR_REPEAT	gi|1097420331|emb|FOJS01000023.1|	34486	34515	+	30	CRISPR repeat with sequence gtttgtatcttacctataaggacttgaaac	- none -
Pta.crispr_repeat.31	CRISPR_REPEAT	gi|1097420331|emb|FOJS01000023.1|	34551	34580	+	30	CRISPR repeat with sequence gtttgtatcttacctataaggacttgaaac	- none -
Pta.crispr_repeat.32	CRISPR_REPEAT	gi|1097420331|emb|FOJS01000023.1|	34618	34647	+	30	CRISPR repeat with sequence gtttgtatcttacctataaggacttgaaac	- none -
Pta.crispr_repeat.33	CRISPR_REPEAT	gi|1097420331|emb|FOJS01000023.1|	34688	34717	+	30	CRISPR repeat with sequence gtttgtatcttacctataaggacttgaaac	- none -
Pta.crispr_repeat.34	CRISPR_REPEAT	gi|1097420331|emb|FOJS01000023.1|	34756	34785	+	30	CRISPR repeat with sequence gtttgtatcttacctataaggacttgaaac	- none -
Pta.crispr_repeat.35	CRISPR_REPEAT	gi|1097420331|emb|FOJS01000023.1|	34827	34856	+	30	CRISPR repeat with sequence gtttgtatcttacctataaggacttgaaac	- none -
Pta.crispr_repeat.36	CRISPR_REPEAT	gi|1097420331|emb|FOJS01000023.1|	34893	34922	+	30	CRISPR repeat with sequence gtttgtatcttacctataaggacttgaaac	- none -
Pta.crispr_repeat.37	CRISPR_REPEAT	gi|1097420331|emb|FOJS01000023.1|	34962	34991	+	30	CRISPR repeat with sequence gtttgtatcttacctataaggacttgaaac	- none -
Pta.crispr_repeat.38	CRISPR_REPEAT	gi|1097420331|emb|FOJS01000023.1|	35030	35059	+	30	CRISPR repeat with sequence gtttgtatcttacctataaggacttgaaac	- none -
Pta.crispr_repeat.39	CRISPR_REPEAT	gi|1097420331|emb|FOJS01000023.1|	35099	35128	+	30	CRISPR repeat with sequence gtttgtatcttacctataaggacttgaaac	- none -
Pta.crispr_repeat.4	CRISPR_REPEAT	gi|1097419058|emb|FOJS01000086.1|	1087	1115	+	29	CRISPR repeat with sequence gttttatctgaacgtagtgggatataaag	- none -
Pta.crispr_repeat.40	CRISPR_REPEAT	gi|1097420331|emb|FOJS01000023.1|	35165	35194	+	30	CRISPR repeat with sequence gtttgtatcttacctataaggacttgaaac	- none -
Pta.crispr_repeat.41	CRISPR_REPEAT	gi|1097420331|emb|FOJS01000023.1|	35232	35261	+	30	CRISPR repeat with sequence gtttgtatcttacctataaggacttgaaac	- none -
Pta.crispr_repeat.42	CRISPR_REPEAT	gi|1097420331|emb|FOJS01000023.1|	35297	35326	+	30	CRISPR repeat with sequence gtttgtatcttacctataaggacttgaaat	- none -
Pta.crispr_repeat.43	CRISPR_REPEAT	gi|1097420331|emb|FOJS01000023.1|	35364	35393	+	30	CRISPR repeat with sequence gtttgtatcttacctataaggaattgaaac	- none -
Pta.crispr_repeat.44	CRISPR_REPEAT	gi|1097420331|emb|FOJS01000023.1|	35429	35458	+	30	CRISPR repeat with sequence gtttgtatcttacctataaggaaccgaaac	- none -
Pta.crispr_repeat.45	CRISPR_REPEAT	gi|1097420331|emb|FOJS01000023.1|	35495	35524	+	30	CRISPR repeat with sequence gtttgtaccttgtctgtaaggaattgggat	- none -
Pta.crispr_repeat.46	CRISPR_REPEAT	gi|1097421161|emb|FOJS01000010.1|	39843	39872	+	30	CRISPR repeat with sequence gtttttatcttacctatgaggaattgaaac	- none -
Pta.crispr_repeat.47	CRISPR_REPEAT	gi|1097421161|emb|FOJS01000010.1|	39911	39940	+	30	CRISPR repeat with sequence gtttttatcttacctatgaggaattgaaac	- none -
Pta.crispr_repeat.48	CRISPR_REPEAT	gi|1097421161|emb|FOJS01000010.1|	39980	40009	+	30	CRISPR repeat with sequence gtttttatcttacctatgaggaattgaaac	- none -
Pta.crispr_repeat.49	CRISPR_REPEAT	gi|1097421161|emb|FOJS01000010.1|	40048	40077	+	30	CRISPR repeat with sequence gtttttatcttacctatgaggaattgaaac	- none -
Pta.crispr_repeat.5	CRISPR_REPEAT	gi|1097419058|emb|FOJS01000086.1|	1153	1181	+	29	CRISPR repeat with sequence gttttatctgaacgtagtgggatataaag	- none -
Pta.crispr_repeat.50	CRISPR_REPEAT	gi|1097421161|emb|FOJS01000010.1|	40117	40146	+	30	CRISPR repeat with sequence gtttttatcttacctatgaggaattgaaac	- none -
Pta.crispr_repeat.51	CRISPR_REPEAT	gi|1097421161|emb|FOJS01000010.1|	40182	40211	+	30	CRISPR repeat with sequence gtttttatcttacctatgaggaattgaaac	- none -
Pta.crispr_repeat.52	CRISPR_REPEAT	gi|1097421161|emb|FOJS01000010.1|	40249	40278	+	30	CRISPR repeat with sequence gtttttatcttacctatgaggaattgaaac	- none -
Pta.crispr_repeat.53	CRISPR_REPEAT	gi|1097421161|emb|FOJS01000010.1|	40318	40347	+	30	CRISPR repeat with sequence gtttttatcttacctatgaggaattgaaac	- none -
Pta.crispr_repeat.54	CRISPR_REPEAT	gi|1097421161|emb|FOJS01000010.1|	40383	40412	+	30	CRISPR repeat with sequence gtttttatcttacctatgaggaattgaaac	- none -
Pta.crispr_repeat.55	CRISPR_REPEAT	gi|1097421161|emb|FOJS01000010.1|	40450	40479	+	30	CRISPR repeat with sequence gtttttatcttacctatgaggaattgaaac	- none -
Pta.crispr_repeat.56	CRISPR_REPEAT	gi|1097421161|emb|FOJS01000010.1|	40518	40547	+	30	CRISPR repeat with sequence gtttttatcttacctatgaggaattgaaac	- none -
Pta.crispr_repeat.57	CRISPR_REPEAT	gi|1097421161|emb|FOJS01000010.1|	40586	40615	+	30	CRISPR repeat with sequence gtttttatcttacctatgaggaattgaaac	- none -
Pta.crispr_repeat.58	CRISPR_REPEAT	gi|1097421161|emb|FOJS01000010.1|	40652	40681	+	30	CRISPR repeat with sequence gtttttatcttacctatgaggaattgaaac	- none -
Pta.crispr_repeat.59	CRISPR_REPEAT	gi|1097421161|emb|FOJS01000010.1|	40718	40747	+	30	CRISPR repeat with sequence gtttttatcttacctatgaggaattgaaac	- none -
Pta.crispr_repeat.6	CRISPR_REPEAT	gi|1097419058|emb|FOJS01000086.1|	1220	1248	+	29	CRISPR repeat with sequence gttttatctgaacgtagtgggatataaag	- none -
Pta.crispr_repeat.60	CRISPR_REPEAT	gi|1097421161|emb|FOJS01000010.1|	40785	40814	+	30	CRISPR repeat with sequence gtttttatcttacctatgaggaattgaaac	- none -
Pta.crispr_repeat.61	CRISPR_REPEAT	gi|1097421161|emb|FOJS01000010.1|	40853	40882	+	30	CRISPR repeat with sequence gtttttatcttacctatgaggaattgaaac	- none -
Pta.crispr_repeat.62	CRISPR_REPEAT	gi|1097421161|emb|FOJS01000010.1|	40921	40950	+	30	CRISPR repeat with sequence gtttttatcttacctatgaggaattgaaac	- none -
Pta.crispr_repeat.63	CRISPR_REPEAT	gi|1097421161|emb|FOJS01000010.1|	40989	41018	+	30	CRISPR repeat with sequence gtttttatcttacctatgaggaattgaaac	- none -
Pta.crispr_repeat.64	CRISPR_REPEAT	gi|1097421161|emb|FOJS01000010.1|	41054	41083	+	30	CRISPR repeat with sequence gttttcatcttacctatgagggattgaaac	- none -
Pta.crispr_repeat.65	CRISPR_REPEAT	gi|1097421161|emb|FOJS01000010.1|	41121	41150	+	30	CRISPR repeat with sequence gtttttatcttacctatgagggattgaacc	- none -
Pta.crispr_repeat.66	CRISPR_REPEAT	gi|1097421161|emb|FOJS01000010.1|	41187	41216	+	30	CRISPR repeat with sequence atttttattctacctatggtcgaaacatgt	- none -
Pta.crispr_repeat.67	CRISPR_REPEAT	gi|1097421161|emb|FOJS01000010.1|	41329	41358	+	30	CRISPR repeat with sequence attattatcttacctattgaggattaagta	- none -
Pta.crispr_repeat.7	CRISPR_REPEAT	gi|1097419058|emb|FOJS01000086.1|	1286	1314	+	29	CRISPR repeat with sequence gttttatctgaacgtagtgggatataaag	- none -
Pta.crispr_repeat.8	CRISPR_REPEAT	gi|1097419058|emb|FOJS01000086.1|	1354	1382	+	29	CRISPR repeat with sequence gttttatctgaacgtagtgggatataaag	- none -
Pta.crispr_repeat.9	CRISPR_REPEAT	gi|1097419058|emb|FOJS01000086.1|	1422	1450	+	29	CRISPR repeat with sequence gttttatctgaacgtagtgggatataaag	- none -
Pta.crispr_spacer.1	CRISPR_SPACER	gi|1097419058|emb|FOJS01000086.1|	924	958	+	35	CRISPR spacer	- none -
Pta.crispr_spacer.10	CRISPR_SPACER	gi|1097419058|emb|FOJS01000086.1|	1517	1555	+	39	CRISPR spacer	- none -
Pta.crispr_spacer.11	CRISPR_SPACER	gi|1097419058|emb|FOJS01000086.1|	1585	1622	+	38	CRISPR spacer	- none -
Pta.crispr_spacer.12	CRISPR_SPACER	gi|1097419058|emb|FOJS01000086.1|	1652	1690	+	39	CRISPR spacer	- none -
Pta.crispr_spacer.13	CRISPR_SPACER	gi|1097419058|emb|FOJS01000086.1|	1720	1755	+	36	CRISPR spacer	- none -
Pta.crispr_spacer.14	CRISPR_SPACER	gi|1097419058|emb|FOJS01000086.1|	1785	1820	+	36	CRISPR spacer	- none -
Pta.crispr_spacer.15	CRISPR_SPACER	gi|1097419058|emb|FOJS01000086.1|	1850	1885	+	36	CRISPR spacer	- none -
Pta.crispr_spacer.16	CRISPR_SPACER	gi|1097419058|emb|FOJS01000086.1|	1915	1951	+	37	CRISPR spacer	- none -
Pta.crispr_spacer.17	CRISPR_SPACER	gi|1097419058|emb|FOJS01000086.1|	1981	2015	+	35	CRISPR spacer	- none -
Pta.crispr_spacer.18	CRISPR_SPACER	gi|1097419058|emb|FOJS01000086.1|	2045	2081	+	37	CRISPR spacer	- none -
Pta.crispr_spacer.19	CRISPR_SPACER	gi|1097419058|emb|FOJS01000086.1|	2111	2145	+	35	CRISPR spacer	- none -
Pta.crispr_spacer.2	CRISPR_SPACER	gi|1097419058|emb|FOJS01000086.1|	988	1023	+	36	CRISPR spacer	- none -
Pta.crispr_spacer.20	CRISPR_SPACER	gi|1097419058|emb|FOJS01000086.1|	2175	2211	+	37	CRISPR spacer	- none -
Pta.crispr_spacer.21	CRISPR_SPACER	gi|1097419058|emb|FOJS01000086.1|	2241	2275	+	35	CRISPR spacer	- none -
Pta.crispr_spacer.22	CRISPR_SPACER	gi|1097419058|emb|FOJS01000086.1|	2305	2341	+	37	CRISPR spacer	- none -
Pta.crispr_spacer.23	CRISPR_SPACER	gi|1097419058|emb|FOJS01000086.1|	2371	2407	+	37	CRISPR spacer	- none -
Pta.crispr_spacer.24	CRISPR_SPACER	gi|1097420331|emb|FOJS01000023.1|	34181	34218	+	38	CRISPR spacer	- none -
Pta.crispr_spacer.25	CRISPR_SPACER	gi|1097420331|emb|FOJS01000023.1|	34249	34284	+	36	CRISPR spacer	- none -
Pta.crispr_spacer.26	CRISPR_SPACER	gi|1097420331|emb|FOJS01000023.1|	34315	34349	+	35	CRISPR spacer	- none -
Pta.crispr_spacer.27	CRISPR_SPACER	gi|1097420331|emb|FOJS01000023.1|	34380	34419	+	40	CRISPR spacer	- none -
Pta.crispr_spacer.28	CRISPR_SPACER	gi|1097420331|emb|FOJS01000023.1|	34450	34485	+	36	CRISPR spacer	- none -
Pta.crispr_spacer.29	CRISPR_SPACER	gi|1097420331|emb|FOJS01000023.1|	34516	34550	+	35	CRISPR spacer	- none -
Pta.crispr_spacer.3	CRISPR_SPACER	gi|1097419058|emb|FOJS01000086.1|	1053	1086	+	34	CRISPR spacer	- none -
Pta.crispr_spacer.30	CRISPR_SPACER	gi|1097420331|emb|FOJS01000023.1|	34581	34617	+	37	CRISPR spacer	- none -
Pta.crispr_spacer.31	CRISPR_SPACER	gi|1097420331|emb|FOJS01000023.1|	34648	34687	+	40	CRISPR spacer	- none -
Pta.crispr_spacer.32	CRISPR_SPACER	gi|1097420331|emb|FOJS01000023.1|	34718	34755	+	38	CRISPR spacer	- none -
Pta.crispr_spacer.33	CRISPR_SPACER	gi|1097420331|emb|FOJS01000023.1|	34786	34826	+	41	CRISPR spacer	- none -
Pta.crispr_spacer.34	CRISPR_SPACER	gi|1097420331|emb|FOJS01000023.1|	34857	34892	+	36	CRISPR spacer	- none -
Pta.crispr_spacer.35	CRISPR_SPACER	gi|1097420331|emb|FOJS01000023.1|	34923	34961	+	39	CRISPR spacer	- none -
Pta.crispr_spacer.36	CRISPR_SPACER	gi|1097420331|emb|FOJS01000023.1|	34992	35029	+	38	CRISPR spacer	- none -
Pta.crispr_spacer.37	CRISPR_SPACER	gi|1097420331|emb|FOJS01000023.1|	35060	35098	+	39	CRISPR spacer	- none -
Pta.crispr_spacer.38	CRISPR_SPACER	gi|1097420331|emb|FOJS01000023.1|	35129	35164	+	36	CRISPR spacer	- none -
Pta.crispr_spacer.39	CRISPR_SPACER	gi|1097420331|emb|FOJS01000023.1|	35195	35231	+	37	CRISPR spacer	- none -
Pta.crispr_spacer.4	CRISPR_SPACER	gi|1097419058|emb|FOJS01000086.1|	1116	1152	+	37	CRISPR spacer	- none -
Pta.crispr_spacer.40	CRISPR_SPACER	gi|1097420331|emb|FOJS01000023.1|	35262	35296	+	35	CRISPR spacer	- none -
Pta.crispr_spacer.41	CRISPR_SPACER	gi|1097420331|emb|FOJS01000023.1|	35327	35363	+	37	CRISPR spacer	- none -
Pta.crispr_spacer.42	CRISPR_SPACER	gi|1097420331|emb|FOJS01000023.1|	35394	35428	+	35	CRISPR spacer	- none -
Pta.crispr_spacer.43	CRISPR_SPACER	gi|1097420331|emb|FOJS01000023.1|	35459	35494	+	36	CRISPR spacer	- none -
Pta.crispr_spacer.44	CRISPR_SPACER	gi|1097421161|emb|FOJS01000010.1|	39873	39910	+	38	CRISPR spacer	- none -
Pta.crispr_spacer.45	CRISPR_SPACER	gi|1097421161|emb|FOJS01000010.1|	39941	39979	+	39	CRISPR spacer	- none -
Pta.crispr_spacer.46	CRISPR_SPACER	gi|1097421161|emb|FOJS01000010.1|	40010	40047	+	38	CRISPR spacer	- none -
Pta.crispr_spacer.47	CRISPR_SPACER	gi|1097421161|emb|FOJS01000010.1|	40078	40116	+	39	CRISPR spacer	- none -
Pta.crispr_spacer.48	CRISPR_SPACER	gi|1097421161|emb|FOJS01000010.1|	40147	40181	+	35	CRISPR spacer	- none -
Pta.crispr_spacer.49	CRISPR_SPACER	gi|1097421161|emb|FOJS01000010.1|	40212	40248	+	37	CRISPR spacer	- none -
Pta.crispr_spacer.5	CRISPR_SPACER	gi|1097419058|emb|FOJS01000086.1|	1182	1219	+	38	CRISPR spacer	- none -
Pta.crispr_spacer.50	CRISPR_SPACER	gi|1097421161|emb|FOJS01000010.1|	40279	40317	+	39	CRISPR spacer	- none -
Pta.crispr_spacer.51	CRISPR_SPACER	gi|1097421161|emb|FOJS01000010.1|	40348	40382	+	35	CRISPR spacer	- none -
Pta.crispr_spacer.52	CRISPR_SPACER	gi|1097421161|emb|FOJS01000010.1|	40413	40449	+	37	CRISPR spacer	- none -
Pta.crispr_spacer.53	CRISPR_SPACER	gi|1097421161|emb|FOJS01000010.1|	40480	40517	+	38	CRISPR spacer	- none -
Pta.crispr_spacer.54	CRISPR_SPACER	gi|1097421161|emb|FOJS01000010.1|	40548	40585	+	38	CRISPR spacer	- none -
Pta.crispr_spacer.55	CRISPR_SPACER	gi|1097421161|emb|FOJS01000010.1|	40616	40651	+	36	CRISPR spacer	- none -
Pta.crispr_spacer.56	CRISPR_SPACER	gi|1097421161|emb|FOJS01000010.1|	40682	40717	+	36	CRISPR spacer	- none -
Pta.crispr_spacer.57	CRISPR_SPACER	gi|1097421161|emb|FOJS01000010.1|	40748	40784	+	37	CRISPR spacer	- none -
Pta.crispr_spacer.58	CRISPR_SPACER	gi|1097421161|emb|FOJS01000010.1|	40815	40852	+	38	CRISPR spacer	- none -
Pta.crispr_spacer.59	CRISPR_SPACER	gi|1097421161|emb|FOJS01000010.1|	40883	40920	+	38	CRISPR spacer	- none -
Pta.crispr_spacer.6	CRISPR_SPACER	gi|1097419058|emb|FOJS01000086.1|	1249	1285	+	37	CRISPR spacer	- none -
Pta.crispr_spacer.60	CRISPR_SPACER	gi|1097421161|emb|FOJS01000010.1|	40951	40988	+	38	CRISPR spacer	- none -
Pta.crispr_spacer.61	CRISPR_SPACER	gi|1097421161|emb|FOJS01000010.1|	41019	41053	+	35	CRISPR spacer	- none -
Pta.crispr_spacer.62	CRISPR_SPACER	gi|1097421161|emb|FOJS01000010.1|	41084	41120	+	37	CRISPR spacer	- none -
Pta.crispr_spacer.63	CRISPR_SPACER	gi|1097421161|emb|FOJS01000010.1|	41151	41186	+	36	CRISPR spacer	- none -
Pta.crispr_spacer.64	CRISPR_SPACER	gi|1097421161|emb|FOJS01000010.1|	41217	41328	+	112	CRISPR spacer	- none -
Pta.crispr_spacer.7	CRISPR_SPACER	gi|1097419058|emb|FOJS01000086.1|	1315	1353	+	39	CRISPR spacer	- none -
Pta.crispr_spacer.8	CRISPR_SPACER	gi|1097419058|emb|FOJS01000086.1|	1383	1421	+	39	CRISPR spacer	- none -
Pta.crispr_spacer.9	CRISPR_SPACER	gi|1097419058|emb|FOJS01000086.1|	1451	1487	+	37	CRISPR spacer	- none -
Pta.peg.1	CDS	gi|1097418992|emb|FOJS01000105.1|	3	1055	+	1053	Lead, cadmium, zinc and mercury transporting ATPase (EC 3.6.3.3) (EC 3.6.3.5); Copper-translocating P-type ATPase (EC 3.6.3.4)	Copper Transport System; <br>Copper homeostasis
Pta.peg.10	CDS	gi|1097419006|emb|FOJS01000100.1|	142	309	+	168	Phage portal protein	Phage packaging machinery
Pta.peg.100	CDS	gi|1097419089|emb|FOJS01000082.1|	4306	4944	+	639	hypothetical protein	- none -
Pta.peg.1000	CDS	gi|1097419932|emb|FOJS01000033.1|	12770	11682	-	1089	Inner spore coat protein CotH	- none -
Pta.peg.1001	CDS	gi|1097419932|emb|FOJS01000033.1|	12987	13841	+	855	hypothetical protein	- none -
Pta.peg.1002	CDS	gi|1097419932|emb|FOJS01000033.1|	14051	15223	+	1173	8-amino-7-oxononanoate synthase (EC 2.3.1.47)	Biotin biosynthesis; <br>Biotin biosynthesis Experimental; <br>Biotin synthesis cluster
Pta.peg.1003	CDS	gi|1097419932|emb|FOJS01000033.1|	15325	15447	+	123	hypothetical protein	- none -
Pta.peg.1004	CDS	gi|1097419932|emb|FOJS01000033.1|	15464	16387	+	924	Glutaminase (EC 3.5.1.2)	Glutamine, Glutamate, Aspartate and Asparagine Biosynthesis
Pta.peg.1005	CDS	gi|1097419932|emb|FOJS01000033.1|	16408	16806	+	399	hypothetical protein	- none -
Pta.peg.1006	CDS	gi|1097419932|emb|FOJS01000033.1|	16990	17316	+	327	hypothetical protein	- none -
Pta.peg.1007	CDS	gi|1097419932|emb|FOJS01000033.1|	17309	19762	+	2454	DNA/RNA helicase	- none -
Pta.peg.1008	CDS	gi|1097419932|emb|FOJS01000033.1|	19876	21813	+	1938	ATP-dependent DNA helicase UvrD/PcrA (EC 3.6.4.12)	- none -
Pta.peg.1009	CDS	gi|1097419932|emb|FOJS01000033.1|	23194	21875	-	1320	Uncharacterized peptidase YqjE	- none -
Pta.peg.101	CDS	gi|1097419089|emb|FOJS01000082.1|	4959	5228	+	270	hypothetical protein	- none -
Pta.peg.1010	CDS	gi|1097419932|emb|FOJS01000033.1|	23279	24202	+	924	hypothetical protein	- none -
Pta.peg.1011	CDS	gi|1097419932|emb|FOJS01000033.1|	24213	24623	+	411	FIG00673392: hypothetical protein	- none -
Pta.peg.1012	CDS	gi|1097419932|emb|FOJS01000033.1|	24731	26299	+	1569	hypothetical protein	- none -
Pta.peg.1013	CDS	gi|1097419932|emb|FOJS01000033.1|	26388	26678	+	291	Nucleotidyltransferase domain protein, Caur_2868 group	- none -
Pta.peg.1014	CDS	gi|1097419932|emb|FOJS01000033.1|	26699	27553	+	855	Hydrolase, HAD superfamily	- none -
Pta.peg.1015	CDS	gi|1097419932|emb|FOJS01000033.1|	28005	28235	+	231	hypothetical protein	- none -
Pta.peg.1016	CDS	gi|1097419932|emb|FOJS01000033.1|	28262	29614	+	1353	hypothetical protein	- none -
Pta.peg.1017	CDS	gi|1097419957|emb|FOJS01000032.1|	2	271	+	270	Transposase, IS4 family	- none -
Pta.peg.1018	CDS	gi|1097419957|emb|FOJS01000032.1|	457	1971	+	1515	Sodium-dependent transporter, SNF family	- none -
Pta.peg.1019	CDS	gi|1097419957|emb|FOJS01000032.1|	1977	2084	+	108	hypothetical protein	- none -
Pta.peg.102	CDS	gi|1097419096|emb|FOJS01000081.1|	2	217	+	216	Uncharacterized DUF4277-domain-containing protein, perhaps a transposase	- none -
Pta.peg.1020	CDS	gi|1097419957|emb|FOJS01000032.1|	3102	2095	-	1008	L-Ala--D-Glu endopeptidase	- none -
Pta.peg.1021	CDS	gi|1097419957|emb|FOJS01000032.1|	3267	4163	+	897	Lipoyl synthase (EC 2.8.1.8)	- none -
Pta.peg.1022	CDS	gi|1097419957|emb|FOJS01000032.1|	4908	4222	-	687	Uncharacterized lipoprotein YutC	- none -
Pta.peg.1023	CDS	gi|1097419957|emb|FOJS01000032.1|	5021	5296	+	276	Uncharacterized DUF1027 domain protein YutD	- none -
Pta.peg.1024	CDS	gi|1097419957|emb|FOJS01000032.1|	5656	5390	-	267	hypothetical protein	- none -
Pta.peg.1025	CDS	gi|1097419957|emb|FOJS01000032.1|	5982	5713	-	270	hypothetical protein BH3432	- none -
Pta.peg.1026	CDS	gi|1097419957|emb|FOJS01000032.1|	6086	6523	+	438	BH3430 unknown conserved protein	- none -
Pta.peg.1027	CDS	gi|1097419957|emb|FOJS01000032.1|	6735	7505	+	771	Hypothetical NagD-like phosphatase	Pyridoxin(Vitamin B6) Degradation Pathway
Pta.peg.1028	CDS	gi|1097419957|emb|FOJS01000032.1|	8214	7732	-	483	Low temperature requirement C protein	- none -
Pta.peg.1029	CDS	gi|1097419957|emb|FOJS01000032.1|	8670	9674	+	1005	Endospore coat-associated protein YutH	- none -
Pta.peg.103	CDS	gi|1097419096|emb|FOJS01000081.1|	948	220	-	729	hypothetical protein	- none -
Pta.peg.1030	CDS	gi|1097419957|emb|FOJS01000032.1|	9765	10748	+	984	Glyoxylate reductase (EC 1.1.1.79) / Glyoxylate reductase (EC 1.1.1.26) / Hydroxypyruvate reductase (EC 1.1.1.81)	Glycerate metabolism; <br>Glycolate, glyoxylate interconversions; <br>Glycolate, glyoxylate interconversions; <br>Glycolate, glyoxylate interconversions
Pta.peg.1031	CDS	gi|1097419957|emb|FOJS01000032.1|	10933	12234	+	1302	Homoserine dehydrogenase (EC 1.1.1.3)	Methionine Biosynthesis; <br>Threonine and Homoserine Biosynthesis
Pta.peg.1032	CDS	gi|1097419957|emb|FOJS01000032.1|	12231	13292	+	1062	Threonine synthase (EC 4.2.3.1)	Threonine and Homoserine Biosynthesis
Pta.peg.1033	CDS	gi|1097419957|emb|FOJS01000032.1|	13289	14203	+	915	Homoserine kinase (EC 2.7.1.39)	CBSS-269482.1.peg.1294; <br>Methionine Biosynthesis; <br>Threonine and Homoserine Biosynthesis
Pta.peg.1034	CDS	gi|1097419957|emb|FOJS01000032.1|	14492	14256	-	237	NifU-like domain protein	CBSS-101031.3.peg.1876
Pta.peg.1035	CDS	gi|1097419957|emb|FOJS01000032.1|	14590	14913	+	324	YuzD-like protein	CBSS-101031.3.peg.1876
Pta.peg.1036	CDS	gi|1097419957|emb|FOJS01000032.1|	16022	14952	-	1071	NADH dehydrogenase (EC 1.6.99.3)	Respiratory dehydrogenases 1; <br>Riboflavin synthesis cluster
Pta.peg.1037	CDS	gi|1097419957|emb|FOJS01000032.1|	16163	16351	+	189	hypothetical protein	- none -
Pta.peg.1038	CDS	gi|1097419957|emb|FOJS01000032.1|	16348	16587	+	240	DUF1450 superfamily protein	- none -
Pta.peg.1039	CDS	gi|1097419957|emb|FOJS01000032.1|	16791	17645	+	855	Diaminopimelate epimerase (EC 5.1.1.7)	CBSS-84588.1.peg.1247; <br>Lysine Biosynthesis DAP Pathway; <br>Lysine Biosynthesis DAP Pathway, GJO scratch
Pta.peg.104	CDS	gi|1097419096|emb|FOJS01000081.1|	1646	948	-	699	Two-component response regulator YvcP	- none -
Pta.peg.1040	CDS	gi|1097419957|emb|FOJS01000032.1|	17708	18070	+	363	probable iron binding protein from the HesB_IscA_SufA family	Iron-sulfur cluster assembly
Pta.peg.1041	CDS	gi|1097419957|emb|FOJS01000032.1|	19352	18360	-	993	Thioredoxin reductase (EC 1.8.1.9)	Thioredoxin-disulfide reductase; <br>pyrimidine conversions
Pta.peg.1042	CDS	gi|1097419957|emb|FOJS01000032.1|	19609	19493	-	117	hypothetical protein	- none -
Pta.peg.1043	CDS	gi|1097419957|emb|FOJS01000032.1|	19645	20868	+	1224	NADH dehydrogenase (EC 1.6.99.3)	Respiratory dehydrogenases 1; <br>Riboflavin synthesis cluster
Pta.peg.1044	CDS	gi|1097419957|emb|FOJS01000032.1|	21108	21605	+	498	Nudix hydrolase family protein	- none -
Pta.peg.1045	CDS	gi|1097419957|emb|FOJS01000032.1|	21630	21794	+	165	hypothetical protein	- none -
Pta.peg.1046	CDS	gi|1097419957|emb|FOJS01000032.1|	21893	22216	+	324	Uncharacterized protein YuiB	- none -
Pta.peg.1047	CDS	gi|1097419957|emb|FOJS01000032.1|	22321	23025	+	705	Uncharacterized protein YuiC	- none -
Pta.peg.1048	CDS	gi|1097419957|emb|FOJS01000032.1|	23868	23032	-	837	Vitamin B12 ABC transporter, substrate-binding protein BtuF	- none -
Pta.peg.1049	CDS	gi|1097419957|emb|FOJS01000032.1|	24070	25563	+	1494	Cytosol aminopeptidase PepA (EC 3.4.11.1)	Aminopeptidases (EC 3.4.11.-); <br>Dehydrogenase complexes
Pta.peg.105	CDS	gi|1097419096|emb|FOJS01000081.1|	1767	2171	+	405	Potassium channel protein	Potassium homeostasis
Pta.peg.1050	CDS	gi|1097419957|emb|FOJS01000032.1|	25754	26374	+	621	UPF0111 protein YkaA, likely to be a phosphate transport regulator	- none -
Pta.peg.1051	CDS	gi|1097419957|emb|FOJS01000032.1|	26392	27390	+	999	Probable low-affinity inorganic phosphate transporter	Phosphate metabolism
Pta.peg.1052	CDS	gi|1097419957|emb|FOJS01000032.1|	28055	27447	-	609	Substrate-specific component BioY of biotin ECF transporter	Biotin biosynthesis; <br>Biotin synthesis cluster; <br>ECF class transporters
Pta.peg.1053	CDS	gi|1097419957|emb|FOJS01000032.1|	28554	28198	-	357	hypothetical protein	- none -
Pta.peg.1054	CDS	gi|1097419957|emb|FOJS01000032.1|	30316	28988	-	1329	Na+/H+ antiporter NhaD and related arsenite permeases	- none -
Pta.peg.1055	CDS	gi|1097419957|emb|FOJS01000032.1|	31190	30423	-	768	Molybdenum ABC transporter, substrate-binding protein ModA	- none -
Pta.peg.1056	CDS	gi|1097419957|emb|FOJS01000032.1|	31390	31271	-	120	hypothetical protein	- none -
Pta.peg.1057	CDS	gi|1097419995|emb|FOJS01000031.1|	2007	283	-	1725	hypothetical protein	- none -
Pta.peg.1058	CDS	gi|1097419995|emb|FOJS01000031.1|	3140	2298	-	843	hypothetical protein	- none -
Pta.peg.1059	CDS	gi|1097419995|emb|FOJS01000031.1|	5100	3229	-	1872	Uncharacterized protein BT3327	- none -
Pta.peg.106	CDS	gi|1097419096|emb|FOJS01000081.1|	2239	2709	+	471	Thiol peroxidase, Bcp-type (EC 1.11.1.15)	Thioredoxin-disulfide reductase
Pta.peg.1060	CDS	gi|1097419995|emb|FOJS01000031.1|	5925	5434	-	492	Acetyltransferase, GNAT family	- none -
Pta.peg.1061	CDS	gi|1097419995|emb|FOJS01000031.1|	6819	6025	-	795	Arsenite methyltransferase (EC 2.1.1.137)	- none -
Pta.peg.1062	CDS	gi|1097419995|emb|FOJS01000031.1|	6961	6827	-	135	hypothetical protein	- none -
Pta.peg.1063	CDS	gi|1097419995|emb|FOJS01000031.1|	7601	7146	-	456	Transcriptional regulator, MarR family	- none -
Pta.peg.1064	CDS	gi|1097419995|emb|FOJS01000031.1|	8194	7772	-	423	Arsenate reductase (EC 1.20.4.4) thioredoxin-coupled, LMWP family	- none -
Pta.peg.1065	CDS	gi|1097419995|emb|FOJS01000031.1|	9276	8215	-	1062	Arsenical-resistance protein ACR3	- none -
Pta.peg.1066	CDS	gi|1097419995|emb|FOJS01000031.1|	9651	9304	-	348	Arsenical resistance operon repressor	- none -
Pta.peg.1067	CDS	gi|1097419995|emb|FOJS01000031.1|	10001	10597	+	597	Alkaline phosphatase like protein	Phosphate metabolism
Pta.peg.1068	CDS	gi|1097419995|emb|FOJS01000031.1|	10858	10622	-	237	hypothetical protein	- none -
Pta.peg.1069	CDS	gi|1097419995|emb|FOJS01000031.1|	11046	11303	+	258	Uncharacterized protein YhdB	- none -
Pta.peg.107	CDS	gi|1097419096|emb|FOJS01000081.1|	2954	3406	+	453	Peroxide stress regulator PerR, FUR family	Oxidative stress
Pta.peg.1070	CDS	gi|1097419995|emb|FOJS01000031.1|	13229	11475	-	1755	Phosphoglucomutase (EC 5.4.2.2)	- none -
Pta.peg.1071	CDS	gi|1097419995|emb|FOJS01000031.1|	13791	13345	-	447	CBS domain protein	- none -
Pta.peg.1072	CDS	gi|1097419995|emb|FOJS01000031.1|	15573	13885	-	1689	Oligo-1,6-glucosidase (EC 3.2.1.10)	- none -
Pta.peg.1073	CDS	gi|1097419995|emb|FOJS01000031.1|	15720	16163	+	444	Disulfide bond formation protein (EC 1.8.4.-), BdbC-like	- none -
Pta.peg.1074	CDS	gi|1097419995|emb|FOJS01000031.1|	16160	16636	+	477	Thioredoxin	CBSS-315749.4.peg.3658
Pta.peg.1075	CDS	gi|1097419995|emb|FOJS01000031.1|	16896	16669	-	228	hypothetical protein	- none -
Pta.peg.1076	CDS	gi|1097419995|emb|FOJS01000031.1|	17066	16893	-	174	hypothetical protein	- none -
Pta.peg.1077	CDS	gi|1097419995|emb|FOJS01000031.1|	17162	18115	+	954	Similar to ribosomal large subunit pseudouridine synthase D, Bacillus subtilis YhcT type	- none -
Pta.peg.1078	CDS	gi|1097419995|emb|FOJS01000031.1|	19583	18237	-	1347	Hemolysins and related proteins containing CBS domains	- none -
Pta.peg.1079	CDS	gi|1097419995|emb|FOJS01000031.1|	20333	19644	-	690	Putative membrane protease YugP	- none -
Pta.peg.108	CDS	gi|1097419096|emb|FOJS01000081.1|	3788	3432	-	357	hypothetical protein	- none -
Pta.peg.1080	CDS	gi|1097419995|emb|FOJS01000031.1|	21356	20529	-	828	oxidoreductase of aldo/keto reductase family, subgroup 1	- none -
Pta.peg.1081	CDS	gi|1097419995|emb|FOJS01000031.1|	22073	21453	-	621	Trp repressor binding protein	- none -
Pta.peg.1082	CDS	gi|1097419995|emb|FOJS01000031.1|	22204	22091	-	114	hypothetical protein	- none -
Pta.peg.1083	CDS	gi|1097419995|emb|FOJS01000031.1|	23628	22363	-	1266	Na+/H+-dicarboxylate symporter	- none -
Pta.peg.1084	CDS	gi|1097419995|emb|FOJS01000031.1|	24826	23780	-	1047	TRAP-type C4-dicarboxylate transport system, periplasmic component	TRAP Transporter collection
Pta.peg.1085	CDS	gi|1097419995|emb|FOJS01000031.1|	24931	26508	+	1578	C4-dicarboxylate sensor kinase DctS	- none -
Pta.peg.1086	CDS	gi|1097419995|emb|FOJS01000031.1|	26521	27207	+	687	C4-dicarboxylate response regulator DctR	- none -
Pta.peg.1087	CDS	gi|1097419995|emb|FOJS01000031.1|	28195	27218	-	978	Transcriptional regulator, LacI family	- none -
Pta.peg.1088	CDS	gi|1097419995|emb|FOJS01000031.1|	28284	28421	+	138	hypothetical protein	- none -
Pta.peg.1089	CDS	gi|1097419995|emb|FOJS01000031.1|	28589	29371	+	783	FIG00673129: hypothetical protein	- none -
Pta.peg.109	CDS	gi|1097419096|emb|FOJS01000081.1|	3944	4825	+	882	Uncharacterized protein YgxA	- none -
Pta.peg.1090	CDS	gi|1097419995|emb|FOJS01000031.1|	30740	29583	-	1158	UPF0229 protein YeaH	CBSS-188.1.peg.6720
Pta.peg.1091	CDS	gi|1097419995|emb|FOJS01000031.1|	33107	31212	-	1896	Serine protein kinase (prkA protein), P-loop containing	CBSS-188.1.peg.6720
Pta.peg.1092	CDS	gi|1097419995|emb|FOJS01000031.1|	33157	33387	+	231	hypothetical protein	- none -
Pta.peg.1093	CDS	gi|1097420030|emb|FOJS01000030.1|	1	909	+	909	Transposase, IS5377 family	- none -
Pta.peg.1094	CDS	gi|1097420030|emb|FOJS01000030.1|	1088	879	-	210	hypothetical protein	- none -
Pta.peg.1095	CDS	gi|1097420030|emb|FOJS01000030.1|	1209	1919	+	711	hypothetical protein	- none -
Pta.peg.1096	CDS	gi|1097420030|emb|FOJS01000030.1|	3340	2006	-	1335	hypothetical protein	- none -
Pta.peg.1097	CDS	gi|1097420030|emb|FOJS01000030.1|	6034	3839	-	2196	hypothetical protein	- none -
Pta.peg.1098	CDS	gi|1097420030|emb|FOJS01000030.1|	6199	6050	-	150	hypothetical protein	- none -
Pta.peg.1099	CDS	gi|1097420030|emb|FOJS01000030.1|	7648	6332	-	1317	hypothetical protein	- none -
Pta.peg.11	CDS	gi|1097419006|emb|FOJS01000100.1|	309	1043	+	735	Prophage Clp protease-like protein	cAMP signaling in bacteria
Pta.peg.110	CDS	gi|1097419105|emb|FOJS01000080.1|	207	1	-	207	Transposase, IS5377 family	- none -
Pta.peg.1100	CDS	gi|1097420030|emb|FOJS01000030.1|	7865	8443	+	579	Uncharacterized protein YwqB	- none -
Pta.peg.1101	CDS	gi|1097420030|emb|FOJS01000030.1|	8492	9511	+	1020	Uncharacterized protein YwqB	- none -
Pta.peg.1102	CDS	gi|1097420030|emb|FOJS01000030.1|	9508	12282	+	2775	Uncharacterized ATP-dependent helicase YwqA	- none -
Pta.peg.1103	CDS	gi|1097420030|emb|FOJS01000030.1|	12285	12401	+	117	hypothetical protein	- none -
Pta.peg.1104	CDS	gi|1097420030|emb|FOJS01000030.1|	12478	12603	+	126	hypothetical protein	- none -
Pta.peg.1105	CDS	gi|1097420030|emb|FOJS01000030.1|	12770	12645	-	126	hypothetical protein	- none -
Pta.peg.1106	CDS	gi|1097420030|emb|FOJS01000030.1|	12915	12790	-	126	hypothetical protein	- none -
Pta.peg.1107	CDS	gi|1097420030|emb|FOJS01000030.1|	13873	12902	-	972	hypothetical protein	- none -
Pta.peg.1108	CDS	gi|1097420030|emb|FOJS01000030.1|	14637	14149	-	489	hypothetical protein	- none -
Pta.peg.1109	CDS	gi|1097420030|emb|FOJS01000030.1|	14795	14634	-	162	probable uroporphyrin-III c-methyltransferase (EC 2.1.1.107)	- none -
Pta.peg.111	CDS	gi|1097419105|emb|FOJS01000080.1|	1301	423	-	879	Mobile element protein	- none -
Pta.peg.1110	CDS	gi|1097420030|emb|FOJS01000030.1|	14977	14792	-	186	hypothetical protein	- none -
Pta.peg.1111	CDS	gi|1097420030|emb|FOJS01000030.1|	15254	15000	-	255	hypothetical protein	- none -
Pta.peg.1112	CDS	gi|1097420030|emb|FOJS01000030.1|	15997	15863	-	135	hypothetical protein	- none -
Pta.peg.1113	CDS	gi|1097420030|emb|FOJS01000030.1|	16046	16519	+	474	hypothetical protein	- none -
Pta.peg.1114	CDS	gi|1097420030|emb|FOJS01000030.1|	16763	16563	-	201	hypothetical protein	- none -
Pta.peg.1115	CDS	gi|1097420030|emb|FOJS01000030.1|	16996	17493	+	498	L,D-transpeptidase YkuD	- none -
Pta.peg.1116	CDS	gi|1097420030|emb|FOJS01000030.1|	17664	18653	+	990	hypothetical protein	- none -
Pta.peg.1117	CDS	gi|1097420030|emb|FOJS01000030.1|	19173	18793	-	381	hypothetical protein	- none -
Pta.peg.1118	CDS	gi|1097420030|emb|FOJS01000030.1|	19397	19284	-	114	hypothetical protein	- none -
Pta.peg.1119	CDS	gi|1097420030|emb|FOJS01000030.1|	19642	19466	-	177	hypothetical protein	- none -
Pta.peg.112	CDS	gi|1097419105|emb|FOJS01000080.1|	1526	1774	+	249	hypothetical protein	- none -
Pta.peg.1120	CDS	gi|1097420030|emb|FOJS01000030.1|	21231	19639	-	1593	hypothetical protein	- none -
Pta.peg.1121	CDS	gi|1097420030|emb|FOJS01000030.1|	21485	21937	+	453	Acetyltransferase, GNAT family	- none -
Pta.peg.1122	CDS	gi|1097420030|emb|FOJS01000030.1|	22544	22287	-	258	hypothetical protein	- none -
Pta.peg.1123	CDS	gi|1097420030|emb|FOJS01000030.1|	22908	22513	-	396	hypothetical protein	- none -
Pta.peg.1124	CDS	gi|1097420030|emb|FOJS01000030.1|	23198	22908	-	291	hypothetical protein	- none -
Pta.peg.1125	CDS	gi|1097420030|emb|FOJS01000030.1|	23937	23335	-	603	hypothetical protein	- none -
Pta.peg.1126	CDS	gi|1097420030|emb|FOJS01000030.1|	24683	23943	-	741	MG(2+) CHELATASE FAMILY PROTEIN / ComM-related protein	- none -
Pta.peg.1127	CDS	gi|1097420030|emb|FOJS01000030.1|	24806	25573	+	768	transcriptional regulator	- none -
Pta.peg.1128	CDS	gi|1097420030|emb|FOJS01000030.1|	25725	27047	+	1323	Candidate type III effector Hop protein	- none -
Pta.peg.1129	CDS	gi|1097420030|emb|FOJS01000030.1|	27031	28047	+	1017	4-hydroxythreonine-4-phosphate dehydrogenase (EC 1.1.1.262)	Pyridoxin (Vitamin B6) Biosynthesis
Pta.peg.113	CDS	gi|1097419105|emb|FOJS01000080.1|	3027	1795	-	1233	Uncharacterized MFS-type transporter	- none -
Pta.peg.1130	CDS	gi|1097420030|emb|FOJS01000030.1|	28098	29468	+	1371	sugar and carbohydrate transporters	- none -
Pta.peg.1131	CDS	gi|1097420030|emb|FOJS01000030.1|	29674	29486	-	189	UDP-glucose 4-epimerase (EC 5.1.3.2)	Lactose and Galactose Uptake and Utilization; <br>Rhamnose containing glycans
Pta.peg.1132	CDS	gi|1097420030|emb|FOJS01000030.1|	31949	29910	-	2040	hypothetical protein	- none -
Pta.peg.1133	CDS	gi|1097420030|emb|FOJS01000030.1|	33998	31956	-	2043	hypothetical protein	- none -
Pta.peg.1134	CDS	gi|1097420030|emb|FOJS01000030.1|	34177	34425	+	249	DNA polymerase IV (EC 2.7.7.7)	DNA repair, bacterial
Pta.peg.1135	CDS	gi|1097420067|emb|FOJS01000029.1|	1100	297	-	804	Peptidoglycan-N-acetylmuramic acid deacetylase PdaA	- none -
Pta.peg.1136	CDS	gi|1097420067|emb|FOJS01000029.1|	1238	1125	-	114	hypothetical protein	- none -
Pta.peg.1137	CDS	gi|1097420067|emb|FOJS01000029.1|	2805	1252	-	1554	Fumarate hydratase class I, aerobic (EC 4.2.1.2)	Serine-glyoxylate cycle; <br>TCA Cycle
Pta.peg.1138	CDS	gi|1097420067|emb|FOJS01000029.1|	3004	2870	-	135	hypothetical protein	- none -
Pta.peg.1139	CDS	gi|1097420067|emb|FOJS01000029.1|	3206	4330	+	1125	Uncharacterized radical SAM protein YfkA	- none -
Pta.peg.114	CDS	gi|1097419105|emb|FOJS01000080.1|	3385	3083	-	303	hypothetical protein	- none -
Pta.peg.1140	CDS	gi|1097420067|emb|FOJS01000029.1|	5188	4400	-	789	Uncharacterized protein YfkD	- none -
Pta.peg.1141	CDS	gi|1097420067|emb|FOJS01000029.1|	6361	5309	-	1053	Ca(2+)/H(+) antiporter	- none -
Pta.peg.1142	CDS	gi|1097420067|emb|FOJS01000029.1|	6734	7876	+	1143	Uncharacterized MFS-type transporter YfkF	- none -
Pta.peg.1143	CDS	gi|1097420067|emb|FOJS01000029.1|	7991	8137	+	147	hypothetical protein	- none -
Pta.peg.1144	CDS	gi|1097420067|emb|FOJS01000029.1|	8376	8227	-	150	hypothetical protein	- none -
Pta.peg.1145	CDS	gi|1097420067|emb|FOJS01000029.1|	9318	8485	-	834	Inner membrane protein YihY, formerly thought to be RNase BN	LMPTP YfkJ cluster; <br>Riboflavin synthesis cluster
Pta.peg.1146	CDS	gi|1097420067|emb|FOJS01000029.1|	9609	9346	-	264	FIG00672713: hypothetical protein	- none -
Pta.peg.1147	CDS	gi|1097420067|emb|FOJS01000029.1|	10101	9610	-	492	Low molecular weight protein tyrosine phosphatase (EC 3.1.3.48)	LMPTP YfkJ cluster; <br>Protein deglycation
Pta.peg.1148	CDS	gi|1097420067|emb|FOJS01000029.1|	10226	10348	+	123	hypothetical protein	- none -
Pta.peg.1149	CDS	gi|1097420067|emb|FOJS01000029.1|	10495	10719	+	225	UPF0435 protein YfkK	- none -
Pta.peg.115	CDS	gi|1097419105|emb|FOJS01000080.1|	4746	3748	-	999	Transposase	- none -
Pta.peg.1150	CDS	gi|1097420067|emb|FOJS01000029.1|	10910	11065	+	156	hypothetical protein	- none -
Pta.peg.1151	CDS	gi|1097420067|emb|FOJS01000029.1|	11112	11819	+	708	Phosphoadenylyl-sulfate reductase [thioredoxin] (EC 1.8.4.8)	Cysteine Biosynthesis
Pta.peg.1152	CDS	gi|1097420067|emb|FOJS01000029.1|	11834	12910	+	1077	Sulfate permease, Pit-type	- none -
Pta.peg.1153	CDS	gi|1097420067|emb|FOJS01000029.1|	12960	14120	+	1161	Sulfate adenylyltransferase (EC 2.7.7.4)	- none -
Pta.peg.1154	CDS	gi|1097420067|emb|FOJS01000029.1|	14134	14751	+	618	Adenylylsulfate kinase (EC 2.7.1.25)	Cysteine Biosynthesis
Pta.peg.1155	CDS	gi|1097420067|emb|FOJS01000029.1|	14741	16372	+	1632	Ferredoxin--sulfite reductase, bacillial type (EC 1.8.7.1)	- none -
Pta.peg.1156	CDS	gi|1097420067|emb|FOJS01000029.1|	16385	16603	+	219	conserved hypothetical protein	- none -
Pta.peg.1157	CDS	gi|1097420067|emb|FOJS01000029.1|	16624	17409	+	786	Uroporphyrinogen-III methyltransferase (EC 2.1.1.107)	Heme and Siroheme Biosynthesis
Pta.peg.1158	CDS	gi|1097420067|emb|FOJS01000029.1|	17421	18167	+	747	Sirohydrochlorin ferrochelatase SirB (EC 4.99.1.4)	- none -
Pta.peg.1159	CDS	gi|1097420067|emb|FOJS01000029.1|	18352	18624	+	273	Acylphosphate phosphohydrolase (EC 3.6.1.7), putative	Pyruvate metabolism II: acetyl-CoA, acetogenesis from pyruvate
Pta.peg.116	CDS	gi|1097419105|emb|FOJS01000080.1|	4905	5642	+	738	ABC transporter, ATP-binding protein	- none -
Pta.peg.1160	CDS	gi|1097420067|emb|FOJS01000029.1|	19421	18648	-	774	hypothetical protein	- none -
Pta.peg.1161	CDS	gi|1097420067|emb|FOJS01000029.1|	19586	19930	+	345	Uncharacterized protein YojF	- none -
Pta.peg.1162	CDS	gi|1097420067|emb|FOJS01000029.1|	19947	20600	+	654	N-acetylglucosaminyl-L-malate N-acetyl hydrolase	- none -
Pta.peg.1163	CDS	gi|1097420067|emb|FOJS01000029.1|	21406	20759	-	648	FIG00675107: hypothetical protein	- none -
Pta.peg.1164	CDS	gi|1097420067|emb|FOJS01000029.1|	22266	21409	-	858	ABC transporter, ATP-binding protein	- none -
Pta.peg.1165	CDS	gi|1097420067|emb|FOJS01000029.1|	22642	22268	-	375	Transcriptional regulator, GntR family	- none -
Pta.peg.1166	CDS	gi|1097420067|emb|FOJS01000029.1|	23390	22734	-	657	Siroheme synthase / Precorrin-2 oxidase (EC 1.3.1.76)	Heme and Siroheme Biosynthesis
Pta.peg.1167	CDS	gi|1097420067|emb|FOJS01000029.1|	23599	23405	-	195	Mobile element protein	- none -
Pta.peg.1168	CDS	gi|1097420067|emb|FOJS01000029.1|	23709	23596	-	114	hypothetical protein	- none -
Pta.peg.1169	CDS	gi|1097420067|emb|FOJS01000029.1|	24349	23741	-	609	hypothetical protein	- none -
Pta.peg.117	CDS	gi|1097419113|emb|FOJS01000079.1|	2	187	+	186	protein of unknown function UPF0236	- none -
Pta.peg.1170	CDS	gi|1097420067|emb|FOJS01000029.1|	25238	24369	-	870	hypothetical protein	- none -
Pta.peg.1171	CDS	gi|1097420067|emb|FOJS01000029.1|	26369	25338	-	1032	hypothetical protein	- none -
Pta.peg.1172	CDS	gi|1097420067|emb|FOJS01000029.1|	27092	26796	-	297	Mobile element protein	- none -
Pta.peg.1173	CDS	gi|1097420067|emb|FOJS01000029.1|	27773	27207	-	567	FIG00673501: hypothetical protein	- none -
Pta.peg.1174	CDS	gi|1097420067|emb|FOJS01000029.1|	27947	27780	-	168	hypothetical protein	- none -
Pta.peg.1175	CDS	gi|1097420067|emb|FOJS01000029.1|	28299	27928	-	372	hypothetical protein	- none -
Pta.peg.1176	CDS	gi|1097420067|emb|FOJS01000029.1|	30767	28311	-	2457	Phytochrome-like protein; Cph2	- none -
Pta.peg.1177	CDS	gi|1097420067|emb|FOJS01000029.1|	31096	31548	+	453	cell wall lytic activity	- none -
Pta.peg.1178	CDS	gi|1097420067|emb|FOJS01000029.1|	31680	31811	+	132	hypothetical protein	- none -
Pta.peg.1179	CDS	gi|1097420067|emb|FOJS01000029.1|	31955	31836	-	120	hypothetical protein	- none -
Pta.peg.118	CDS	gi|1097419113|emb|FOJS01000079.1|	753	295	-	459	Mobile element protein	- none -
Pta.peg.1180	CDS	gi|1097420067|emb|FOJS01000029.1|	32043	33050	+	1008	Cell-shape determining protein MreBH	- none -
Pta.peg.1181	CDS	gi|1097420067|emb|FOJS01000029.1|	34496	33132	-	1365	Predicted glycolate dehydrogenase, 2-subunit type (EC 1.1.99.14), iron-sulfur subunit GlcF	- none -
Pta.peg.1182	CDS	gi|1097420067|emb|FOJS01000029.1|	35905	34493	-	1413	Predicted glycolate dehydrogenase, 2-subunit type (EC 1.1.99.14), iron-sulfur subunit GlcD	- none -
Pta.peg.1183	CDS	gi|1097420067|emb|FOJS01000029.1|	37710	36031	-	1680	L-lactate permease	Lactate utilization
Pta.peg.1184	CDS	gi|1097420067|emb|FOJS01000029.1|	37921	37796	-	126	hypothetical protein	- none -
Pta.peg.1185	CDS	gi|1097420067|emb|FOJS01000029.1|	38198	38914	+	717	Lactate-responsive regulator LldR in Firmicutes, GntR family	Lactate utilization
Pta.peg.1186	CDS	gi|1097420110|emb|FOJS01000028.1|	709	278	-	432	hypothetical protein	- none -
Pta.peg.1187	CDS	gi|1097420110|emb|FOJS01000028.1|	1283	804	-	480	Uncharacterized N-acetyltransferase YqjY	- none -
Pta.peg.1188	CDS	gi|1097420110|emb|FOJS01000028.1|	1590	1964	+	375	hypothetical protein	- none -
Pta.peg.1189	CDS	gi|1097420110|emb|FOJS01000028.1|	2441	2298	-	144	hypothetical protein	- none -
Pta.peg.119	CDS	gi|1097419113|emb|FOJS01000079.1|	1451	894	-	558	hypothetical protein	- none -
Pta.peg.1190	CDS	gi|1097420110|emb|FOJS01000028.1|	2615	3487	+	873	Methyl-accepting chemotaxis protein	- none -
Pta.peg.1191	CDS	gi|1097420110|emb|FOJS01000028.1|	3507	4967	+	1461	Aldehyde dehydrogenase (EC 1.2.1.3)	Methylglyoxal Metabolism; <br>Methylglyoxal Metabolism; <br>Pyruvate metabolism II: acetyl-CoA, acetogenesis from pyruvate
Pta.peg.1192	CDS	gi|1097420110|emb|FOJS01000028.1|	5530	5312	-	219	hypothetical protein	- none -
Pta.peg.1193	CDS	gi|1097420110|emb|FOJS01000028.1|	6297	5596	-	702	N-acetylmuramoyl-L-alanine amidase (EC 3.5.1.28)	Murein Hydrolases; <br>Recycling of Peptidoglycan Amino Acids
Pta.peg.1194	CDS	gi|1097420110|emb|FOJS01000028.1|	6497	6294	-	204	hypothetical protein	- none -
Pta.peg.1195	CDS	gi|1097420110|emb|FOJS01000028.1|	6738	6499	-	240	hypothetical protein	- none -
Pta.peg.1196	CDS	gi|1097420110|emb|FOJS01000028.1|	6948	6757	-	192	hypothetical protein	- none -
Pta.peg.1197	CDS	gi|1097420110|emb|FOJS01000028.1|	7282	6989	-	294	hypothetical protein	- none -
Pta.peg.1198	CDS	gi|1097420110|emb|FOJS01000028.1|	10115	7296	-	2820	Phage minor structural protein	- none -
Pta.peg.1199	CDS	gi|1097420110|emb|FOJS01000028.1|	11590	10133	-	1458	hypothetical protein	- none -
Pta.peg.12	CDS	gi|1097419006|emb|FOJS01000100.1|	1086	1295	+	210	Phage capsid protein	Phage capsid proteins
Pta.peg.120	CDS	gi|1097419113|emb|FOJS01000079.1|	1777	1598	-	180	hypothetical protein	- none -
Pta.peg.1200	CDS	gi|1097420110|emb|FOJS01000028.1|	15596	11595	-	4002	Phage tail length tape-measure protein	Phage tail proteins; <br>Phage tail proteins 2
Pta.peg.1201	CDS	gi|1097420110|emb|FOJS01000028.1|	15728	15603	-	126	hypothetical protein	- none -
Pta.peg.1202	CDS	gi|1097420110|emb|FOJS01000028.1|	16240	15758	-	483	hypothetical protein	- none -
Pta.peg.1203	CDS	gi|1097420110|emb|FOJS01000028.1|	16881	16297	-	585	structural component	- none -
Pta.peg.1204	CDS	gi|1097420110|emb|FOJS01000028.1|	17312	16881	-	432	FIG00627453: hypothetical protein	- none -
Pta.peg.1205	CDS	gi|1097420110|emb|FOJS01000028.1|	17694	17296	-	399	hypothetical protein	- none -
Pta.peg.1206	CDS	gi|1097420110|emb|FOJS01000028.1|	18031	17687	-	345	FIG01236013: hypothetical protein	- none -
Pta.peg.1207	CDS	gi|1097420110|emb|FOJS01000028.1|	18329	18003	-	327	FIG01230393: hypothetical protein	- none -
Pta.peg.1208	CDS	gi|1097420110|emb|FOJS01000028.1|	18678	18340	-	339	hypothetical protein	- none -
Pta.peg.1209	CDS	gi|1097420110|emb|FOJS01000028.1|	19830	18697	-	1134	Phage major capsid protein	Phage capsid proteins
Pta.peg.121	CDS	gi|1097419113|emb|FOJS01000079.1|	1942	2139	+	198	hypothetical protein	- none -
Pta.peg.1210	CDS	gi|1097420110|emb|FOJS01000028.1|	20641	19871	-	771	Prophage Clp protease-like protein	cAMP signaling in bacteria
Pta.peg.1211	CDS	gi|1097420110|emb|FOJS01000028.1|	21791	20616	-	1176	Portal protein, phage associated	- none -
Pta.peg.1212	CDS	gi|1097420110|emb|FOJS01000028.1|	23476	21806	-	1671	Phage terminase, large subunit	Phage packaging machinery
Pta.peg.1213	CDS	gi|1097420110|emb|FOJS01000028.1|	23795	23448	-	348	hypothetical protein	- none -
Pta.peg.1214	CDS	gi|1097420110|emb|FOJS01000028.1|	24405	23902	-	504	HNH homing endonuclease	Phage introns
Pta.peg.1215	CDS	gi|1097420110|emb|FOJS01000028.1|	24719	24408	-	312	FIG01108941: hypothetical protein	- none -
Pta.peg.1216	CDS	gi|1097420110|emb|FOJS01000028.1|	24900	25091	+	192	hypothetical protein	- none -
Pta.peg.1217	CDS	gi|1097420110|emb|FOJS01000028.1|	25118	25528	+	411	Phage protein	- none -
Pta.peg.1218	CDS	gi|1097420110|emb|FOJS01000028.1|	26049	25549	-	501	positive control factor	- none -
Pta.peg.1219	CDS	gi|1097420110|emb|FOJS01000028.1|	28261	26399	-	1863	DNA primase, phage associated	- none -
Pta.peg.122	CDS	gi|1097419113|emb|FOJS01000079.1|	2641	3444	+	804	hypothetical protein	- none -
Pta.peg.1220	CDS	gi|1097420110|emb|FOJS01000028.1|	28497	28303	-	195	hypothetical protein	- none -
Pta.peg.1221	CDS	gi|1097420110|emb|FOJS01000028.1|	28831	28562	-	270	hypothetical protein	- none -
Pta.peg.1222	CDS	gi|1097420110|emb|FOJS01000028.1|	28962	28831	-	132	hypothetical protein	- none -
Pta.peg.1223	CDS	gi|1097420110|emb|FOJS01000028.1|	29204	28959	-	246	hypothetical protein	- none -
Pta.peg.1224	CDS	gi|1097420110|emb|FOJS01000028.1|	29773	29204	-	570	Dimeric dUTPase (EC 3.6.1.23)	Housecleaning nucleoside triphosphate pyrophosphatases
Pta.peg.1225	CDS	gi|1097420110|emb|FOJS01000028.1|	29955	29773	-	183	hypothetical protein	- none -
Pta.peg.1226	CDS	gi|1097420110|emb|FOJS01000028.1|	30482	29955	-	528	hypothetical protein	- none -
Pta.peg.1227	CDS	gi|1097420110|emb|FOJS01000028.1|	32129	30495	-	1635	DNA polymerase B region	- none -
Pta.peg.1228	CDS	gi|1097420110|emb|FOJS01000028.1|	32662	32195	-	468	hypothetical protein	- none -
Pta.peg.1229	CDS	gi|1097420110|emb|FOJS01000028.1|	33570	32710	-	861	Bacteriophage FIG00602643: hypothetical protein	- none -
Pta.peg.123	CDS	gi|1097419113|emb|FOJS01000079.1|	3680	3486	-	195	hypothetical protein	- none -
Pta.peg.1230	CDS	gi|1097420110|emb|FOJS01000028.1|	34465	33572	-	894	YqaJ	- none -
Pta.peg.1231	CDS	gi|1097420110|emb|FOJS01000028.1|	34757	34449	-	309	hypothetical protein	- none -
Pta.peg.1232	CDS	gi|1097420110|emb|FOJS01000028.1|	35965	34754	-	1212	hypothetical protein	- none -
Pta.peg.1233	CDS	gi|1097420110|emb|FOJS01000028.1|	36251	35919	-	333	hypothetical protein	- none -
Pta.peg.1234	CDS	gi|1097420110|emb|FOJS01000028.1|	36685	36248	-	438	hypothetical protein	- none -
Pta.peg.1235	CDS	gi|1097420110|emb|FOJS01000028.1|	36960	36769	-	192	hypothetical protein	- none -
Pta.peg.1236	CDS	gi|1097420110|emb|FOJS01000028.1|	37258	36974	-	285	hypothetical protein	- none -
Pta.peg.1237	CDS	gi|1097420110|emb|FOJS01000028.1|	37624	37406	-	219	hypothetical protein	- none -
Pta.peg.1238	CDS	gi|1097420110|emb|FOJS01000028.1|	37887	37624	-	264	hypothetical protein	- none -
Pta.peg.1239	CDS	gi|1097420110|emb|FOJS01000028.1|	38648	37884	-	765	hypothetical protein	- none -
Pta.peg.124	CDS	gi|1097419113|emb|FOJS01000079.1|	5165	5278	+	114	hypothetical protein	- none -
Pta.peg.1240	CDS	gi|1097420110|emb|FOJS01000028.1|	38833	38717	-	117	hypothetical protein	- none -
Pta.peg.1241	CDS	gi|1097420110|emb|FOJS01000028.1|	38908	39285	+	378	hypothetical protein	- none -
Pta.peg.1242	CDS	gi|1097420110|emb|FOJS01000028.1|	39504	39280	-	225	hypothetical protein	- none -
Pta.peg.1243	CDS	gi|1097420110|emb|FOJS01000028.1|	39753	39550	-	204	hypothetical protein	- none -
Pta.peg.1244	CDS	gi|1097420166|emb|FOJS01000027.1|	483	707	+	225	GerPF/GerPA protein family, required for proper assembly of spore coat, mutations lead to super-dormant spore	- none -
Pta.peg.1245	CDS	gi|1097420166|emb|FOJS01000027.1|	820	2412	+	1593	AMP-binding enzyme	- none -
Pta.peg.1246	CDS	gi|1097420166|emb|FOJS01000027.1|	2806	2633	-	174	hypothetical protein	- none -
Pta.peg.1247	CDS	gi|1097420166|emb|FOJS01000027.1|	2968	3141	+	174	hypothetical protein	- none -
Pta.peg.1248	CDS	gi|1097420166|emb|FOJS01000027.1|	3138	4040	+	903	Fumarylacetoacetate hydrolase family protein	Gentisate degradation; <br>Pterin carbinolamine dehydratase; <br>Salicylate and gentisate catabolism
Pta.peg.1249	CDS	gi|1097420166|emb|FOJS01000027.1|	5278	4082	-	1197	Ornithine aminotransferase (EC 2.6.1.13)	Arginine and Ornithine Degradation
Pta.peg.125	CDS	gi|1097419113|emb|FOJS01000079.1|	5805	5927	+	123	hypothetical protein	- none -
Pta.peg.1250	CDS	gi|1097420166|emb|FOJS01000027.1|	5439	5314	-	126	hypothetical protein	- none -
Pta.peg.1251	CDS	gi|1097420166|emb|FOJS01000027.1|	5736	6089	+	354	Uncharacterized protein UPF0344	- none -
Pta.peg.1252	CDS	gi|1097420166|emb|FOJS01000027.1|	6207	9068	+	2862	Sensory box/GGDEF family protein	- none -
Pta.peg.1253	CDS	gi|1097420166|emb|FOJS01000027.1|	9648	9097	-	552	Uncharacterized protein YisN	- none -
Pta.peg.1254	CDS	gi|1097420166|emb|FOJS01000027.1|	9913	11760	+	1848	Asparagine synthetase [glutamine-hydrolyzing] (EC 6.3.5.4) YisO	Glutamine, Glutamate, Aspartate and Asparagine Biosynthesis
Pta.peg.1255	CDS	gi|1097420166|emb|FOJS01000027.1|	13222	11870	-	1353	Uncharacterized transporter YisQ	- none -
Pta.peg.1256	CDS	gi|1097420166|emb|FOJS01000027.1|	13347	14210	+	864	Transcriptional regulator, AraC family	- none -
Pta.peg.1257	CDS	gi|1097420166|emb|FOJS01000027.1|	14402	15712	+	1311	Multiple sugar ABC transporter, substrate-binding protein	Fructooligosaccharides(FOS) and Raffinose Utilization
Pta.peg.1258	CDS	gi|1097420166|emb|FOJS01000027.1|	15997	16857	+	861	Multiple sugar ABC transporter, membrane-spanning permease protein MsmF	Fructooligosaccharides(FOS) and Raffinose Utilization
Pta.peg.1259	CDS	gi|1097420166|emb|FOJS01000027.1|	16857	17672	+	816	Multiple sugar ABC transporter, membrane-spanning permease protein MsmG	Fructooligosaccharides(FOS) and Raffinose Utilization
Pta.peg.126	CDS	gi|1097419113|emb|FOJS01000079.1|	6139	6258	+	120	Mobile element protein	- none -
Pta.peg.1260	CDS	gi|1097420166|emb|FOJS01000027.1|	17870	19402	+	1533	Neopullulanase (EC 3.2.1.135)	- none -
Pta.peg.1261	CDS	gi|1097420166|emb|FOJS01000027.1|	19415	21778	+	2364	Alpha-glucosidase (EC 3.2.1.20)	D-Galacturonate and D-Glucuronate Utilization
Pta.peg.1262	CDS	gi|1097420166|emb|FOJS01000027.1|	21801	22826	+	1026	Maltose operon transcriptional repressor MalR, LacI family	- none -
Pta.peg.1263	CDS	gi|1097420166|emb|FOJS01000027.1|	24044	23142	-	903	6-phosphogluconate dehydrogenase, decarboxylating (EC 1.1.1.44)	D-gluconate and ketogluconates metabolism; <br>Pentose phosphate pathway
Pta.peg.1264	CDS	gi|1097420166|emb|FOJS01000027.1|	25610	24153	-	1458	Glucose-6-phosphate 1-dehydrogenase (EC 1.1.1.49)	Pentose phosphate pathway
Pta.peg.1265	CDS	gi|1097420166|emb|FOJS01000027.1|	25690	25836	+	147	hypothetical protein	- none -
Pta.peg.1266	CDS	gi|1097420166|emb|FOJS01000027.1|	26170	26535	+	366	Transcriptional regulator HxlR, formaldehyde assimilation	- none -
Pta.peg.1267	CDS	gi|1097420166|emb|FOJS01000027.1|	27052	27726	+	675	Uncharacterized N-acetyltransferase YkwB	- none -
Pta.peg.1268	CDS	gi|1097420166|emb|FOJS01000027.1|	27742	28413	+	672	hypothetical protein	- none -
Pta.peg.1269	CDS	gi|1097420166|emb|FOJS01000027.1|	28700	29743	+	1044	Predicted methyltransferase, DUF43 family	- none -
Pta.peg.127	CDS	gi|1097419122|emb|FOJS01000078.1|	3	284	+	282	Transposase, IS4 family	- none -
Pta.peg.1270	CDS	gi|1097420166|emb|FOJS01000027.1|	29832	30017	+	186	hypothetical protein	- none -
Pta.peg.1271	CDS	gi|1097420166|emb|FOJS01000027.1|	30077	30223	+	147	hypothetical protein	- none -
Pta.peg.1272	CDS	gi|1097420166|emb|FOJS01000027.1|	30829	30272	-	558	6-phospho-3-hexuloisomerase (EC 5.3.1.27)	- none -
Pta.peg.1273	CDS	gi|1097420166|emb|FOJS01000027.1|	31468	30833	-	636	D-arabino-3-hexulose 6-phosphate formaldehyde-lyase (EC 4.1.2.43)	- none -
Pta.peg.1274	CDS	gi|1097420166|emb|FOJS01000027.1|	32089	31868	-	222	Alcohol dehydrogenase (EC 1.1.1.1)	5-FCL-like protein; <br>Butanol Biosynthesis
Pta.peg.1275	CDS	gi|1097420166|emb|FOJS01000027.1|	32347	32499	+	153	hypothetical protein	- none -
Pta.peg.1276	CDS	gi|1097420166|emb|FOJS01000027.1|	32771	32568	-	204	hypothetical protein	- none -
Pta.peg.1277	CDS	gi|1097420166|emb|FOJS01000027.1|	33641	32778	-	864	Oxidoreductase, short-chain dehydrogenase/reductase family	- none -
Pta.peg.1278	CDS	gi|1097420166|emb|FOJS01000027.1|	33785	33919	+	135	hypothetical protein	- none -
Pta.peg.1279	CDS	gi|1097420166|emb|FOJS01000027.1|	37415	34005	-	3411	5-methyltetrahydrofolate--homocysteine methyltransferase (EC 2.1.1.13)	Methionine Biosynthesis
Pta.peg.128	CDS	gi|1097419122|emb|FOJS01000078.1|	1054	2670	+	1617	Putative regulatory protein	- none -
Pta.peg.1280	CDS	gi|1097420166|emb|FOJS01000027.1|	39258	37408	-	1851	5,10-methylenetetrahydrofolate reductase (EC 1.5.1.20) / Homolog of homocysteine-binding domain	5-FCL-like protein; <br>Methionine Biosynthesis; <br>One-carbon metabolism by tetrahydropterines; <br>Serine-glyoxylate cycle
Pta.peg.1281	CDS	gi|1097420166|emb|FOJS01000027.1|	39654	39535	-	120	hypothetical protein	- none -
Pta.peg.1282	CDS	gi|1097420197|emb|FOJS01000026.1|	206	382	+	177	protein of unknown function UPF0236	- none -
Pta.peg.1283	CDS	gi|1097420197|emb|FOJS01000026.1|	406	1308	+	903	LysR family regulatory protein CidR	- none -
Pta.peg.1284	CDS	gi|1097420197|emb|FOJS01000026.1|	1648	2163	+	516	Acyl-CoA hydrolase (EC 3.1.2.20)	- none -
Pta.peg.1285	CDS	gi|1097420197|emb|FOJS01000026.1|	2188	2559	+	372	hypothetical protein	- none -
Pta.peg.1286	CDS	gi|1097420197|emb|FOJS01000026.1|	2667	3494	+	828	Type I restriction-modification system, restriction subunit R (EC 3.1.21.3)	Restriction-Modification System; <br>Type I Restriction-Modification
Pta.peg.1287	CDS	gi|1097420197|emb|FOJS01000026.1|	5290	4121	-	1170	transposase IS116/IS110/IS902 family protein	- none -
Pta.peg.1288	CDS	gi|1097420197|emb|FOJS01000026.1|	6906	6202	-	705	hypothetical protein	- none -
Pta.peg.1289	CDS	gi|1097420197|emb|FOJS01000026.1|	7219	7094	-	126	hypothetical protein	- none -
Pta.peg.129	CDS	gi|1097419122|emb|FOJS01000078.1|	2958	3104	+	147	hypothetical protein	- none -
Pta.peg.1290	CDS	gi|1097420197|emb|FOJS01000026.1|	7220	9130	+	1911	Alkaline phosphatase (EC 3.1.3.1)	Phosphate metabolism
Pta.peg.1291	CDS	gi|1097420197|emb|FOJS01000026.1|	9289	9405	+	117	hypothetical protein	- none -
Pta.peg.1292	CDS	gi|1097420197|emb|FOJS01000026.1|	9433	9843	+	411	Mutator MutT protein (7,8-dihydro-8-oxoguanine-triphosphatase) (EC 3.6.1.-)	- none -
Pta.peg.1293	CDS	gi|1097420197|emb|FOJS01000026.1|	13041	9877	-	3165	DNA repair helicase	- none -
Pta.peg.1294	CDS	gi|1097420197|emb|FOJS01000026.1|	13663	14757	+	1095	Perillyl-alcohol dehydrogenase (EC 1.1.1.144)	- none -
Pta.peg.1295	CDS	gi|1097420197|emb|FOJS01000026.1|	15398	15745	+	348	hypothetical protein	- none -
Pta.peg.1296	CDS	gi|1097420197|emb|FOJS01000026.1|	15768	16154	+	387	hypothetical protein	- none -
Pta.peg.1297	CDS	gi|1097420197|emb|FOJS01000026.1|	16324	17994	+	1671	Transcriptional regulator, LuxR family	- none -
Pta.peg.1298	CDS	gi|1097420197|emb|FOJS01000026.1|	18292	18693	+	402	hypothetical protein	- none -
Pta.peg.1299	CDS	gi|1097420197|emb|FOJS01000026.1|	18715	19047	+	333	Anti-sigma-factor antagonist	- none -
Pta.peg.13	CDS	gi|1097419010|emb|FOJS01000099.1|	121	2	-	120	Mobile element protein	- none -
Pta.peg.130	CDS	gi|1097419122|emb|FOJS01000078.1|	3141	4607	+	1467	Malonate-semialdehyde dehydrogenase [inositol] (EC 1.2.1.18)	- none -
Pta.peg.1300	CDS	gi|1097420197|emb|FOJS01000026.1|	19050	20570	+	1521	Serine phosphatase RsbU, regulator of sigma subunit	SigmaB stress responce regulation
Pta.peg.1301	CDS	gi|1097420197|emb|FOJS01000026.1|	20732	21139	+	408	hypothetical protein	- none -
Pta.peg.1302	CDS	gi|1097420197|emb|FOJS01000026.1|	21441	22694	+	1254	Methyl-accepting chemotaxis protein	- none -
Pta.peg.1303	CDS	gi|1097420197|emb|FOJS01000026.1|	23106	24827	+	1722	Phosphomethylpyrimidine synthase ThiC (EC 4.1.99.17)	- none -
Pta.peg.1304	CDS	gi|1097420197|emb|FOJS01000026.1|	24805	24990	+	186	FIG00675002: hypothetical protein	- none -
Pta.peg.1305	CDS	gi|1097420197|emb|FOJS01000026.1|	25197	25078	-	120	hypothetical protein	- none -
Pta.peg.1306	CDS	gi|1097420197|emb|FOJS01000026.1|	25270	25386	+	117	hypothetical protein	- none -
Pta.peg.1307	CDS	gi|1097420197|emb|FOJS01000026.1|	25379	26836	+	1458	Succinate-semialdehyde dehydrogenase [NAD(P)+] (EC 1.2.1.16)	- none -
Pta.peg.1308	CDS	gi|1097420197|emb|FOJS01000026.1|	27144	28313	+	1170	aminotransferase, class I	- none -
Pta.peg.1309	CDS	gi|1097420197|emb|FOJS01000026.1|	28319	29977	+	1659	Thiamine pyrophosphate-requiring enzymes	- none -
Pta.peg.131	CDS	gi|1097419122|emb|FOJS01000078.1|	4744	6099	+	1356	Probable aminotransferase YhxA (B. subtilis)	- none -
Pta.peg.1310	CDS	gi|1097420197|emb|FOJS01000026.1|	30054	31535	+	1482	Aldehyde dehydrogenase B (EC 1.2.1.22)	Methylglyoxal Metabolism
Pta.peg.1311	CDS	gi|1097420197|emb|FOJS01000026.1|	31573	32730	+	1158	L-lysine dehydrogenase	- none -
Pta.peg.1312	CDS	gi|1097420197|emb|FOJS01000026.1|	33933	32776	-	1158	Uncharacterized MFS-type transporter	- none -
Pta.peg.1313	CDS	gi|1097420197|emb|FOJS01000026.1|	34368	33937	-	432	hypothetical protein	- none -
Pta.peg.1314	CDS	gi|1097420197|emb|FOJS01000026.1|	34468	34623	+	156	hypothetical protein	- none -
Pta.peg.1315	CDS	gi|1097420197|emb|FOJS01000026.1|	34886	35596	+	711	hypothetical protein	- none -
Pta.peg.1316	CDS	gi|1097420197|emb|FOJS01000026.1|	35893	35720	-	174	hypothetical protein	- none -
Pta.peg.1317	CDS	gi|1097420197|emb|FOJS01000026.1|	36754	35909	-	846	Membrane protease family protein BA0301	- none -
Pta.peg.1318	CDS	gi|1097420197|emb|FOJS01000026.1|	37168	37854	+	687	Integral membrane protein	- none -
Pta.peg.1319	CDS	gi|1097420197|emb|FOJS01000026.1|	37939	38871	+	933	D-3-phosphoglycerate dehydrogenase (EC 1.1.1.95)	Glycine and Serine Utilization; <br>Pyridoxin (Vitamin B6) Biosynthesis; <br>Serine Biosynthesis
Pta.peg.132	CDS	gi|1097419127|emb|FOJS01000077.1|	777	334	-	444	hypothetical protein	- none -
Pta.peg.1320	CDS	gi|1097420197|emb|FOJS01000026.1|	39323	39045	-	279	hypothetical protein	- none -
Pta.peg.1321	CDS	gi|1097420197|emb|FOJS01000026.1|	40215	39490	-	726	Predicted L-lactate dehydrogenase, hypothetical protein subunit YkgG	Lactate utilization
Pta.peg.1322	CDS	gi|1097420197|emb|FOJS01000026.1|	41639	40212	-	1428	Predicted L-lactate dehydrogenase, Iron-sulfur cluster-binding subunit YkgF	Lactate utilization
Pta.peg.1323	CDS	gi|1097420197|emb|FOJS01000026.1|	42372	41656	-	717	Predicted L-lactate dehydrogenase, Fe-S oxidoreductase subunit YkgE	Lactate utilization
Pta.peg.1324	CDS	gi|1097420235|emb|FOJS01000025.1|	216	1	-	216	Uncharacterized DUF4277-domain-containing protein, perhaps a transposase	- none -
Pta.peg.1325	CDS	gi|1097420235|emb|FOJS01000025.1|	266	742	+	477	hypothetical protein	- none -
Pta.peg.1326	CDS	gi|1097420235|emb|FOJS01000025.1|	834	1613	+	780	ABC transporter-like sensor ATP-binding protein YvcR	- none -
Pta.peg.1327	CDS	gi|1097420235|emb|FOJS01000025.1|	1585	3507	+	1923	hypothetical protein	- none -
Pta.peg.1328	CDS	gi|1097420235|emb|FOJS01000025.1|	5044	3590	-	1455	L-lactate permease	Lactate utilization
Pta.peg.1329	CDS	gi|1097420235|emb|FOJS01000025.1|	5232	5101	-	132	L-lactate permease	Lactate utilization
Pta.peg.133	CDS	gi|1097419127|emb|FOJS01000077.1|	985	866	-	120	hypothetical protein	- none -
Pta.peg.1330	CDS	gi|1097420235|emb|FOJS01000025.1|	6230	5271	-	960	L-lactate dehydrogenase (EC 1.1.1.27)	Fermentations: Lactate
Pta.peg.1331	CDS	gi|1097420235|emb|FOJS01000025.1|	7285	6500	-	786	Efflux ABC transporter, permease protein	- none -
Pta.peg.1332	CDS	gi|1097420235|emb|FOJS01000025.1|	8080	7289	-	792	Efflux ABC transporter, permease protein	- none -
Pta.peg.1333	CDS	gi|1097420235|emb|FOJS01000025.1|	9077	8073	-	1005	Efflux ABC transporter, ATP-binding protein	- none -
Pta.peg.1334	CDS	gi|1097420235|emb|FOJS01000025.1|	9189	10484	+	1296	Glutamate-1-semialdehyde 2,1-aminomutase (EC 5.4.3.8)	- none -
Pta.peg.1335	CDS	gi|1097420235|emb|FOJS01000025.1|	10735	12519	+	1785	Similar to glutamate synthase, large subunit	- none -
Pta.peg.1336	CDS	gi|1097420235|emb|FOJS01000025.1|	12554	15205	+	2652	Similar to glutamate synthase, large subunit	- none -
Pta.peg.1337	CDS	gi|1097420235|emb|FOJS01000025.1|	15465	16526	+	1062	Putative lipoprotein SAV1865	- none -
Pta.peg.1338	CDS	gi|1097420235|emb|FOJS01000025.1|	18364	16610	-	1755	Efflux ABC transporter, permease/ATP-binding protein YgaD	- none -
Pta.peg.1339	CDS	gi|1097420235|emb|FOJS01000025.1|	18969	18436	-	534	Cysteinyl-tRNA synthetase related protein	CBSS-261594.1.peg.788
Pta.peg.134	CDS	gi|1097419127|emb|FOJS01000077.1|	1075	1206	+	132	hypothetical protein	- none -
Pta.peg.1340	CDS	gi|1097420235|emb|FOJS01000025.1|	19323	19051	-	273	FIG00673238: hypothetical protein	- none -
Pta.peg.1341	CDS	gi|1097420235|emb|FOJS01000025.1|	19875	19684	-	192	Small, acid-soluble spore protein gamma-type	- none -
Pta.peg.1342	CDS	gi|1097420235|emb|FOJS01000025.1|	20683	19934	-	750	Enoyl-[acyl-carrier-protein] reductase [NADPH] (EC 1.3.1.10)	Fatty Acid Biosynthesis FASII
Pta.peg.1343	CDS	gi|1097420235|emb|FOJS01000025.1|	20753	20977	+	225	YfhS protein	- none -
Pta.peg.1344	CDS	gi|1097420235|emb|FOJS01000025.1|	22088	20988	-	1101	A/G-specific adenine glycosylase (EC 3.2.2.-)	CBSS-261594.1.peg.788; <br>DNA repair, bacterial
Pta.peg.1345	CDS	gi|1097420235|emb|FOJS01000025.1|	23009	22191	-	819	Formate efflux transporter (TC 2.A.44 family)	- none -
Pta.peg.1346	CDS	gi|1097420235|emb|FOJS01000025.1|	23829	23035	-	795	Sulfur carrier protein FdhD	- none -
Pta.peg.1347	CDS	gi|1097420235|emb|FOJS01000025.1|	24474	24127	-	348	Uncharacterized protein YrhF	- none -
Pta.peg.1348	CDS	gi|1097420235|emb|FOJS01000025.1|	24778	27741	+	2964	Putative formate dehydrogenase YrhE	- none -
Pta.peg.1349	CDS	gi|1097420235|emb|FOJS01000025.1|	27734	28219	+	486	Hypothetical protein YrhD	- none -
Pta.peg.135	CDS	gi|1097419127|emb|FOJS01000077.1|	1585	2565	+	981	D-3-phosphoglycerate dehydrogenase (EC 1.1.1.95)	Glycine and Serine Utilization; <br>Pyridoxin (Vitamin B6) Biosynthesis; <br>Serine Biosynthesis
Pta.peg.1350	CDS	gi|1097420235|emb|FOJS01000025.1|	28407	29390	+	984	Uncharacterized membrane protein YfhP	- none -
Pta.peg.1351	CDS	gi|1097420235|emb|FOJS01000025.1|	29710	29435	-	276	Conserved protein YfhJ	- none -
Pta.peg.1352	CDS	gi|1097420235|emb|FOJS01000025.1|	29822	29983	+	162	Small, acid-soluble spore protein K	- none -
Pta.peg.1353	CDS	gi|1097420235|emb|FOJS01000025.1|	30004	30165	+	162	hypothetical protein	- none -
Pta.peg.1354	CDS	gi|1097420235|emb|FOJS01000025.1|	30544	30209	-	336	Transcription regulator CDS_ID OB0894	CBSS-261594.1.peg.788
Pta.peg.1355	CDS	gi|1097420235|emb|FOJS01000025.1|	31353	30541	-	813	Regulatory protein RecX	CBSS-261594.1.peg.788; <br>DNA repair system including RecA, MutS and a hypothetical protein; <br>RecA and RecX
Pta.peg.1356	CDS	gi|1097420235|emb|FOJS01000025.1|	31451	32353	+	903	Cell division inhibitor Slr1223 (YfcH in EC), contains epimerase/dehydratase and DUF1731 domains	- none -
Pta.peg.1357	CDS	gi|1097420235|emb|FOJS01000025.1|	32631	33182	+	552	Acetyltransferase, GNAT family	- none -
Pta.peg.1358	CDS	gi|1097420235|emb|FOJS01000025.1|	33284	33412	+	129	hypothetical protein	- none -
Pta.peg.1359	CDS	gi|1097420235|emb|FOJS01000025.1|	33492	33680	+	189	Uncharacterized protein YfhD	- none -
Pta.peg.136	CDS	gi|1097419127|emb|FOJS01000077.1|	2701	3933	+	1233	5-aminolevulinate synthase (EC 2.3.1.37)	Heme and Siroheme Biosynthesis
Pta.peg.1360	CDS	gi|1097420235|emb|FOJS01000025.1|	34536	33709	-	828	Glycosyl transferase, family 8	- none -
Pta.peg.1361	CDS	gi|1097420235|emb|FOJS01000025.1|	34665	34543	-	123	hypothetical protein	- none -
Pta.peg.1362	CDS	gi|1097420235|emb|FOJS01000025.1|	34928	34752	-	177	hypothetical protein	- none -
Pta.peg.1363	CDS	gi|1097420235|emb|FOJS01000025.1|	35344	36507	+	1164	CAIB/BAIF family protein	- none -
Pta.peg.1364	CDS	gi|1097420235|emb|FOJS01000025.1|	36510	37712	+	1203	Acyl-CoA dehydrogenase	- none -
Pta.peg.1365	CDS	gi|1097420235|emb|FOJS01000025.1|	38058	37738	-	321	hypothetical protein	- none -
Pta.peg.1366	CDS	gi|1097420235|emb|FOJS01000025.1|	38335	38982	+	648	Autolysis response regulater LytR	- none -
Pta.peg.1367	CDS	gi|1097420235|emb|FOJS01000025.1|	39256	40776	+	1521	acetyl-CoA hydrolase/transferase family protein	- none -
Pta.peg.1368	CDS	gi|1097420235|emb|FOJS01000025.1|	41610	41056	-	555	Acetyltransferase TM0577	- none -
Pta.peg.1369	CDS	gi|1097420235|emb|FOJS01000025.1|	42273	41824	-	450	Uncharacterized N-acetyltransferase YhdJ	- none -
Pta.peg.137	CDS	gi|1097419127|emb|FOJS01000077.1|	4137	4634	+	498	hypothetical protein	- none -
Pta.peg.1370	CDS	gi|1097420235|emb|FOJS01000025.1|	43978	42599	-	1380	Uncharacterized RNA methyltransferase YfjO	- none -
Pta.peg.1371	CDS	gi|1097420235|emb|FOJS01000025.1|	44858	43992	-	867	DNA-3-methyladenine glycosylase II (EC 3.2.2.21)	- none -
Pta.peg.1372	CDS	gi|1097420235|emb|FOJS01000025.1|	46144	44948	-	1197	hypothetical protein	- none -
Pta.peg.1373	CDS	gi|1097420284|emb|FOJS01000024.1|	3	302	+	300	Transposase, IS5377 family	- none -
Pta.peg.1374	CDS	gi|1097420284|emb|FOJS01000024.1|	818	303	-	516	CRISPR-associated protein Cas1	CRISPRs
Pta.peg.1375	CDS	gi|1097420284|emb|FOJS01000024.1|	1315	818	-	498	CRISPR-associated RecB family exonuclease Cas4	- none -
Pta.peg.1376	CDS	gi|1097420284|emb|FOJS01000024.1|	3509	1329	-	2181	CRISPR-associated helicase Cas3	CRISPRs
Pta.peg.1377	CDS	gi|1097420284|emb|FOJS01000024.1|	4223	3522	-	702	CRISPR-associated protein Cas5	- none -
Pta.peg.1378	CDS	gi|1097420284|emb|FOJS01000024.1|	5110	4226	-	885	CRISPR-associated negative autoregulator Cas7/Cst2	- none -
Pta.peg.1379	CDS	gi|1097420284|emb|FOJS01000024.1|	6912	5107	-	1806	hypothetical protein	- none -
Pta.peg.138	CDS	gi|1097419127|emb|FOJS01000077.1|	4655	5734	+	1080	FIG01236369: hypothetical protein	- none -
Pta.peg.1380	CDS	gi|1097420284|emb|FOJS01000024.1|	7637	6909	-	729	CRISPR-associated endoribonuclease Cas6	- none -
Pta.peg.1381	CDS	gi|1097420284|emb|FOJS01000024.1|	9516	8068	-	1449	hypothetical protein	- none -
Pta.peg.1382	CDS	gi|1097420284|emb|FOJS01000024.1|	10770	9517	-	1254	Dihydrolipoamide acyltransferase component of branched-chain alpha-keto acid dehydrogenase complex (EC 2.3.1.168)	Dehydrogenase complexes; <br>Isoleucine degradation; <br>Leucine Degradation and HMG-CoA Metabolism; <br>Valine degradation
Pta.peg.1383	CDS	gi|1097420284|emb|FOJS01000024.1|	11783	10788	-	996	Branched-chain alpha-keto acid dehydrogenase, E1 component, beta subunit (EC 1.2.4.4)	Dehydrogenase complexes; <br>Isoleucine degradation; <br>Leucine Degradation and HMG-CoA Metabolism; <br>Valine degradation
Pta.peg.1384	CDS	gi|1097420284|emb|FOJS01000024.1|	12850	11780	-	1071	Branched-chain alpha-keto acid dehydrogenase, E1 component, alpha subunit (EC 1.2.4.4)	Dehydrogenase complexes; <br>Isoleucine degradation; <br>Leucine Degradation and HMG-CoA Metabolism; <br>Valine degradation
Pta.peg.1385	CDS	gi|1097420284|emb|FOJS01000024.1|	14005	12869	-	1137	Branched-chain amino acid dehydrogenase [deaminating] (EC 1.4.1.9)(EC 1.4.1.23)	- none -
Pta.peg.1386	CDS	gi|1097420284|emb|FOJS01000024.1|	14417	14019	-	399	hypothetical protein	- none -
Pta.peg.1387	CDS	gi|1097420284|emb|FOJS01000024.1|	15335	14541	-	795	ABC transporter, ATP-binding protein (cluster 15, trp?)	- none -
Pta.peg.1388	CDS	gi|1097420284|emb|FOJS01000024.1|	16302	15310	-	993	Predicted ABC transporter for tryptophane, permease protein TrpY	- none -
Pta.peg.1389	CDS	gi|1097420284|emb|FOJS01000024.1|	17335	16322	-	1014	ABC transporter, substrate-binding protein (cluster 15, trp?)	- none -
Pta.peg.139	CDS	gi|1097419127|emb|FOJS01000077.1|	6590	6321	-	270	Transcriptional regulator, LysR family	- none -
Pta.peg.1390	CDS	gi|1097420284|emb|FOJS01000024.1|	18535	17579	-	957	2-nitropropane dioxygenase, NPD	- none -
Pta.peg.1391	CDS	gi|1097420284|emb|FOJS01000024.1|	18605	19129	+	525	Carbonic anhydrase, gamma class (EC 4.2.1.1)	- none -
Pta.peg.1392	CDS	gi|1097420284|emb|FOJS01000024.1|	20068	19187	-	882	Transcriptional regulator, PaaX family	- none -
Pta.peg.1393	CDS	gi|1097420284|emb|FOJS01000024.1|	20981	20193	-	789	Carnitinyl-CoA dehydratase (EC 4.2.1.149)	- none -
Pta.peg.1394	CDS	gi|1097420284|emb|FOJS01000024.1|	22201	20996	-	1206	3-ketoacyl-CoA thiolase (EC 2.3.1.16) @ Acetyl-CoA acetyltransferase (EC 2.3.1.9)	Acetyl-CoA fermentation to Butyrate; <br>Biotin biosynthesis; <br>Biotin synthesis cluster; <br>Butanol Biosynthesis; <br>Butyrate metabolism cluster; <br>Fatty acid metabolism cluster; <br>Isoleucine degradation; <br>Polyhydroxybutyrate metabolism; <br>Polyhydroxybutyrate metabolism; <br>Serine-glyoxylate cycle; <br>Serine-glyoxylate cycle
Pta.peg.1395	CDS	gi|1097420284|emb|FOJS01000024.1|	23078	22221	-	858	3-hydroxybutyryl-CoA dehydrogenase (EC 1.1.1.157); 3-hydroxyacyl-CoA dehydrogenase (EC 1.1.1.35)	Acetyl-CoA fermentation to Butyrate; <br>Acetyl-CoA fermentation to Butyrate; <br>Butanol Biosynthesis; <br>Butyrate metabolism cluster; <br>Fatty acid metabolism cluster; <br>Isoleucine degradation; <br>Polyhydroxybutyrate metabolism; <br>Polyhydroxybutyrate metabolism; <br>Valine degradation
Pta.peg.1396	CDS	gi|1097420284|emb|FOJS01000024.1|	24684	23167	-	1518	Phenylacetaldehyde dehydrogenase (EC 1.2.1.39)	- none -
Pta.peg.1397	CDS	gi|1097420284|emb|FOJS01000024.1|	25483	24710	-	774	Enoyl-CoA hydratase (EC 4.2.1.17)	Acetyl-CoA fermentation to Butyrate; <br>Butanol Biosynthesis; <br>Butyrate metabolism cluster; <br>Fatty acid metabolism cluster; <br>Isoleucine degradation; <br>Polyhydroxybutyrate metabolism; <br>Valine degradation
Pta.peg.1398	CDS	gi|1097420284|emb|FOJS01000024.1|	26275	25499	-	777	Enoyl-CoA hydratase (EC 4.2.1.17)	Acetyl-CoA fermentation to Butyrate; <br>Butanol Biosynthesis; <br>Butyrate metabolism cluster; <br>Fatty acid metabolism cluster; <br>Isoleucine degradation; <br>Polyhydroxybutyrate metabolism; <br>Valine degradation
Pta.peg.1399	CDS	gi|1097420284|emb|FOJS01000024.1|	26579	26268	-	312	Ethyl tert-butyl ether degradation EthD	- none -
Pta.peg.14	CDS	gi|1097419010|emb|FOJS01000099.1|	546	427	-	120	hypothetical protein	- none -
Pta.peg.140	CDS	gi|1097419135|emb|FOJS01000076.1|	195	1	-	195	Mobile element protein	- none -
Pta.peg.1400	CDS	gi|1097420284|emb|FOJS01000024.1|	27102	26608	-	495	1,2-phenylacetyl-CoA epoxidase, subunit D (EC 1.14.13.149)	- none -
Pta.peg.1401	CDS	gi|1097420284|emb|FOJS01000024.1|	27976	27134	-	843	1,2-phenylacetyl-CoA epoxidase, subunit C (EC 1.14.13.149)	- none -
Pta.peg.1402	CDS	gi|1097420284|emb|FOJS01000024.1|	28305	27952	-	354	1,2-phenylacetyl-CoA epoxidase, subunit B (EC 1.14.13.149)	- none -
Pta.peg.1403	CDS	gi|1097420284|emb|FOJS01000024.1|	29291	28323	-	969	1,2-phenylacetyl-CoA epoxidase, subunit A (EC 1.14.13.149)	- none -
Pta.peg.1404	CDS	gi|1097420284|emb|FOJS01000024.1|	30710	29385	-	1326	Phenylacetate-coenzyme A ligase (EC 6.2.1.30)	- none -
Pta.peg.1405	CDS	gi|1097420284|emb|FOJS01000024.1|	31212	31060	-	153	hypothetical protein	- none -
Pta.peg.1406	CDS	gi|1097420284|emb|FOJS01000024.1|	31785	31384	-	402	Phenylacetic acid degradation protein PaaD, thioesterase	- none -
Pta.peg.1407	CDS	gi|1097420284|emb|FOJS01000024.1|	31955	33391	+	1437	Transposase	- none -
Pta.peg.1408	CDS	gi|1097420284|emb|FOJS01000024.1|	35766	34090	-	1677	Dihydroxy-acid dehydratase (EC 4.2.1.9)	Branched-Chain Amino Acid Biosynthesis
Pta.peg.1409	CDS	gi|1097420284|emb|FOJS01000024.1|	35994	36110	+	117	hypothetical protein	- none -
Pta.peg.141	CDS	gi|1097419135|emb|FOJS01000076.1|	808	335	-	474	tRNA (cytidine(34)-2&#39;-O)-methyltransferase (EC 2.1.1.207)	Biotin synthesis cluster; <br>RNA methylation
Pta.peg.1410	CDS	gi|1097420284|emb|FOJS01000024.1|	36254	36430	+	177	hypothetical protein	- none -
Pta.peg.1411	CDS	gi|1097420284|emb|FOJS01000024.1|	36427	37551	+	1125	Glutamate 5-kinase (EC 2.7.2.11) / RNA-binding C-terminal domain PUA	Proline Synthesis; <br>Proline Synthesis
Pta.peg.1412	CDS	gi|1097420284|emb|FOJS01000024.1|	37548	38789	+	1242	Gamma-glutamyl phosphate reductase (EC 1.2.1.41)	Proline Synthesis
Pta.peg.1413	CDS	gi|1097420284|emb|FOJS01000024.1|	39490	39068	-	423	hypothetical protein	- none -
Pta.peg.1414	CDS	gi|1097420284|emb|FOJS01000024.1|	39955	39746	-	210	Glycosyltransferase	- none -
Pta.peg.1415	CDS	gi|1097420284|emb|FOJS01000024.1|	40353	40234	-	120	hypothetical protein	- none -
Pta.peg.1416	CDS	gi|1097420284|emb|FOJS01000024.1|	40423	40869	+	447	hypothetical protein	- none -
Pta.peg.1417	CDS	gi|1097420284|emb|FOJS01000024.1|	41585	41022	-	564	Shikimate kinase I (EC 2.7.1.71)	Common Pathway For Synthesis of Aromatic Compounds (DAHP synthase to chorismate)
Pta.peg.1418	CDS	gi|1097420284|emb|FOJS01000024.1|	42640	41612	-	1029	Transcriptional regulator, LacI family	- none -
Pta.peg.1419	CDS	gi|1097420284|emb|FOJS01000024.1|	43926	43150	-	777	Transcriptional regulator, IclR family	- none -
Pta.peg.142	CDS	gi|1097419135|emb|FOJS01000076.1|	1700	834	-	867	Uncharacterized protein YhbB	- none -
Pta.peg.1420	CDS	gi|1097420284|emb|FOJS01000024.1|	44049	44294	+	246	hypothetical protein	- none -
Pta.peg.1421	CDS	gi|1097420284|emb|FOJS01000024.1|	44495	45820	+	1326	hypothetical protein	- none -
Pta.peg.1422	CDS	gi|1097420284|emb|FOJS01000024.1|	47123	46083	-	1041	Sorbitol dehydrogenase (EC 1.1.1.14)	- none -
Pta.peg.1423	CDS	gi|1097420284|emb|FOJS01000024.1|	47438	47136	-	303	hypothetical protein	- none -
Pta.peg.1424	CDS	gi|1097420331|emb|FOJS01000023.1|	320	1714	+	1395	KtrAB potassium uptake system, integral membrane component KtrB	- none -
Pta.peg.1425	CDS	gi|1097420331|emb|FOJS01000023.1|	1909	2022	+	114	hypothetical protein	- none -
Pta.peg.1426	CDS	gi|1097420331|emb|FOJS01000023.1|	2141	3976	+	1836	Uncharacterized amino acid permease YdaO	- none -
Pta.peg.1427	CDS	gi|1097420331|emb|FOJS01000023.1|	4203	5165	+	963	hypothetical protein	- none -
Pta.peg.1428	CDS	gi|1097420331|emb|FOJS01000023.1|	5422	6492	+	1071	Protein translocase subunit SecA	- none -
Pta.peg.1429	CDS	gi|1097420331|emb|FOJS01000023.1|	6496	8097	+	1602	Regulatory protein (induces abgABT, used to catabolize p-aminobenzoyl-glutamate)	LysR-family proteins in Escherichia coli
Pta.peg.143	CDS	gi|1097419135|emb|FOJS01000076.1|	2911	1739	-	1173	Epoxyqueuosine reductase (EC 1.17.99.6)	- none -
Pta.peg.1430	CDS	gi|1097420331|emb|FOJS01000023.1|	8243	9472	+	1230	N-carbamoyl-L-amino acid hydrolase (EC 3.5.1.87)	Hydantoin metabolism
Pta.peg.1431	CDS	gi|1097420331|emb|FOJS01000023.1|	9496	10680	+	1185	N-acyl-L-amino acid amidohydrolase (EC 3.5.1.14)	- none -
Pta.peg.1432	CDS	gi|1097420331|emb|FOJS01000023.1|	10722	10922	+	201	Uncharacterized membrane protein YhjC	- none -
Pta.peg.1433	CDS	gi|1097420331|emb|FOJS01000023.1|	10919	12097	+	1179	Uncharacterized symporter YhjB	- none -
Pta.peg.1434	CDS	gi|1097420331|emb|FOJS01000023.1|	13936	12854	-	1083	L-alanine-DL-glutamate epimerase (EC 5.1.1.n1)	- none -
Pta.peg.1435	CDS	gi|1097420331|emb|FOJS01000023.1|	15118	13955	-	1164	DUF819 domain-containing protein	- none -
Pta.peg.1436	CDS	gi|1097420331|emb|FOJS01000023.1|	15552	15205	-	348	hypothetical protein	- none -
Pta.peg.1437	CDS	gi|1097420331|emb|FOJS01000023.1|	15816	15646	-	171	hypothetical protein	- none -
Pta.peg.1438	CDS	gi|1097420331|emb|FOJS01000023.1|	15888	16778	+	891	Ribokinase (EC 2.7.1.15)	D-ribose utilization; <br>Deoxyribose and Deoxynucleoside Catabolism
Pta.peg.1439	CDS	gi|1097420331|emb|FOJS01000023.1|	16838	17293	+	456	Probable phosphotransbutyrylase	- none -
Pta.peg.144	CDS	gi|1097419135|emb|FOJS01000076.1|	2987	3649	+	663	hypothetical protein	- none -
Pta.peg.1440	CDS	gi|1097420331|emb|FOJS01000023.1|	17393	17530	+	138	hypothetical protein	- none -
Pta.peg.1441	CDS	gi|1097420331|emb|FOJS01000023.1|	18517	17534	-	984	Uncharacterized oxidoreductase YgjR	- none -
Pta.peg.1442	CDS	gi|1097420331|emb|FOJS01000023.1|	19010	20212	+	1203	Dihydrolipoamide acetyltransferase component (E2) of acetoin dehydrogenase complex (EC 2.3.1.12)	- none -
Pta.peg.1443	CDS	gi|1097420331|emb|FOJS01000023.1|	20229	21308	+	1080	Branched-chain alpha-keto acid dehydrogenase, E1 component, alpha subunit (EC 1.2.4.4)	Dehydrogenase complexes; <br>Isoleucine degradation; <br>Leucine Degradation and HMG-CoA Metabolism; <br>Valine degradation
Pta.peg.1444	CDS	gi|1097420331|emb|FOJS01000023.1|	21325	22287	+	963	Acetoin dehydrogenase E1 component beta-subunit (EC 2.3.1.190)	- none -
Pta.peg.1445	CDS	gi|1097420331|emb|FOJS01000023.1|	22306	23670	+	1365	Possible glycolate oxidase, GlcD subunit	- none -
Pta.peg.1446	CDS	gi|1097420331|emb|FOJS01000023.1|	23864	25300	+	1437	6-phospho-beta-glucosidase (EC 3.2.1.86)	- none -
Pta.peg.1447	CDS	gi|1097420331|emb|FOJS01000023.1|	26061	25324	-	738	Phosphosugar-binding transcriptional regulator, RpiR family	- none -
Pta.peg.1448	CDS	gi|1097420331|emb|FOJS01000023.1|	26115	26348	+	234	6-phospho-beta-glucosidase (EC 3.2.1.86)	- none -
Pta.peg.1449	CDS	gi|1097420331|emb|FOJS01000023.1|	26503	27516	+	1014	Xylose ABC transporter, substrate-binding component	Xylose utilization
Pta.peg.145	CDS	gi|1097419141|emb|FOJS01000075.1|	195	1	-	195	Mobile element protein	- none -
Pta.peg.1450	CDS	gi|1097420331|emb|FOJS01000023.1|	27509	28966	+	1458	Two-component system sensor histidine kinase	- none -
Pta.peg.1451	CDS	gi|1097420331|emb|FOJS01000023.1|	28963	30510	+	1548	DNA-binding response regulator, AraC family	- none -
Pta.peg.1452	CDS	gi|1097420331|emb|FOJS01000023.1|	30532	30651	+	120	hypothetical protein	- none -
Pta.peg.1453	CDS	gi|1097420331|emb|FOJS01000023.1|	30653	31951	+	1299	Predicted beta-glucoside-regulated ABC transport system, sugar binding component, COG1653	- none -
Pta.peg.1454	CDS	gi|1097420331|emb|FOJS01000023.1|	32021	32986	+	966	Predicted beta-glucoside-regulated ABC transport system, permease component 1, COG1175	- none -
Pta.peg.1455	CDS	gi|1097420331|emb|FOJS01000023.1|	32983	33807	+	825	Predicted beta-glucoside-regulated ABC transport system, permease component 2, COG0395	- none -
Pta.peg.1456	CDS	gi|1097420331|emb|FOJS01000023.1|	35690	36565	+	876	Fructokinase (EC 2.7.1.4)	Fructose utilization; <br>Sucrose utilization
Pta.peg.1457	CDS	gi|1097420331|emb|FOJS01000023.1|	36895	36644	-	252	hypothetical protein	- none -
Pta.peg.1458	CDS	gi|1097420331|emb|FOJS01000023.1|	37446	36886	-	561	hypothetical protein	- none -
Pta.peg.1459	CDS	gi|1097420331|emb|FOJS01000023.1|	37698	37841	+	144	hypothetical protein	- none -
Pta.peg.146	CDS	gi|1097419141|emb|FOJS01000075.1|	332	811	+	480	Transposase	- none -
Pta.peg.1460	CDS	gi|1097420331|emb|FOJS01000023.1|	37861	38793	+	933	Transcriptional regulator, AcrR family	- none -
Pta.peg.1461	CDS	gi|1097420331|emb|FOJS01000023.1|	38781	40409	+	1629	Uncharacterized MFS-type transporter YusP	- none -
Pta.peg.1462	CDS	gi|1097420331|emb|FOJS01000023.1|	40878	40543	-	336	hypothetical protein	- none -
Pta.peg.1463	CDS	gi|1097420331|emb|FOJS01000023.1|	42462	40942	-	1521	Aldehyde dehydrogenase (EC 1.2.1.3)	Methylglyoxal Metabolism; <br>Methylglyoxal Metabolism; <br>Pyruvate metabolism II: acetyl-CoA, acetogenesis from pyruvate
Pta.peg.1464	CDS	gi|1097420331|emb|FOJS01000023.1|	43191	42622	-	570	hypothetical protein	- none -
Pta.peg.1465	CDS	gi|1097420331|emb|FOJS01000023.1|	43339	43794	+	456	Iron-sulfur binding protein	- none -
Pta.peg.1466	CDS	gi|1097420331|emb|FOJS01000023.1|	44052	45428	+	1377	Aspartokinase (EC 2.7.2.4)	CBSS-216591.1.peg.168; <br>Lysine Biosynthesis DAP Pathway; <br>Lysine Biosynthesis DAP Pathway, GJO scratch; <br>Threonine and Homoserine Biosynthesis
Pta.peg.1467	CDS	gi|1097420331|emb|FOJS01000023.1|	45664	46629	+	966	hypothetical protein	- none -
Pta.peg.1468	CDS	gi|1097420331|emb|FOJS01000023.1|	46634	47242	+	609	hypothetical protein	- none -
Pta.peg.1469	CDS	gi|1097420331|emb|FOJS01000023.1|	47714	47253	-	462	hypothetical protein	- none -
Pta.peg.147	CDS	gi|1097419141|emb|FOJS01000075.1|	982	1338	+	357	Mobile element protein	- none -
Pta.peg.1470	CDS	gi|1097420331|emb|FOJS01000023.1|	47867	48370	+	504	Single-stranded DNA-binding protein	DNA repair, bacterial; <br>DNA repair, bacterial RecFOR pathway
Pta.peg.1471	CDS	gi|1097420331|emb|FOJS01000023.1|	48986	48567	-	420	Transcriptional regulator	- none -
Pta.peg.1472	CDS	gi|1097420331|emb|FOJS01000023.1|	49182	49682	+	501	hypothetical protein	- none -
Pta.peg.1473	CDS	gi|1097420331|emb|FOJS01000023.1|	50421	50086	-	336	Mobile element protein	- none -
Pta.peg.1474	CDS	gi|1097420379|emb|FOJS01000022.1|	1	120	+	120	DNA polymerase IV (EC 2.7.7.7)	DNA repair, bacterial
Pta.peg.1475	CDS	gi|1097420379|emb|FOJS01000022.1|	513	271	-	243	Asparagine synthetase [glutamine-hydrolyzing] (EC 6.3.5.4) AsnB	Glutamine, Glutamate, Aspartate and Asparagine Biosynthesis
Pta.peg.1476	CDS	gi|1097420379|emb|FOJS01000022.1|	910	791	-	120	hypothetical protein	- none -
Pta.peg.1477	CDS	gi|1097420379|emb|FOJS01000022.1|	936	1799	+	864	hypothetical protein	- none -
Pta.peg.1478	CDS	gi|1097420379|emb|FOJS01000022.1|	2019	2366	+	348	Uncharacterized cysteine-rich DUF326 protein bsYhjQ/STM1261	- none -
Pta.peg.1479	CDS	gi|1097420379|emb|FOJS01000022.1|	2623	2420	-	204	Copper(I) chaperone CopZ	Copper Transport System
Pta.peg.148	CDS	gi|1097419141|emb|FOJS01000075.1|	2280	1525	-	756	FIG00645039: hypothetical protein with HTH-domain	- none -
Pta.peg.1480	CDS	gi|1097420379|emb|FOJS01000022.1|	5050	2654	-	2397	Lead, cadmium, zinc and mercury transporting ATPase (EC 3.6.3.3) (EC 3.6.3.5); Copper-translocating P-type ATPase (EC 3.6.3.4)	Copper Transport System; <br>Copper homeostasis
Pta.peg.1481	CDS	gi|1097420379|emb|FOJS01000022.1|	5376	5065	-	312	Repressor CsoR of the copZA operon	Copper Transport System
Pta.peg.1482	CDS	gi|1097420379|emb|FOJS01000022.1|	5701	6651	+	951	Multicopper oxidase	Copper homeostasis
Pta.peg.1483	CDS	gi|1097420379|emb|FOJS01000022.1|	7933	6680	-	1254	Thiol:disulfide oxidoreductase related to ResA	Biogenesis of c-type cytochromes
Pta.peg.1484	CDS	gi|1097420379|emb|FOJS01000022.1|	8088	7951	-	138	hypothetical protein	- none -
Pta.peg.1485	CDS	gi|1097420379|emb|FOJS01000022.1|	9330	8347	-	984	BNR repeat domain protein	- none -
Pta.peg.1486	CDS	gi|1097420379|emb|FOJS01000022.1|	9899	9642	-	258	hypothetical protein	- none -
Pta.peg.1487	CDS	gi|1097420379|emb|FOJS01000022.1|	10365	10207	-	159	hypothetical protein	- none -
Pta.peg.1488	CDS	gi|1097420379|emb|FOJS01000022.1|	11653	10382	-	1272	hypothetical protein	- none -
Pta.peg.1489	CDS	gi|1097420379|emb|FOJS01000022.1|	12189	12004	-	186	hypothetical protein	- none -
Pta.peg.149	CDS	gi|1097419141|emb|FOJS01000075.1|	2888	2280	-	609	Protein co-occurring with FIG00645039: hypothetical protein with HTH-domain	- none -
Pta.peg.1490	CDS	gi|1097420379|emb|FOJS01000022.1|	12615	12235	-	381	hypothetical protein	- none -
Pta.peg.1491	CDS	gi|1097420379|emb|FOJS01000022.1|	14835	12619	-	2217	Lead, cadmium, zinc and mercury transporting ATPase (EC 3.6.3.3) (EC 3.6.3.5); Copper-translocating P-type ATPase (EC 3.6.3.4)	Copper Transport System; <br>Copper homeostasis
Pta.peg.1492	CDS	gi|1097420379|emb|FOJS01000022.1|	15307	16173	+	867	hypothetical protein	- none -
Pta.peg.1493	CDS	gi|1097420379|emb|FOJS01000022.1|	16200	16382	+	183	hypothetical protein	- none -
Pta.peg.1494	CDS	gi|1097420379|emb|FOJS01000022.1|	17018	16515	-	504	Menaquinone-cytochrome C reductase iron-sulfur subunit	Ubiquinone Menaquinone-cytochrome c reductase complexes
Pta.peg.1495	CDS	gi|1097420379|emb|FOJS01000022.1|	17224	17090	-	135	hypothetical protein	- none -
Pta.peg.1496	CDS	gi|1097420379|emb|FOJS01000022.1|	17592	17708	+	117	hypothetical protein	- none -
Pta.peg.1497	CDS	gi|1097420379|emb|FOJS01000022.1|	17721	17876	+	156	hypothetical protein	- none -
Pta.peg.1498	CDS	gi|1097420379|emb|FOJS01000022.1|	18817	17873	-	945	putative membrane protein	- none -
Pta.peg.1499	CDS	gi|1097420379|emb|FOJS01000022.1|	19807	19019	-	789	Efflux ABC transporter, permease protein	- none -
Pta.peg.15	CDS	gi|1097419010|emb|FOJS01000099.1|	850	698	-	153	hypothetical protein	- none -
Pta.peg.150	CDS	gi|1097419141|emb|FOJS01000075.1|	3123	3704	+	582	hypothetical protein	- none -
Pta.peg.1500	CDS	gi|1097420379|emb|FOJS01000022.1|	20583	19810	-	774	Efflux ABC transporter, permease protein	- none -
Pta.peg.1501	CDS	gi|1097420379|emb|FOJS01000022.1|	21550	20573	-	978	Efflux ABC transporter, ATP-binding protein	- none -
Pta.peg.1502	CDS	gi|1097420379|emb|FOJS01000022.1|	21620	21811	+	192	hypothetical protein	- none -
Pta.peg.1503	CDS	gi|1097420379|emb|FOJS01000022.1|	21895	22503	+	609	hypothetical protein	- none -
Pta.peg.1504	CDS	gi|1097420379|emb|FOJS01000022.1|	24542	22653	-	1890	Acetoacetyl-CoA synthetase (EC 6.2.1.16)	HMG CoA Synthesis; <br>Leucine Degradation and HMG-CoA Metabolism; <br>Polyhydroxybutyrate metabolism
Pta.peg.1505	CDS	gi|1097420379|emb|FOJS01000022.1|	24832	24719	-	114	hypothetical protein	- none -
Pta.peg.1506	CDS	gi|1097420379|emb|FOJS01000022.1|	24922	25182	+	261	Ferrous iron transport protein A	- none -
Pta.peg.1507	CDS	gi|1097420379|emb|FOJS01000022.1|	25169	25900	+	732	Ferrous iron transport protein B	- none -
Pta.peg.1508	CDS	gi|1097420379|emb|FOJS01000022.1|	25869	27263	+	1395	Ferrous iron transport protein B	- none -
Pta.peg.1509	CDS	gi|1097420379|emb|FOJS01000022.1|	27500	27351	-	150	hypothetical protein	- none -
Pta.peg.151	CDS	gi|1097419141|emb|FOJS01000075.1|	5394	3883	-	1512	hypothetical protein	- none -
Pta.peg.1510	CDS	gi|1097420379|emb|FOJS01000022.1|	29185	27518	-	1668	Sensory box/GGDEF family protein	- none -
Pta.peg.1511	CDS	gi|1097420379|emb|FOJS01000022.1|	30005	29265	-	741	Two-component transcriptional response regulator, LuxR family	- none -
Pta.peg.1512	CDS	gi|1097420379|emb|FOJS01000022.1|	32291	30240	-	2052	Serine phosphatase RsbU, regulator of sigma subunit	SigmaB stress responce regulation
Pta.peg.1513	CDS	gi|1097420379|emb|FOJS01000022.1|	32587	32456	-	132	hypothetical protein	- none -
Pta.peg.1514	CDS	gi|1097420379|emb|FOJS01000022.1|	33376	32657	-	720	hypothetical protein	- none -
Pta.peg.1515	CDS	gi|1097420379|emb|FOJS01000022.1|	34788	33586	-	1203	sensory box histidine kinase/response regulator	- none -
Pta.peg.1516	CDS	gi|1097420379|emb|FOJS01000022.1|	35789	35166	-	624	Phosphoglycerate mutase family 1	- none -
Pta.peg.1517	CDS	gi|1097420379|emb|FOJS01000022.1|	35908	35783	-	126	hypothetical protein	- none -
Pta.peg.1518	CDS	gi|1097420379|emb|FOJS01000022.1|	35992	36144	+	153	hypothetical protein	- none -
Pta.peg.1519	CDS	gi|1097420379|emb|FOJS01000022.1|	38171	36165	-	2007	Sensory box/GGDEF family protein	- none -
Pta.peg.152	CDS	gi|1097419141|emb|FOJS01000075.1|	5669	7186	+	1518	hypothetical protein	- none -
Pta.peg.1520	CDS	gi|1097420379|emb|FOJS01000022.1|	38376	38230	-	147	hypothetical protein	- none -
Pta.peg.1521	CDS	gi|1097420379|emb|FOJS01000022.1|	38513	39007	+	495	putative lipoprotein	- none -
Pta.peg.1522	CDS	gi|1097420379|emb|FOJS01000022.1|	39779	39042	-	738	DEDDh 3&#39;-5&#39; exonuclease domain of the epsilon subunit of DNA polymerase III	DNA replication strays
Pta.peg.1523	CDS	gi|1097420379|emb|FOJS01000022.1|	40827	39781	-	1047	CBS domain protein	- none -
Pta.peg.1524	CDS	gi|1097420379|emb|FOJS01000022.1|	42161	40863	-	1299	Ammonium transporter	Ammonia assimilation
Pta.peg.1525	CDS	gi|1097420379|emb|FOJS01000022.1|	42971	42558	-	414	hypothetical protein	- none -
Pta.peg.1526	CDS	gi|1097420379|emb|FOJS01000022.1|	43893	43063	-	831	hypothetical protein	- none -
Pta.peg.1527	CDS	gi|1097420379|emb|FOJS01000022.1|	44185	43988	-	198	FIG00673000: hypothetical protein	- none -
Pta.peg.1528	CDS	gi|1097420379|emb|FOJS01000022.1|	44337	44465	+	129	hypothetical protein	- none -
Pta.peg.1529	CDS	gi|1097420379|emb|FOJS01000022.1|	44493	44945	+	453	Integral membrane protein	- none -
Pta.peg.153	CDS	gi|1097419141|emb|FOJS01000075.1|	7174	7539	+	366	Mobile element protein	- none -
Pta.peg.1530	CDS	gi|1097420379|emb|FOJS01000022.1|	46177	44984	-	1194	Uncharacterized protein YaaN	- none -
Pta.peg.1531	CDS	gi|1097420379|emb|FOJS01000022.1|	46823	46161	-	663	5-bromo-4-chloroindolyl phosphate hydrolysis protein	- none -
Pta.peg.1532	CDS	gi|1097420379|emb|FOJS01000022.1|	47033	47167	+	135	FIG00673678: hypothetical protein	- none -
Pta.peg.1533	CDS	gi|1097420379|emb|FOJS01000022.1|	48027	47266	-	762	hypothetical protein	- none -
Pta.peg.1534	CDS	gi|1097420379|emb|FOJS01000022.1|	48237	48085	-	153	hypothetical protein	- none -
Pta.peg.1535	CDS	gi|1097420379|emb|FOJS01000022.1|	49544	48279	-	1266	hypothetical protein	- none -
Pta.peg.1536	CDS	gi|1097420379|emb|FOJS01000022.1|	50483	49965	-	519	Uncharacterized protein YkwD	- none -
Pta.peg.1537	CDS	gi|1097420379|emb|FOJS01000022.1|	50799	50569	-	231	Transposase, IS4 family	- none -
Pta.peg.1538	CDS	gi|1097420433|emb|FOJS01000021.1|	2059	575	-	1485	Lysyl-tRNA synthetase (class II) (EC 6.1.1.6)	tRNA aminoacylation, Lys
Pta.peg.1539	CDS	gi|1097420433|emb|FOJS01000021.1|	3137	2136	-	1002	tRNA-dihydrouridine synthase DusB	- none -
Pta.peg.154	CDS	gi|1097419151|emb|FOJS01000074.1|	2	163	+	162	Uncharacterized DUF4277-domain-containing protein, perhaps a transposase	- none -
Pta.peg.1540	CDS	gi|1097420433|emb|FOJS01000021.1|	3375	3154	-	222	Uncharacterized transcriptional regulator YazB, Cro/CI family	- none -
Pta.peg.1541	CDS	gi|1097420433|emb|FOJS01000021.1|	3854	3327	-	528	2-amino-4-hydroxy-6-hydroxymethyldihydropteridine pyrophosphokinase (EC 2.7.6.3)	Folate Biosynthesis; <br>Folate biosynthesis cluster
Pta.peg.1542	CDS	gi|1097420433|emb|FOJS01000021.1|	4235	3855	-	381	Dihydroneopterin aldolase (EC 4.1.2.25)	Folate Biosynthesis; <br>Folate biosynthesis cluster
Pta.peg.1543	CDS	gi|1097420433|emb|FOJS01000021.1|	5061	4207	-	855	Dihydropteroate synthase (EC 2.5.1.15)	Folate Biosynthesis; <br>Folate biosynthesis cluster
Pta.peg.1544	CDS	gi|1097420433|emb|FOJS01000021.1|	5937	5065	-	873	Aminodeoxychorismate lyase (EC 4.1.3.38)	Chorismate: Intermediate for synthesis of Tryptophan, PAPA antibiotics, PABA, 3-hydroxyanthranilate and more.; <br>Folate Biosynthesis; <br>Tryptophan synthesis
Pta.peg.1545	CDS	gi|1097420433|emb|FOJS01000021.1|	6520	5942	-	579	Para-aminobenzoate synthase, amidotransferase component (EC 2.6.1.85) @ Anthranilate synthase, amidotransferase component (EC 4.1.3.27)	Chorismate: Intermediate for synthesis of Tryptophan, PAPA antibiotics, PABA, 3-hydroxyanthranilate and more.; <br>Chorismate: Intermediate for synthesis of Tryptophan, PAPA antibiotics, PABA, 3-hydroxyanthranilate and more.; <br>Folate Biosynthesis; <br>Tryptophan synthesis; <br>Tryptophan synthesis
Pta.peg.1546	CDS	gi|1097420433|emb|FOJS01000021.1|	7947	6532	-	1416	Para-aminobenzoate synthase, aminase component (EC 2.6.1.85)	Chorismate: Intermediate for synthesis of Tryptophan, PAPA antibiotics, PABA, 3-hydroxyanthranilate and more.; <br>Folate Biosynthesis; <br>Tryptophan synthesis
Pta.peg.1547	CDS	gi|1097420433|emb|FOJS01000021.1|	8988	8062	-	927	Cysteine synthase (EC 2.5.1.47)	Cysteine Biosynthesis; <br>Methionine Biosynthesis
Pta.peg.1548	CDS	gi|1097420433|emb|FOJS01000021.1|	9974	9084	-	891	33 kDa chaperonin HslO	- none -
Pta.peg.1549	CDS	gi|1097420433|emb|FOJS01000021.1|	10789	9989	-	801	Pantothenate kinase type III, CoaX-like (EC 2.7.1.33)	Coenzyme A Biosynthesis; <br>Coenzyme A Biosynthesis cluster
Pta.peg.155	CDS	gi|1097419151|emb|FOJS01000074.1|	702	166	-	537	hypothetical protein	- none -
Pta.peg.1550	CDS	gi|1097420433|emb|FOJS01000021.1|	12778	10862	-	1917	Cell division protein FtsH	- none -
Pta.peg.1551	CDS	gi|1097420433|emb|FOJS01000021.1|	13419	12874	-	546	Hypoxanthine-guanine phosphoribosyltransferase (EC 2.4.2.8)	Folate biosynthesis cluster; <br>Purine conversions
Pta.peg.1552	CDS	gi|1097420433|emb|FOJS01000021.1|	14827	13439	-	1389	tRNA(Ile)-lysidine synthetase (EC 6.3.4.19)	Folate biosynthesis cluster; <br>tRNA processing
Pta.peg.1553	CDS	gi|1097420433|emb|FOJS01000021.1|	15926	14949	-	978	Serine/threonine-protein kinase YabT (EC 2.7.11.1)	- none -
Pta.peg.1554	CDS	gi|1097420433|emb|FOJS01000021.1|	16629	15895	-	735	Uncharacterized protein YabS	- none -
Pta.peg.1555	CDS	gi|1097420433|emb|FOJS01000021.1|	19169	16692	-	2478	Stage II sporulation serine phosphatase for sigma-F activation (SpoIIE)	Sporulation Cluster; <br>Sporulation gene orphans
Pta.peg.1556	CDS	gi|1097420433|emb|FOJS01000021.1|	20321	19923	-	399	RNA binding protein, contains ribosomal protein S1 domain	Sporulation Cluster
Pta.peg.1557	CDS	gi|1097420433|emb|FOJS01000021.1|	20807	20400	-	408	Cell division protein DivIC (FtsB), stabilizes FtsL against RasP cleavage	Sporulation Cluster; <br>Stationary phase repair cluster
Pta.peg.1558	CDS	gi|1097420433|emb|FOJS01000021.1|	21437	20826	-	612	Spore cortex biosynthesis protein	Sporulation Cluster
Pta.peg.1559	CDS	gi|1097420433|emb|FOJS01000021.1|	21739	21434	-	306	FIG007421: forespore shell protein	Sporulation Cluster
Pta.peg.156	CDS	gi|1097419151|emb|FOJS01000074.1|	773	892	+	120	hypothetical protein	- none -
Pta.peg.1560	CDS	gi|1097420433|emb|FOJS01000021.1|	22125	21853	-	273	Ribosome-associated heat shock protein implicated in the recycling of the 50S subunit (S4 paralog)	DNA replication cluster 1; <br>Sporulation Cluster
Pta.peg.1561	CDS	gi|1097420433|emb|FOJS01000021.1|	23604	22141	-	1464	possible tetrapyrrole methyltransferase domain / Nucleoside triphosphate pyrophosphohydrolase MazG (EC 3.6.1.8)	Nucleoside triphosphate pyrophosphohydrolase MazG; <br>Sporulation Cluster; <br>Sporulation Cluster
Pta.peg.1562	CDS	gi|1097420433|emb|FOJS01000021.1|	25194	23611	-	1584	FIG006789: Stage V sporulation protein	Sporulation Cluster; <br>Sporulation draft
Pta.peg.1563	CDS	gi|1097420433|emb|FOJS01000021.1|	26069	25533	-	537	Stage V sporulation protein T, AbrB family transcriptional regulator (SpoVT)	Sporulation Cluster; <br>Sporulation gene orphans
Pta.peg.1564	CDS	gi|1097420433|emb|FOJS01000021.1|	29797	26264	-	3534	Transcription-repair coupling factor	Sporulation Cluster; <br>Transcription factors bacterial
Pta.peg.1565	CDS	gi|1097420433|emb|FOJS01000021.1|	30191	29961	-	231	Fin: required for the switch from sigmaF to sigmaG during sporulation	- none -
Pta.peg.1566	CDS	gi|1097420433|emb|FOJS01000021.1|	30816	30253	-	564	Peptidyl-tRNA hydrolase (EC 3.1.1.29)	Sporulation-associated proteins with broader functions; <br>Translation termination factors bacterial
Pta.peg.1567	CDS	gi|1097420433|emb|FOJS01000021.1|	31505	30879	-	627	LSU ribosomal protein L25p	Ribosome LSU bacterial
Pta.peg.1568	CDS	gi|1097420433|emb|FOJS01000021.1|	32545	31598	-	948	Ribose-phosphate pyrophosphokinase (EC 2.7.6.1)	De Novo Purine Biosynthesis; <br>Pentose phosphate pathway
Pta.peg.1569	CDS	gi|1097420433|emb|FOJS01000021.1|	33937	32558	-	1380	N-acetylglucosamine-1-phosphate uridyltransferase (EC 2.7.7.23) / Glucosamine-1-phosphate N-acetyltransferase (EC 2.3.1.157)	UDP-N-acetylmuramate from Fructose-6-phosphate Biosynthesis; <br>UDP-N-acetylmuramate from Fructose-6-phosphate Biosynthesis
Pta.peg.157	CDS	gi|1097419151|emb|FOJS01000074.1|	1041	1397	+	357	Transcriptional regulator, PadR family	CBSS-1352.1.peg.856
Pta.peg.1570	CDS	gi|1097420433|emb|FOJS01000021.1|	34356	34066	-	291	DNA-binding protein SpoVG	- none -
Pta.peg.1571	CDS	gi|1097420433|emb|FOJS01000021.1|	34873	34499	-	375	RidA/YER057c/UK114 superfamily protein	- none -
Pta.peg.1572	CDS	gi|1097420433|emb|FOJS01000021.1|	35724	34900	-	825	Pur operon repressor PurR	- none -
Pta.peg.1573	CDS	gi|1097420433|emb|FOJS01000021.1|	36649	35780	-	870	4-diphosphocytidyl-2-C-methyl-D-erythritol kinase (EC 2.7.1.148)	Nonmevalonate Branch of Isoprenoid Biosynthesis
Pta.peg.1574	CDS	gi|1097420433|emb|FOJS01000021.1|	37031	36858	-	174	Small acid-soluble spore protein	- none -
Pta.peg.1575	CDS	gi|1097420433|emb|FOJS01000021.1|	37395	37138	-	258	Veg protein	- none -
Pta.peg.1576	CDS	gi|1097420433|emb|FOJS01000021.1|	38477	37593	-	885	Sporulation-specific protease YabG	- none -
Pta.peg.1577	CDS	gi|1097420433|emb|FOJS01000021.1|	39471	38590	-	882	SSU rRNA (adenine(1518)-N(6)/adenine(1519)-N(6))-dimethyltransferase (EC 2.1.1.182)	RNA methylation
Pta.peg.1578	CDS	gi|1097420433|emb|FOJS01000021.1|	40036	39464	-	573	Ribonuclease M5 (EC 3.1.26.8)	- none -
Pta.peg.1579	CDS	gi|1097420433|emb|FOJS01000021.1|	40207	40052	-	156	hypothetical protein	- none -
Pta.peg.158	CDS	gi|1097419151|emb|FOJS01000074.1|	1369	2061	+	693	hypothetical protein	- none -
Pta.peg.1580	CDS	gi|1097420433|emb|FOJS01000021.1|	41461	40253	-	1209	Uncharacterized protein YabE	- none -
Pta.peg.1581	CDS	gi|1097420433|emb|FOJS01000021.1|	42431	41661	-	771	Uncharacterized metal-dependent hydrolase YcfH	- none -
Pta.peg.1582	CDS	gi|1097420433|emb|FOJS01000021.1|	44519	42573	-	1947	Methionyl-tRNA synthetase (EC 6.1.1.10)	tRNA aminoacylation, Met
Pta.peg.1583	CDS	gi|1097420433|emb|FOJS01000021.1|	44991	45293	+	303	Transition state regulatory protein AbrB	- none -
Pta.peg.1584	CDS	gi|1097420433|emb|FOJS01000021.1|	46206	45328	-	879	16S rRNA (cytidine(1402)-2&#39;-O)-methyltransferase (EC 2.1.1.198)	- none -
Pta.peg.1585	CDS	gi|1097420433|emb|FOJS01000021.1|	46970	46221	-	750	tRNA(1)(Val) (adenine(37)-N(6))-methyltransferase (EC 2.1.1.223)	- none -
Pta.peg.1586	CDS	gi|1097420433|emb|FOJS01000021.1|	47391	47026	-	366	DNA replication intiation control protein YabA	- none -
Pta.peg.1587	CDS	gi|1097420433|emb|FOJS01000021.1|	48234	47407	-	828	Stage 0 sporulation protein YaaT	Sporulation draft
Pta.peg.1588	CDS	gi|1097420433|emb|FOJS01000021.1|	49248	48250	-	999	DNA polymerase III delta prime subunit (EC 2.7.7.7)	- none -
Pta.peg.1589	CDS	gi|1097420433|emb|FOJS01000021.1|	49958	49326	-	633	Thymidylate kinase (EC 2.7.4.9)	pyrimidine conversions
Pta.peg.159	CDS	gi|1097419151|emb|FOJS01000074.1|	2206	2916	+	711	2-hydroxychromene-2-carboxylate isomerase/DsbA-like thioredoxin domain	- none -
Pta.peg.1590	CDS	gi|1097420433|emb|FOJS01000021.1|	51412	49973	-	1440	Uncharacterized protein YaaO	- none -
Pta.peg.1591	CDS	gi|1097420433|emb|FOJS01000021.1|	51803	51597	-	207	CsfB	- none -
Pta.peg.1592	CDS	gi|1097420487|emb|FOJS01000020.1|	218	3	-	216	DNA polymerase IV (EC 2.7.7.7)	DNA repair, bacterial
Pta.peg.1593	CDS	gi|1097420487|emb|FOJS01000020.1|	235	2058	+	1824	Asparagine synthetase [glutamine-hydrolyzing] (EC 6.3.5.4) AsnB	Glutamine, Glutamate, Aspartate and Asparagine Biosynthesis
Pta.peg.1594	CDS	gi|1097420487|emb|FOJS01000020.1|	2500	3453	+	954	Hydrolase, alpha/beta fold family	- none -
Pta.peg.1595	CDS	gi|1097420487|emb|FOJS01000020.1|	3696	4064	+	369	Uncharacterized protein YbcI	- none -
Pta.peg.1596	CDS	gi|1097420487|emb|FOJS01000020.1|	4349	5629	+	1281	methyl-accepting chemotaxis protein	- none -
Pta.peg.1597	CDS	gi|1097420487|emb|FOJS01000020.1|	6109	5660	-	450	hypothetical protein	- none -
Pta.peg.1598	CDS	gi|1097420487|emb|FOJS01000020.1|	6199	6867	+	669	Gll2498 protein	- none -
Pta.peg.1599	CDS	gi|1097420487|emb|FOJS01000020.1|	6892	7020	+	129	hypothetical protein	- none -
Pta.peg.16	CDS	gi|1097419010|emb|FOJS01000099.1|	1373	912	-	462	hypothetical protein	- none -
Pta.peg.160	CDS	gi|1097419151|emb|FOJS01000074.1|	3431	2967	-	465	Uncharacterized protein YjoA	- none -
Pta.peg.1600	CDS	gi|1097420487|emb|FOJS01000020.1|	8254	7073	-	1182	Uncharacterized MFS-type transporter YnfM	- none -
Pta.peg.1601	CDS	gi|1097420487|emb|FOJS01000020.1|	8325	8504	+	180	hypothetical protein	- none -
Pta.peg.1602	CDS	gi|1097420487|emb|FOJS01000020.1|	8935	10464	+	1530	NAD(P)H-hydrate epimerase (EC 5.1.99.6) / ADP-dependent (S)-NAD(P)H-hydrate dehydratase (EC 4.2.1.136)	- none -
Pta.peg.1603	CDS	gi|1097420487|emb|FOJS01000020.1|	10495	10908	+	414	hypothetical protein	- none -
Pta.peg.1604	CDS	gi|1097420487|emb|FOJS01000020.1|	10959	12428	+	1470	Sodium/di- and tricarboxylate cotransporter	- none -
Pta.peg.1605	CDS	gi|1097420487|emb|FOJS01000020.1|	12782	13531	+	750	Transcriptional regulator, IclR family	- none -
Pta.peg.1606	CDS	gi|1097420487|emb|FOJS01000020.1|	13535	14236	+	702	Allophanate hydrolase 2 subunit 1 (EC 3.5.1.54)	EC699-706
Pta.peg.1607	CDS	gi|1097420487|emb|FOJS01000020.1|	14208	15197	+	990	Allophanate hydrolase 2 subunit 2 (EC 3.5.1.54)	EC699-706
Pta.peg.1608	CDS	gi|1097420487|emb|FOJS01000020.1|	15184	15945	+	762	Lactam utilization protein LamB	EC699-706
Pta.peg.1609	CDS	gi|1097420487|emb|FOJS01000020.1|	15959	17152	+	1194	Uncharacterized metal ion transporter YcsG, Mn(2+)/Fe(2+) NRAMP family	- none -
Pta.peg.161	CDS	gi|1097419151|emb|FOJS01000074.1|	3845	5170	+	1326	Serine protease AprX	- none -
Pta.peg.1610	CDS	gi|1097420487|emb|FOJS01000020.1|	17174	17425	+	252	hypothetical protein	- none -
Pta.peg.1611	CDS	gi|1097420487|emb|FOJS01000020.1|	17707	19392	+	1686	Long-chain-fatty-acid--CoA ligase (EC 6.2.1.3)	Biotin biosynthesis; <br>Biotin synthesis cluster; <br>Fatty acid metabolism cluster
Pta.peg.1612	CDS	gi|1097420487|emb|FOJS01000020.1|	19389	20366	+	978	Phosphotriesterase homology protein	- none -
Pta.peg.1613	CDS	gi|1097420487|emb|FOJS01000020.1|	20506	22173	+	1668	Uncharacterized membrane protein YkoS	- none -
Pta.peg.1614	CDS	gi|1097420487|emb|FOJS01000020.1|	22187	23212	+	1026	Uncharacterized glycosyltransferase YkoT	- none -
Pta.peg.1615	CDS	gi|1097420487|emb|FOJS01000020.1|	23443	24249	+	807	Hydroxyethylthiazole kinase (EC 2.7.1.50)	5-FCL-like protein; <br>Thiamin biosynthesis
Pta.peg.1616	CDS	gi|1097420487|emb|FOJS01000020.1|	24265	25068	+	804	Hydroxymethylpyrimidine kinase (EC 2.7.1.49) @ Hydroxymethylpyrimidine phosphate kinase ThiD (EC 2.7.4.7)	- none -
Pta.peg.1617	CDS	gi|1097420487|emb|FOJS01000020.1|	25079	25738	+	660	Thiamin-phosphate pyrophosphorylase (EC 2.5.1.3)	5-FCL-like protein; <br>Thiamin biosynthesis
Pta.peg.1618	CDS	gi|1097420487|emb|FOJS01000020.1|	26772	25777	-	996	Putative membrane-bound acyltransferase YkrP	- none -
Pta.peg.1619	CDS	gi|1097420487|emb|FOJS01000020.1|	26871	27071	+	201	hypothetical protein	- none -
Pta.peg.162	CDS	gi|1097419151|emb|FOJS01000074.1|	7145	5184	-	1962	Lipoteichoic acid synthase LtaS Type Ia	Polyglycerolphosphate lipoteichoic acid biosynthesis
Pta.peg.1620	CDS	gi|1097420487|emb|FOJS01000020.1|	27062	27241	+	180	Small, acid-soluble spore protein H 2	- none -
Pta.peg.1621	CDS	gi|1097420487|emb|FOJS01000020.1|	27316	27483	+	168	Twin-arginine translocation protein TatAy	- none -
Pta.peg.1622	CDS	gi|1097420487|emb|FOJS01000020.1|	29102	27510	-	1593	Lysine-specific permease	- none -
Pta.peg.1623	CDS	gi|1097420487|emb|FOJS01000020.1|	29428	29601	+	174	hypothetical protein	- none -
Pta.peg.1624	CDS	gi|1097420487|emb|FOJS01000020.1|	29691	30239	+	549	FIG01245924: hypothetical protein	- none -
Pta.peg.1625	CDS	gi|1097420487|emb|FOJS01000020.1|	30236	30418	+	183	hypothetical protein	- none -
Pta.peg.1626	CDS	gi|1097420487|emb|FOJS01000020.1|	31809	30415	-	1395	Di-tripeptide/cation symporter	- none -
Pta.peg.1627	CDS	gi|1097420487|emb|FOJS01000020.1|	32095	32592	+	498	hypothetical protein	- none -
Pta.peg.1628	CDS	gi|1097420487|emb|FOJS01000020.1|	32583	34076	+	1494	hypothetical protein	- none -
Pta.peg.1629	CDS	gi|1097420487|emb|FOJS01000020.1|	34090	34230	+	141	hypothetical protein	- none -
Pta.peg.163	CDS	gi|1097419160|emb|FOJS01000073.1|	401	3	-	399	Mobile element protein	- none -
Pta.peg.1630	CDS	gi|1097420487|emb|FOJS01000020.1|	34610	34251	-	360	hypothetical protein	- none -
Pta.peg.1631	CDS	gi|1097420487|emb|FOJS01000020.1|	35761	34631	-	1131	Sensor histidine kinase	- none -
Pta.peg.1632	CDS	gi|1097420487|emb|FOJS01000020.1|	35927	36901	+	975	putative lipoprotein	- none -
Pta.peg.1633	CDS	gi|1097420487|emb|FOJS01000020.1|	36904	37575	+	672	Two-component response regulator Bsel_1485	- none -
Pta.peg.1634	CDS	gi|1097420487|emb|FOJS01000020.1|	37576	38982	+	1407	Two-component sensor histidine kinase Bsel_1486	- none -
Pta.peg.1635	CDS	gi|1097420487|emb|FOJS01000020.1|	39056	39979	+	924	Cysteine synthase (EC 2.5.1.47)	Cysteine Biosynthesis; <br>Methionine Biosynthesis
Pta.peg.1636	CDS	gi|1097420487|emb|FOJS01000020.1|	40154	40792	+	639	Membrane protein	- none -
Pta.peg.1637	CDS	gi|1097420487|emb|FOJS01000020.1|	40966	41754	+	789	Hydroxypyruvate isomerase (EC 5.3.1.22)	Glycerate metabolism
Pta.peg.1638	CDS	gi|1097420487|emb|FOJS01000020.1|	41860	42720	+	861	3-hydroxyisobutyrate dehydrogenase family protein	- none -
Pta.peg.1639	CDS	gi|1097420487|emb|FOJS01000020.1|	42904	44232	+	1329	Glycolate dehydrogenase (EC 1.1.99.14), FAD-binding subunit GlcE	Glycolate, glyoxylate interconversions
Pta.peg.164	CDS	gi|1097419160|emb|FOJS01000073.1|	617	1054	+	438	Oxidoreductase, aldo/keto reductase family	- none -
Pta.peg.1640	CDS	gi|1097420487|emb|FOJS01000020.1|	44234	45592	+	1359	Glycolate dehydrogenase (EC 1.1.99.14), iron-sulfur subunit GlcF	Glycolate, glyoxylate interconversions
Pta.peg.1641	CDS	gi|1097420487|emb|FOJS01000020.1|	45589	47046	+	1458	Glycolate dehydrogenase (EC 1.1.99.14), subunit GlcD	Glycolate, glyoxylate interconversions
Pta.peg.1642	CDS	gi|1097420487|emb|FOJS01000020.1|	47149	49332	+	2184	Malate synthase G (EC 2.3.3.9)	Glyoxylate bypass; <br>Glyoxylate bypass cluster
Pta.peg.1643	CDS	gi|1097420487|emb|FOJS01000020.1|	49511	50719	+	1209	NADP-dependent malic enzyme (EC 1.1.1.40)	Pyruvate metabolism I: anaplerotic reactions, PEP
Pta.peg.1644	CDS	gi|1097420487|emb|FOJS01000020.1|	50733	51512	+	780	Fumarylacetoacetate hydrolase family protein	Gentisate degradation; <br>Pterin carbinolamine dehydratase; <br>Salicylate and gentisate catabolism
Pta.peg.1645	CDS	gi|1097420487|emb|FOJS01000020.1|	51615	52400	+	786	Transcriptional regulator KdgR, KDG operon repressor	D-Galacturonate and D-Glucuronate Utilization
Pta.peg.1646	CDS	gi|1097420487|emb|FOJS01000020.1|	52613	52756	+	144	protein of unknown function UPF0236	- none -
Pta.peg.1647	CDS	gi|1097420539|emb|FOJS01000019.1|	1	324	+	324	Mobile element protein	- none -
Pta.peg.1648	CDS	gi|1097420539|emb|FOJS01000019.1|	374	586	+	213	ATP synthase F0 sector subunit c (EC 3.6.3.14)	F0F1-type ATP synthase
Pta.peg.1649	CDS	gi|1097420539|emb|FOJS01000019.1|	592	708	+	117	hypothetical protein	- none -
Pta.peg.165	CDS	gi|1097419160|emb|FOJS01000073.1|	1200	1907	+	708	Peptidase E (EC 3.4.11.2)	- none -
Pta.peg.1650	CDS	gi|1097420539|emb|FOJS01000019.1|	779	1297	+	519	ATP synthase F0 sector subunit b (EC 3.6.3.14)	F0F1-type ATP synthase
Pta.peg.1651	CDS	gi|1097420539|emb|FOJS01000019.1|	1294	1830	+	537	ATP synthase delta chain (EC 3.6.3.14)	F0F1-type ATP synthase
Pta.peg.1652	CDS	gi|1097420539|emb|FOJS01000019.1|	1855	3363	+	1509	ATP synthase alpha chain (EC 3.6.3.14)	F0F1-type ATP synthase
Pta.peg.1653	CDS	gi|1097420539|emb|FOJS01000019.1|	3443	4300	+	858	ATP synthase gamma chain (EC 3.6.3.14)	F0F1-type ATP synthase
Pta.peg.1654	CDS	gi|1097420539|emb|FOJS01000019.1|	4362	5783	+	1422	ATP synthase beta chain (EC 3.6.3.14)	F0F1-type ATP synthase
Pta.peg.1655	CDS	gi|1097420539|emb|FOJS01000019.1|	5809	6210	+	402	ATP synthase epsilon chain (EC 3.6.3.14)	F0F1-type ATP synthase
Pta.peg.1656	CDS	gi|1097420539|emb|FOJS01000019.1|	6395	6763	+	369	NADH ubiquinone oxidoreductase chain A (EC 1.6.5.3)	NADH ubiquinone oxidoreductase; <br>Respiratory Complex I
Pta.peg.1657	CDS	gi|1097420539|emb|FOJS01000019.1|	6754	7266	+	513	NADH-ubiquinone oxidoreductase chain B (EC 1.6.5.3)	NADH ubiquinone oxidoreductase; <br>Respiratory Complex I
Pta.peg.1658	CDS	gi|1097420539|emb|FOJS01000019.1|	7270	8526	+	1257	NADH-ubiquinone oxidoreductase chain C (EC 1.6.5.3)	NADH ubiquinone oxidoreductase; <br>Respiratory Complex I
Pta.peg.1659	CDS	gi|1097420539|emb|FOJS01000019.1|	8530	9630	+	1101	NADH-ubiquinone oxidoreductase chain D (EC 1.6.5.3)	NADH ubiquinone oxidoreductase; <br>Respiratory Complex I
Pta.peg.166	CDS	gi|1097419160|emb|FOJS01000073.1|	1949	2296	+	348	Aminoglycoside 6-adenylyltransferase (EC 2.7.7.-)	- none -
Pta.peg.1660	CDS	gi|1097420539|emb|FOJS01000019.1|	9630	10628	+	999	NADH-ubiquinone oxidoreductase chain H (EC 1.6.5.3)	NADH ubiquinone oxidoreductase; <br>Respiratory Complex I
Pta.peg.1661	CDS	gi|1097420539|emb|FOJS01000019.1|	10647	11066	+	420	NADH-ubiquinone oxidoreductase chain I (EC 1.6.5.3)	NADH ubiquinone oxidoreductase; <br>Respiratory Complex I
Pta.peg.1662	CDS	gi|1097420539|emb|FOJS01000019.1|	11063	11584	+	522	NADH-ubiquinone oxidoreductase chain J (EC 1.6.5.3)	NADH ubiquinone oxidoreductase; <br>Respiratory Complex I
Pta.peg.1663	CDS	gi|1097420539|emb|FOJS01000019.1|	11581	11895	+	315	NADH-ubiquinone oxidoreductase chain K (EC 1.6.5.3)	NADH ubiquinone oxidoreductase; <br>Respiratory Complex I
Pta.peg.1664	CDS	gi|1097420539|emb|FOJS01000019.1|	11962	13815	+	1854	NADH-ubiquinone oxidoreductase chain L (EC 1.6.5.3)	NADH ubiquinone oxidoreductase; <br>Respiratory Complex I
Pta.peg.1665	CDS	gi|1097420539|emb|FOJS01000019.1|	13815	15341	+	1527	NADH-ubiquinone oxidoreductase chain M (EC 1.6.5.3)	NADH ubiquinone oxidoreductase; <br>Respiratory Complex I
Pta.peg.1666	CDS	gi|1097420539|emb|FOJS01000019.1|	15347	16855	+	1509	NADH-ubiquinone oxidoreductase chain N (EC 1.6.5.3)	NADH ubiquinone oxidoreductase; <br>Respiratory Complex I
Pta.peg.1667	CDS	gi|1097420539|emb|FOJS01000019.1|	16948	17190	+	243	Uncharacterized membrane protein YwzB	- none -
Pta.peg.1668	CDS	gi|1097420539|emb|FOJS01000019.1|	17319	18071	+	753	Uncharacterized protein YwmB	- none -
Pta.peg.1669	CDS	gi|1097420539|emb|FOJS01000019.1|	18103	19410	+	1308	UDP-N-acetylglucosamine 1-carboxyvinyltransferase (EC 2.5.1.7)	Sporulation-related Hypotheticals; <br>UDP-N-acetylmuramate from Fructose-6-phosphate Biosynthesis
Pta.peg.167	CDS	gi|1097419160|emb|FOJS01000073.1|	2336	2788	+	453	Acetyltransferase, GNAT family	- none -
Pta.peg.1670	CDS	gi|1097420539|emb|FOJS01000019.1|	19898	20347	+	450	Mobile element protein	- none -
Pta.peg.1671	CDS	gi|1097420539|emb|FOJS01000019.1|	20572	21600	+	1029	Stage II sporulation protein D (SpoIID)	Sporulation-related Hypotheticals; <br>Sporulation Cluster; <br>Sporulation gene orphans
Pta.peg.1672	CDS	gi|1097420539|emb|FOJS01000019.1|	21724	22647	+	924	Stage II sporulation protein related to metaloproteases (SpoIIQ)	Sporulation-related Hypotheticals; <br>Sporulation gene orphans
Pta.peg.1673	CDS	gi|1097420539|emb|FOJS01000019.1|	22788	24392	+	1605	Gamma-glutamyltranspeptidase (EC 2.3.2.2) @ Glutathione hydrolase (EC 3.4.19.13)	- none -
Pta.peg.1674	CDS	gi|1097420539|emb|FOJS01000019.1|	24408	24536	+	129	hypothetical protein	- none -
Pta.peg.1675	CDS	gi|1097420539|emb|FOJS01000019.1|	25068	24580	-	489	Intracellular proteinase inhibitor	- none -
Pta.peg.1676	CDS	gi|1097420539|emb|FOJS01000019.1|	25374	25634	+	261	Stage III sporulation protein D	Sporulation-related Hypotheticals; <br>Sporulation gene orphans
Pta.peg.1677	CDS	gi|1097420539|emb|FOJS01000019.1|	25752	26753	+	1002	MreB-like protein (Mbl protein)	Sporulation-related Hypotheticals
Pta.peg.1678	CDS	gi|1097420539|emb|FOJS01000019.1|	26837	27661	+	825	Flagellar basal-body rod protein FlgF	Flagellum
Pta.peg.1679	CDS	gi|1097420539|emb|FOJS01000019.1|	27675	28532	+	858	Flagellar basal-body rod protein FlgG	Flagellum
Pta.peg.168	CDS	gi|1097419160|emb|FOJS01000073.1|	3017	3541	+	525	PhnO protein	- none -
Pta.peg.1680	CDS	gi|1097420539|emb|FOJS01000019.1|	28545	28793	+	249	hypothetical protein	- none -
Pta.peg.1681	CDS	gi|1097420539|emb|FOJS01000019.1|	28822	29259	+	438	3-hydroxyacyl-[acyl-carrier-protein] dehydratase, FabZ form (EC 4.2.1.59)	Fatty Acid Biosynthesis FASII
Pta.peg.1682	CDS	gi|1097420539|emb|FOJS01000019.1|	29343	29702	+	360	hypothetical protein	- none -
Pta.peg.1683	CDS	gi|1097420539|emb|FOJS01000019.1|	29791	30153	+	363	hypothetical protein	- none -
Pta.peg.1684	CDS	gi|1097420539|emb|FOJS01000019.1|	30363	31106	+	744	Tyrosine-protein kinase transmembrane modulator EpsC	Exopolysaccharide Biosynthesis
Pta.peg.1685	CDS	gi|1097420539|emb|FOJS01000019.1|	31096	31794	+	699	Tyrosine-protein kinase EpsD (EC 2.7.10.2)	Exopolysaccharide Biosynthesis
Pta.peg.1686	CDS	gi|1097420539|emb|FOJS01000019.1|	31854	32633	+	780	hypothetical protein	- none -
Pta.peg.1687	CDS	gi|1097420539|emb|FOJS01000019.1|	33595	32666	-	930	Cell envelope-associated transcriptional attenuator LytR-CpsA-Psr, subfamily F2	- none -
Pta.peg.1688	CDS	gi|1097420539|emb|FOJS01000019.1|	33835	34602	+	768	Manganese-dependent protein-tyrosine phosphatase (EC 3.1.3.48)	Exopolysaccharide Biosynthesis
Pta.peg.1689	CDS	gi|1097420539|emb|FOJS01000019.1|	34967	34794	-	174	hypothetical protein	- none -
Pta.peg.169	CDS	gi|1097419160|emb|FOJS01000073.1|	4147	3917	-	231	DNA polymerase IV (EC 2.7.7.7)	DNA repair, bacterial
Pta.peg.1690	CDS	gi|1097420539|emb|FOJS01000019.1|	35568	36938	+	1371	hypothetical protein	- none -
Pta.peg.1691	CDS	gi|1097420539|emb|FOJS01000019.1|	36931	37209	+	279	hypothetical protein	- none -
Pta.peg.1692	CDS	gi|1097420539|emb|FOJS01000019.1|	37319	38206	+	888	UTP--glucose-1-phosphate uridylyltransferase (EC 2.7.7.9)	- none -
Pta.peg.1693	CDS	gi|1097420539|emb|FOJS01000019.1|	38222	38896	+	675	Undecaprenyl-phosphate galactosephosphotransferase (EC 2.7.8.6)	Exopolysaccharide Biosynthesis
Pta.peg.1694	CDS	gi|1097420539|emb|FOJS01000019.1|	38956	39810	+	855	Glycosyl transferase, family 2	- none -
Pta.peg.1695	CDS	gi|1097420539|emb|FOJS01000019.1|	40286	40146	-	141	hypothetical protein	- none -
Pta.peg.1696	CDS	gi|1097420539|emb|FOJS01000019.1|	40580	41842	+	1263	Membrane protein involved in the export of O-antigen, teichoic acid lipoteichoic acids	- none -
Pta.peg.1697	CDS	gi|1097420539|emb|FOJS01000019.1|	41811	42641	+	831	hypothetical protein	- none -
Pta.peg.1698	CDS	gi|1097420539|emb|FOJS01000019.1|	43047	43460	+	414	Transposase	- none -
Pta.peg.1699	CDS	gi|1097420539|emb|FOJS01000019.1|	43552	44043	+	492	Mobile element protein	- none -
Pta.peg.17	CDS	gi|1097419013|emb|FOJS01000098.1|	230	1657	+	1428	Spore cortex synthesis protein SpoVR	- none -
Pta.peg.170	CDS	gi|1097419160|emb|FOJS01000073.1|	5108	4182	-	927	DNA polymerase IV (EC 2.7.7.7)	DNA repair, bacterial
Pta.peg.1700	CDS	gi|1097420539|emb|FOJS01000019.1|	44462	45742	+	1281	hypothetical protein	- none -
Pta.peg.1701	CDS	gi|1097420539|emb|FOJS01000019.1|	45767	45922	+	156	hypothetical protein	- none -
Pta.peg.1702	CDS	gi|1097420539|emb|FOJS01000019.1|	45919	46806	+	888	Glucose-1-phosphate thymidylyltransferase (EC 2.7.7.24)	Rhamnose containing glycans; <br>dTDP-rhamnose synthesis
Pta.peg.1703	CDS	gi|1097420539|emb|FOJS01000019.1|	46825	47388	+	564	dTDP-4-dehydrorhamnose 3,5-epimerase (EC 5.1.3.13)	Rhamnose containing glycans; <br>dTDP-rhamnose synthesis
Pta.peg.1704	CDS	gi|1097420539|emb|FOJS01000019.1|	47385	48398	+	1014	dTDP-glucose 4,6-dehydratase (EC 4.2.1.46)	Rhamnose containing glycans; <br>dTDP-rhamnose synthesis
Pta.peg.1705	CDS	gi|1097420539|emb|FOJS01000019.1|	48395	49240	+	846	dTDP-4-dehydrorhamnose reductase (EC 1.1.1.133)	Rhamnose containing glycans; <br>dTDP-rhamnose synthesis
Pta.peg.1706	CDS	gi|1097420539|emb|FOJS01000019.1|	49256	50176	+	921	hypothetical protein	- none -
Pta.peg.1707	CDS	gi|1097420539|emb|FOJS01000019.1|	50915	52012	+	1098	Glycosyl transferase, group 1	- none -
Pta.peg.1708	CDS	gi|1097420539|emb|FOJS01000019.1|	52009	53130	+	1122	Glycosyltransferase	- none -
Pta.peg.1709	CDS	gi|1097420539|emb|FOJS01000019.1|	53153	54529	+	1377	Sugar-phosphate guanylyltransferase / Sugar-phosephate isomerase	- none -
Pta.peg.171	CDS	gi|1097419160|emb|FOJS01000073.1|	5152	5712	+	561	Uncharacterized protein YrkC	- none -
Pta.peg.1710	CDS	gi|1097420539|emb|FOJS01000019.1|	54529	54657	+	129	hypothetical protein	- none -
Pta.peg.1711	CDS	gi|1097420539|emb|FOJS01000019.1|	54642	54821	+	180	hypothetical protein	- none -
Pta.peg.1712	CDS	gi|1097420539|emb|FOJS01000019.1|	55303	55181	-	123	DNA polymerase IV (EC 2.7.7.7)	DNA repair, bacterial
Pta.peg.1713	CDS	gi|1097420600|emb|FOJS01000018.1|	296	757	+	462	Transcriptional regulator CtsR	Proteolysis in bacteria, ATP-dependent
Pta.peg.1714	CDS	gi|1097420600|emb|FOJS01000018.1|	772	1320	+	549	Nucleotide excision repair protein, with UvrB/UvrC motif	Proteolysis in bacteria, ATP-dependent
Pta.peg.1715	CDS	gi|1097420600|emb|FOJS01000018.1|	1325	2407	+	1083	Putative ATP:guanido phosphotransferase YacI (EC 2.7.3.-)	Proteolysis in bacteria, ATP-dependent
Pta.peg.1716	CDS	gi|1097420600|emb|FOJS01000018.1|	2414	4846	+	2433	ATP-dependent Clp protease, ATP-binding subunit ClpC	Proteolysis in bacteria, ATP-dependent
Pta.peg.1717	CDS	gi|1097420600|emb|FOJS01000018.1|	4930	6306	+	1377	DNA repair protein RadA	DNA repair, bacterial; <br>Proteolysis in bacteria, ATP-dependent
Pta.peg.1718	CDS	gi|1097420600|emb|FOJS01000018.1|	6415	7509	+	1095	Membrane-associated protein containing RNA-binding TRAM domain and ribonuclease PIN-domain, YacL B.subtilis ortholog	Proteolysis in bacteria, ATP-dependent
Pta.peg.1719	CDS	gi|1097420600|emb|FOJS01000018.1|	7533	8219	+	687	2-C-methyl-D-erythritol 4-phosphate cytidylyltransferase (EC 2.7.7.60)	Nonmevalonate Branch of Isoprenoid Biosynthesis; <br>Stationary phase repair cluster
Pta.peg.172	CDS	gi|1097419160|emb|FOJS01000073.1|	6419	6763	+	345	Mobile element protein	- none -
Pta.peg.1720	CDS	gi|1097420600|emb|FOJS01000018.1|	8237	8713	+	477	2-C-methyl-D-erythritol 2,4-cyclodiphosphate synthase (EC 4.6.1.12)	Nonmevalonate Branch of Isoprenoid Biosynthesis; <br>Stationary phase repair cluster
Pta.peg.1721	CDS	gi|1097420600|emb|FOJS01000018.1|	8821	10281	+	1461	Glutamyl-tRNA synthetase (EC 6.1.1.17) @ Glutamyl-tRNA(Gln) synthetase (EC 6.1.1.24)	Heme and Siroheme Biosynthesis; <br>tRNA aminoacylation, Glu and Gln; <br>tRNA aminoacylation, Glu and Gln
Pta.peg.1722	CDS	gi|1097420600|emb|FOJS01000018.1|	10625	11293	+	669	Serine acetyltransferase (EC 2.3.1.30)	Cysteine Biosynthesis; <br>Methionine Biosynthesis
Pta.peg.1723	CDS	gi|1097420600|emb|FOJS01000018.1|	11271	12671	+	1401	Cysteinyl-tRNA synthetase (EC 6.1.1.16)	tRNA aminoacylation, Cys
Pta.peg.1724	CDS	gi|1097420600|emb|FOJS01000018.1|	12677	13096	+	420	Mini-ribonuclease III	- none -
Pta.peg.1725	CDS	gi|1097420600|emb|FOJS01000018.1|	13099	13836	+	738	23S rRNA (guanosine(2251)-2&#39;-O)-methyltransferase (EC 2.1.1.185)	- none -
Pta.peg.1726	CDS	gi|1097420600|emb|FOJS01000018.1|	13841	14353	+	513	Uncharacterized protein YacP, similar to C-terminal domain of ribosome protection-type Tc-resistance proteins	- none -
Pta.peg.1727	CDS	gi|1097420600|emb|FOJS01000018.1|	14423	15073	+	651	RNA polymerase sporulation specific sigma factor SigH	Sporulation-associated proteins with broader functions; <br>Transcription initiation, bacterial sigma factors
Pta.peg.1728	CDS	gi|1097420600|emb|FOJS01000018.1|	15166	15315	+	150	hypothetical protein	- none -
Pta.peg.1729	CDS	gi|1097420600|emb|FOJS01000018.1|	15358	15540	+	183	Protein translocase subunit SecE	- none -
Pta.peg.173	CDS	gi|1097419160|emb|FOJS01000073.1|	7415	7633	+	219	Transposase, IS4 family	- none -
Pta.peg.1730	CDS	gi|1097420600|emb|FOJS01000018.1|	15671	16204	+	534	Transcription antitermination protein NusG	Transcription factors bacterial
Pta.peg.1731	CDS	gi|1097420600|emb|FOJS01000018.1|	16454	16879	+	426	LSU ribosomal protein L11p (L12e)	Ribosome LSU bacterial
Pta.peg.1732	CDS	gi|1097420600|emb|FOJS01000018.1|	16988	17689	+	702	LSU ribosomal protein L1p (L10Ae)	Ribosome LSU bacterial
Pta.peg.1733	CDS	gi|1097420600|emb|FOJS01000018.1|	17939	18439	+	501	LSU ribosomal protein L10p (P0)	Ribosome LSU bacterial
Pta.peg.1734	CDS	gi|1097420600|emb|FOJS01000018.1|	18490	18861	+	372	LSU ribosomal protein L7p/L12p (P1/P2)	- none -
Pta.peg.1735	CDS	gi|1097420600|emb|FOJS01000018.1|	18861	18956	+	96	hypothetical protein	- none -
Pta.peg.1736	CDS	gi|1097420600|emb|FOJS01000018.1|	18972	19574	+	603	16S rRNA (guanine(1207)-N(2))-methyltransferase (EC 2.1.1.172)	- none -
Pta.peg.1737	CDS	gi|1097420600|emb|FOJS01000018.1|	19760	19599	-	162	hypothetical protein	- none -
Pta.peg.1738	CDS	gi|1097420600|emb|FOJS01000018.1|	19795	23367	+	3573	DNA-directed RNA polymerase beta subunit (EC 2.7.7.6)	Mycobacterium virulence operon involved in DNA transcription; <br>RNA polymerase bacterial
Pta.peg.1739	CDS	gi|1097420600|emb|FOJS01000018.1|	23499	27098	+	3600	DNA-directed RNA polymerase beta&#39; subunit (EC 2.7.7.6)	Mycobacterium virulence operon involved in DNA transcription; <br>RNA polymerase bacterial
Pta.peg.174	CDS	gi|1097419171|emb|FOJS01000072.1|	3	272	+	270	Transposase, IS5377 family	- none -
Pta.peg.1740	CDS	gi|1097420600|emb|FOJS01000018.1|	27233	27481	+	249	Firmicutes ribosomal L7Ae family protein	Ribosome LSU bacterial
Pta.peg.1741	CDS	gi|1097420600|emb|FOJS01000018.1|	27585	28007	+	423	SSU ribosomal protein S12p (S23e)	Mycobacterium virulence operon involved in protein synthesis (SSU ribosomal proteins); <br>Ribosome SSU bacterial
Pta.peg.1742	CDS	gi|1097420600|emb|FOJS01000018.1|	28044	28514	+	471	SSU ribosomal protein S7p (S5e)	Mycobacterium virulence operon involved in protein synthesis (SSU ribosomal proteins); <br>Ribosome SSU bacterial
Pta.peg.1743	CDS	gi|1097420600|emb|FOJS01000018.1|	28658	30736	+	2079	Translation elongation factor G	Mycobacterium virulence operon involved in protein synthesis (SSU ribosomal proteins); <br>Translation elongation factor G family; <br>Translation elongation factors bacterial
Pta.peg.1744	CDS	gi|1097420600|emb|FOJS01000018.1|	30876	32063	+	1188	Translation elongation factor Tu	Mycobacterium virulence operon involved in protein synthesis (SSU ribosomal proteins); <br>Translation elongation factors bacterial
Pta.peg.1745	CDS	gi|1097420600|emb|FOJS01000018.1|	32352	32660	+	309	SSU ribosomal protein S10p (S20e)	Ribosome SSU bacterial
Pta.peg.1746	CDS	gi|1097420600|emb|FOJS01000018.1|	32681	33316	+	636	LSU ribosomal protein L3p (L3e)	Ribosome LSU bacterial
Pta.peg.1747	CDS	gi|1097420600|emb|FOJS01000018.1|	33346	33969	+	624	LSU ribosomal protein L4p (L1e)	Ribosome LSU bacterial
Pta.peg.1748	CDS	gi|1097420600|emb|FOJS01000018.1|	33969	34256	+	288	LSU ribosomal protein L23p (L23Ae)	Ribosome LSU bacterial
Pta.peg.1749	CDS	gi|1097420600|emb|FOJS01000018.1|	34284	35114	+	831	LSU ribosomal protein L2p (L8e)	Ribosome LSU bacterial
Pta.peg.175	CDS	gi|1097419171|emb|FOJS01000072.1|	469	329	-	141	hypothetical protein	- none -
Pta.peg.1750	CDS	gi|1097420600|emb|FOJS01000018.1|	35172	35450	+	279	SSU ribosomal protein S19p (S15e)	Ribosome SSU bacterial
Pta.peg.1751	CDS	gi|1097420600|emb|FOJS01000018.1|	35469	35810	+	342	LSU ribosomal protein L22p (L17e)	Ribosome LSU bacterial
Pta.peg.1752	CDS	gi|1097420600|emb|FOJS01000018.1|	35814	36470	+	657	SSU ribosomal protein S3p (S3e)	Ribosome SSU bacterial
Pta.peg.1753	CDS	gi|1097420600|emb|FOJS01000018.1|	36473	36907	+	435	LSU ribosomal protein L16p (L10e)	Ribosome LSU bacterial
Pta.peg.1754	CDS	gi|1097420600|emb|FOJS01000018.1|	36897	37103	+	207	LSU ribosomal protein L29p (L35e)	Ribosome LSU bacterial
Pta.peg.1755	CDS	gi|1097420600|emb|FOJS01000018.1|	37127	37390	+	264	SSU ribosomal protein S17p (S11e)	Ribosome SSU bacterial
Pta.peg.1756	CDS	gi|1097420600|emb|FOJS01000018.1|	37438	37806	+	369	LSU ribosomal protein L14p (L23e)	Ribosome LSU bacterial
Pta.peg.1757	CDS	gi|1097420600|emb|FOJS01000018.1|	37844	38155	+	312	LSU ribosomal protein L24p (L26e)	Ribosome LSU bacterial
Pta.peg.1758	CDS	gi|1097420600|emb|FOJS01000018.1|	38183	38722	+	540	LSU ribosomal protein L5p (L11e)	Ribosome LSU bacterial
Pta.peg.1759	CDS	gi|1097420600|emb|FOJS01000018.1|	38757	38942	+	186	SSU ribosomal protein S14p (S29e) @ SSU ribosomal protein S14p (S29e), zinc-dependent	Ribosome SSU bacterial; <br>Ribosome SSU bacterial
Pta.peg.176	CDS	gi|1097419171|emb|FOJS01000072.1|	627	1067	+	441	Mobile element protein	- none -
Pta.peg.1760	CDS	gi|1097420600|emb|FOJS01000018.1|	38975	39373	+	399	SSU ribosomal protein S8p (S15Ae)	Ribosome SSU bacterial
Pta.peg.1761	CDS	gi|1097420600|emb|FOJS01000018.1|	39405	39941	+	537	LSU ribosomal protein L6p (L9e)	Ribosome LSU bacterial
Pta.peg.1762	CDS	gi|1097420600|emb|FOJS01000018.1|	39974	40336	+	363	LSU ribosomal protein L18p (L5e)	Ribosome LSU bacterial
Pta.peg.1763	CDS	gi|1097420600|emb|FOJS01000018.1|	40356	40856	+	501	SSU ribosomal protein S5p (S2e)	Ribosome SSU bacterial
Pta.peg.1764	CDS	gi|1097420600|emb|FOJS01000018.1|	40870	41058	+	189	LSU ribosomal protein L30p (L7e)	Ribosome LSU bacterial
Pta.peg.1765	CDS	gi|1097420600|emb|FOJS01000018.1|	41081	41521	+	441	LSU ribosomal protein L15p (L27Ae)	Ribosome LSU bacterial
Pta.peg.1766	CDS	gi|1097420600|emb|FOJS01000018.1|	41521	42813	+	1293	Protein translocase subunit SecY	- none -
Pta.peg.1767	CDS	gi|1097420600|emb|FOJS01000018.1|	42866	43516	+	651	Adenylate kinase (EC 2.7.4.3)	Purine conversions
Pta.peg.1768	CDS	gi|1097420600|emb|FOJS01000018.1|	43516	44262	+	747	Methionine aminopeptidase (EC 3.4.11.18)	CBSS-312309.3.peg.1965; <br>Translation termination factors bacterial
Pta.peg.1769	CDS	gi|1097420600|emb|FOJS01000018.1|	44354	44572	+	219	Translation initiation factor 1	Translation initiation factors bacterial
Pta.peg.177	CDS	gi|1097419171|emb|FOJS01000072.1|	1104	1349	+	246	Mobile element protein	- none -
Pta.peg.1770	CDS	gi|1097420600|emb|FOJS01000018.1|	44607	44720	+	114	LSU ribosomal protein L36p @ LSU ribosomal protein L36p, zinc-dependent	Ribosome LSU bacterial
Pta.peg.1771	CDS	gi|1097420600|emb|FOJS01000018.1|	44743	45108	+	366	SSU ribosomal protein S13p (S18e)	Ribosome SSU bacterial
Pta.peg.1772	CDS	gi|1097420600|emb|FOJS01000018.1|	45134	45523	+	390	SSU ribosomal protein S11p (S14e)	Ribosome SSU bacterial
Pta.peg.1773	CDS	gi|1097420600|emb|FOJS01000018.1|	45701	46645	+	945	DNA-directed RNA polymerase alpha subunit (EC 2.7.7.6)	RNA polymerase bacterial
Pta.peg.1774	CDS	gi|1097420600|emb|FOJS01000018.1|	46748	47110	+	363	LSU ribosomal protein L17p	Ribosome LSU bacterial
Pta.peg.1775	CDS	gi|1097420600|emb|FOJS01000018.1|	47233	48072	+	840	ATPase component of general energizing module of ECF transporters	ECF class transporters
Pta.peg.1776	CDS	gi|1097420600|emb|FOJS01000018.1|	48048	48923	+	876	ATPase component of general energizing module of ECF transporters	ECF class transporters
Pta.peg.1777	CDS	gi|1097420600|emb|FOJS01000018.1|	48913	49710	+	798	Transmembrane component of general energizing module of ECF transporters	ECF class transporters
Pta.peg.1778	CDS	gi|1097420600|emb|FOJS01000018.1|	49725	50471	+	747	tRNA pseudouridine(38-40) synthase (EC 5.4.99.12)	- none -
Pta.peg.1779	CDS	gi|1097420600|emb|FOJS01000018.1|	50623	51060	+	438	LSU ribosomal protein L13p (L13Ae)	Ribosome LSU bacterial
Pta.peg.178	CDS	gi|1097419171|emb|FOJS01000072.1|	1760	1620	-	141	hypothetical protein	- none -
Pta.peg.1780	CDS	gi|1097420600|emb|FOJS01000018.1|	51083	51475	+	393	SSU ribosomal protein S9p (S16e)	Ribosome SSU bacterial
Pta.peg.1781	CDS	gi|1097420600|emb|FOJS01000018.1|	51586	52026	+	441	Uncharacterized protein YbaK	- none -
Pta.peg.1782	CDS	gi|1097420600|emb|FOJS01000018.1|	52092	52799	+	708	Germination-specific N-acetylmuramoyl-L-alanine amidase (EC 3.5.1.28), cell wall hydrolase CwlD	Spore germination
Pta.peg.1783	CDS	gi|1097420600|emb|FOJS01000018.1|	52901	53917	+	1017	Scaffold protein for [4Fe-4S] cluster assembly ApbC, MRP-like	Iron-sulfur cluster assembly
Pta.peg.1784	CDS	gi|1097420600|emb|FOJS01000018.1|	54575	53964	-	612	Spore germination protein GerD	Spore germination; <br>Sporulation draft
Pta.peg.1785	CDS	gi|1097420600|emb|FOJS01000018.1|	54733	55338	+	606	KinB signaling pathway activation protein	Sporulation draft
Pta.peg.1786	CDS	gi|1097420600|emb|FOJS01000018.1|	56204	55443	-	762	Probable polysaccharide deacetylase pdaB precursor	- none -
Pta.peg.1787	CDS	gi|1097420600|emb|FOJS01000018.1|	56312	56428	+	117	hypothetical protein	- none -
Pta.peg.1788	CDS	gi|1097420673|emb|FOJS01000017.1|	250	2	-	249	Transposase, IS5377 family	- none -
Pta.peg.1789	CDS	gi|1097420673|emb|FOJS01000017.1|	535	281	-	255	Zinc transporter, ZIP family	- none -
Pta.peg.179	CDS	gi|1097419171|emb|FOJS01000072.1|	2183	1911	-	273	hypothetical protein	- none -
Pta.peg.1790	CDS	gi|1097420673|emb|FOJS01000017.1|	1017	1463	+	447	Transcriptional regulator, MarR family	- none -
Pta.peg.1791	CDS	gi|1097420673|emb|FOJS01000017.1|	3576	1564	-	2013	Acylamino-acid-releasing enzyme (EC 3.4.19.1)	Omega peptidases (EC 3.4.19.-)
Pta.peg.1792	CDS	gi|1097420673|emb|FOJS01000017.1|	5126	3702	-	1425	Arginine/ornithine antiporter ArcD	Arginine Deiminase Pathway; <br>Arginine and Ornithine Degradation; <br>Polyamine Metabolism
Pta.peg.1793	CDS	gi|1097420673|emb|FOJS01000017.1|	5493	7241	+	1749	Oligoendopeptidase F (EC 3.4.24.-)	- none -
Pta.peg.1794	CDS	gi|1097420673|emb|FOJS01000017.1|	7396	7914	+	519	GCN5-related N-acetyltransferase	- none -
Pta.peg.1795	CDS	gi|1097420673|emb|FOJS01000017.1|	8041	8766	+	726	Efflux ABC transporter, ATP-binding protein	- none -
Pta.peg.1796	CDS	gi|1097420673|emb|FOJS01000017.1|	8763	9794	+	1032	Efflux ABC transporter, permease protein	- none -
Pta.peg.1797	CDS	gi|1097420673|emb|FOJS01000017.1|	9807	10478	+	672	Transcriptional regulator, AcrR family	- none -
Pta.peg.1798	CDS	gi|1097420673|emb|FOJS01000017.1|	10922	10809	-	114	hypothetical protein	- none -
Pta.peg.1799	CDS	gi|1097420673|emb|FOJS01000017.1|	11208	11068	-	141	hypothetical protein	- none -
Pta.peg.18	CDS	gi|1097419015|emb|FOJS01000097.1|	123	7	-	117	hypothetical protein	- none -
Pta.peg.180	CDS	gi|1097419171|emb|FOJS01000072.1|	3888	2401	-	1488	transmembrane protein, distant homology with ydbT	- none -
Pta.peg.1800	CDS	gi|1097420673|emb|FOJS01000017.1|	11357	12412	+	1056	Alcohol dehydrogenase (EC 1.1.1.1)	5-FCL-like protein; <br>Butanol Biosynthesis
Pta.peg.1801	CDS	gi|1097420673|emb|FOJS01000017.1|	14781	12619	-	2163	ATP-dependent Clp protease, ATP-binding subunit ClpE	- none -
Pta.peg.1802	CDS	gi|1097420673|emb|FOJS01000017.1|	14994	15728	+	735	hypothetical protein	- none -
Pta.peg.1803	CDS	gi|1097420673|emb|FOJS01000017.1|	15950	16981	+	1032	Uncharacterized membrane protein YkvI	- none -
Pta.peg.1804	CDS	gi|1097420673|emb|FOJS01000017.1|	18795	17185	-	1611	FIG00673762: hypothetical protein	- none -
Pta.peg.1805	CDS	gi|1097420673|emb|FOJS01000017.1|	18950	19069	+	120	hypothetical protein	- none -
Pta.peg.1806	CDS	gi|1097420673|emb|FOJS01000017.1|	19252	19917	+	666	7-cyano-7-deazaguanine synthase (EC 6.3.4.20)	- none -
Pta.peg.1807	CDS	gi|1097420673|emb|FOJS01000017.1|	19914	20348	+	435	6-carboxy-5,6,7,8-tetrahydropterin synthase (EC 4.1.2.50)	- none -
Pta.peg.1808	CDS	gi|1097420673|emb|FOJS01000017.1|	20345	21082	+	738	7-carboxy-7-deazaguanine synthase (EC 4.3.99.3)	- none -
Pta.peg.1809	CDS	gi|1097420673|emb|FOJS01000017.1|	21108	21608	+	501	NADPH-dependent 7-cyano-7-deazaguanine reductase (EC 1.7.1.13)	- none -
Pta.peg.181	CDS	gi|1097419171|emb|FOJS01000072.1|	4354	3875	-	480	transmembrane protein, distant homology with ydbS	Folate biosynthesis cluster
Pta.peg.1810	CDS	gi|1097420673|emb|FOJS01000017.1|	21724	22383	+	660	Oxidoreductase	- none -
Pta.peg.1811	CDS	gi|1097420673|emb|FOJS01000017.1|	22612	22436	-	177	hypothetical protein	- none -
Pta.peg.1812	CDS	gi|1097420673|emb|FOJS01000017.1|	23342	22752	-	591	Spore cortex-lytic enzyme	- none -
Pta.peg.1813	CDS	gi|1097420673|emb|FOJS01000017.1|	23726	23532	-	195	hypothetical protein	- none -
Pta.peg.1814	CDS	gi|1097420673|emb|FOJS01000017.1|	23888	24439	+	552	FIG00673174: hypothetical protein	- none -
Pta.peg.1815	CDS	gi|1097420673|emb|FOJS01000017.1|	24584	25333	+	750	Oxidoreductase, short-chain dehydrogenase/reductase family	- none -
Pta.peg.1816	CDS	gi|1097420673|emb|FOJS01000017.1|	25443	25694	+	252	FIG00673489: hypothetical protein	- none -
Pta.peg.1817	CDS	gi|1097420673|emb|FOJS01000017.1|	26467	25829	-	639	Oxygen-insensitive NAD(P)H nitroreductase (EC 1.-.-.-) / Dihydropteridine reductase (EC 1.5.1.34)	- none -
Pta.peg.1818	CDS	gi|1097420673|emb|FOJS01000017.1|	26806	26609	-	198	hypothetical protein	- none -
Pta.peg.1819	CDS	gi|1097420673|emb|FOJS01000017.1|	26808	29216	+	2409	hypothetical protein	- none -
Pta.peg.182	CDS	gi|1097419171|emb|FOJS01000072.1|	4738	4601	-	138	hypothetical protein	- none -
Pta.peg.1820	CDS	gi|1097420673|emb|FOJS01000017.1|	29507	30655	+	1149	GerN/GerT protein family, Na+/H+ antiporter required for inosine-dependent spore germination and outgrowth	- none -
Pta.peg.1821	CDS	gi|1097420673|emb|FOJS01000017.1|	30841	31698	+	858	transcription antiterminator	- none -
Pta.peg.1822	CDS	gi|1097420673|emb|FOJS01000017.1|	31847	31966	+	120	hypothetical protein	- none -
Pta.peg.1823	CDS	gi|1097420673|emb|FOJS01000017.1|	31969	34011	+	2043	PTS system, glucosamine-specific IIC component / PTS system, glucosamine-specific IIB component / PTS system, glucosamine-specific IIA component	- none -
Pta.peg.1824	CDS	gi|1097420673|emb|FOJS01000017.1|	34103	34378	+	276	Phosphotransferase system, phosphocarrier protein HPr	Fructose utilization; <br>HPr catabolite repression system
Pta.peg.1825	CDS	gi|1097420673|emb|FOJS01000017.1|	34378	36099	+	1722	Phosphoenolpyruvate-protein phosphotransferase of PTS system (EC 2.7.3.9)	Fructose utilization
Pta.peg.1826	CDS	gi|1097420673|emb|FOJS01000017.1|	36494	36177	-	318	hypothetical protein	- none -
Pta.peg.1827	CDS	gi|1097420673|emb|FOJS01000017.1|	36761	36627	-	135	hypothetical protein	- none -
Pta.peg.1828	CDS	gi|1097420673|emb|FOJS01000017.1|	36888	38861	+	1974	Methyl-accepting chemotaxis protein	- none -
Pta.peg.1829	CDS	gi|1097420673|emb|FOJS01000017.1|	39148	42006	+	2859	2-oxoglutarate dehydrogenase E1 component (EC 1.2.4.2)	Dehydrogenase complexes; <br>TCA Cycle
Pta.peg.183	CDS	gi|1097419171|emb|FOJS01000072.1|	7172	5001	-	2172	Phage infection protein	- none -
Pta.peg.1830	CDS	gi|1097420673|emb|FOJS01000017.1|	42033	43307	+	1275	Dihydrolipoamide succinyltransferase component (E2) of 2-oxoglutarate dehydrogenase complex (EC 2.3.1.61)	Dehydrogenase complexes; <br>TCA Cycle
Pta.peg.1831	CDS	gi|1097420673|emb|FOJS01000017.1|	43709	44494	+	786	3-oxoacyl-[acyl-carrier protein] reductase (EC 1.1.1.100)	Fatty Acid Biosynthesis FASII
Pta.peg.1832	CDS	gi|1097420673|emb|FOJS01000017.1|	44500	44691	+	192	hypothetical protein	- none -
Pta.peg.1833	CDS	gi|1097420673|emb|FOJS01000017.1|	44708	45574	+	867	2-hydroxy-3-oxopropionate reductase (EC 1.1.1.60)	D-galactarate, D-glucarate and D-glycerate catabolism; <br>D-galactarate, D-glucarate and D-glycerate catabolism - gjo; <br>Glycerate metabolism
Pta.peg.1834	CDS	gi|1097420673|emb|FOJS01000017.1|	45713	46921	+	1209	Acyl-CoA dehydrogenase	- none -
Pta.peg.1835	CDS	gi|1097420673|emb|FOJS01000017.1|	46940	47716	+	777	Possible X-ketogluconate reductase	- none -
Pta.peg.1836	CDS	gi|1097420673|emb|FOJS01000017.1|	47738	49357	+	1620	Long-chain-fatty-acid--CoA ligase (EC 6.2.1.3)	Biotin biosynthesis; <br>Biotin synthesis cluster; <br>Fatty acid metabolism cluster
Pta.peg.1837	CDS	gi|1097420673|emb|FOJS01000017.1|	49485	50051	+	567	Transcriptional regulator, AcrR family	- none -
Pta.peg.1838	CDS	gi|1097420673|emb|FOJS01000017.1|	50145	50270	+	126	hypothetical protein	- none -
Pta.peg.1839	CDS	gi|1097420673|emb|FOJS01000017.1|	50311	51366	+	1056	acyl-CoA dehydrogenase, putative phosphotransferase	- none -
Pta.peg.184	CDS	gi|1097419171|emb|FOJS01000072.1|	7412	8020	+	609	Mobile element protein	- none -
Pta.peg.1840	CDS	gi|1097420673|emb|FOJS01000017.1|	51376	52143	+	768	Probable 2-phosphosulfolactate phosphatase (EC 3.1.3.71)	- none -
Pta.peg.1841	CDS	gi|1097420673|emb|FOJS01000017.1|	53440	52292	-	1149	N-acetyl-L,L-diaminopimelate aminotransferase (EC 2.6.1.-)	Lysine Biosynthesis DAP Pathway; <br>Lysine Biosynthesis DAP Pathway, GJO scratch
Pta.peg.1842	CDS	gi|1097420673|emb|FOJS01000017.1|	53856	53629	-	228	FIG00674077: hypothetical protein	- none -
Pta.peg.1843	CDS	gi|1097420673|emb|FOJS01000017.1|	53859	54023	+	165	hypothetical protein	- none -
Pta.peg.1844	CDS	gi|1097420673|emb|FOJS01000017.1|	54042	55022	+	981	Magnesium and cobalt transport protein CorA	Magnesium transport
Pta.peg.1845	CDS	gi|1097420673|emb|FOJS01000017.1|	55121	55267	+	147	hypothetical protein	- none -
Pta.peg.1846	CDS	gi|1097420673|emb|FOJS01000017.1|	55270	56175	+	906	Chemotaxis protein CheV (EC 2.7.3.-)	- none -
Pta.peg.1847	CDS	gi|1097420673|emb|FOJS01000017.1|	56757	56320	-	438	Uncharacterized protein YkyB	- none -
Pta.peg.1848	CDS	gi|1097420673|emb|FOJS01000017.1|	56808	56930	+	123	hypothetical protein	- none -
Pta.peg.1849	CDS	gi|1097420673|emb|FOJS01000017.1|	57796	56921	-	876	Uncharacterized metallophosphoesterase YkuE	- none -
Pta.peg.185	CDS	gi|1097419181|emb|FOJS01000071.1|	77	301	+	225	hypothetical protein	- none -
Pta.peg.1850	CDS	gi|1097420673|emb|FOJS01000017.1|	57944	58708	+	765	2,4-dienoyl-CoA reductase (EC 1.3.1.34)	- none -
Pta.peg.1851	CDS	gi|1097420673|emb|FOJS01000017.1|	59475	59299	-	177	Mobile element protein	- none -
Pta.peg.1852	CDS	gi|1097420726|emb|FOJS01000016.1|	3	257	+	255	Mobile element protein	- none -
Pta.peg.1853	CDS	gi|1097420726|emb|FOJS01000016.1|	408	746	+	339	Uncharacterized protein YqkB	- none -
Pta.peg.1854	CDS	gi|1097420726|emb|FOJS01000016.1|	736	975	+	240	Uncharacterized protein YqkC	- none -
Pta.peg.1855	CDS	gi|1097420726|emb|FOJS01000016.1|	1054	1296	+	243	hypothetical protein	- none -
Pta.peg.1856	CDS	gi|1097420726|emb|FOJS01000016.1|	1457	2644	+	1188	Uncharacterized MFS-type transporter YycB	- none -
Pta.peg.1857	CDS	gi|1097420726|emb|FOJS01000016.1|	3584	2664	-	921	Uncharacterized oxidoreductase YqkF	- none -
Pta.peg.1858	CDS	gi|1097420726|emb|FOJS01000016.1|	3702	4262	+	561	ADP-ribose pyrophosphatase (EC 3.6.1.13)	CBSS-216591.1.peg.168; <br>NAD and NADP cofactor biosynthesis global; <br>Nudix proteins (nucleoside triphosphate hydrolases)
Pta.peg.1859	CDS	gi|1097420726|emb|FOJS01000016.1|	4255	5418	+	1164	Endonuclease Q, cleaves 5&#39; to damaged DNA bases	- none -
Pta.peg.186	CDS	gi|1097419181|emb|FOJS01000071.1|	673	296	-	378	hypothetical protein	- none -
Pta.peg.1860	CDS	gi|1097420726|emb|FOJS01000016.1|	5515	6165	+	651	Stage II sporulation protein M (SpoIIM)	Sporulation gene orphans
Pta.peg.1861	CDS	gi|1097420726|emb|FOJS01000016.1|	6274	6741	+	468	Ferric uptake regulation protein FUR	Oxidative stress
Pta.peg.1862	CDS	gi|1097420726|emb|FOJS01000016.1|	6845	7057	+	213	hypothetical protein	- none -
Pta.peg.1863	CDS	gi|1097420726|emb|FOJS01000016.1|	7062	7961	+	900	Site-specific tyrosine recombinase XerD	- none -
Pta.peg.1864	CDS	gi|1097420726|emb|FOJS01000016.1|	8163	9344	+	1182	Phosphopentomutase (EC 5.4.2.7)	Deoxyribose and Deoxynucleoside Catabolism
Pta.peg.1865	CDS	gi|1097420726|emb|FOJS01000016.1|	9357	10190	+	834	Purine nucleoside phosphorylase (EC 2.4.2.1) @ N-Ribosylnicotinamide phosphorylase (EC 2.4.2.1)	Adenosyl nucleosidases; <br>Deoxyribose and Deoxynucleoside Catabolism; <br>NAD and NADP cofactor biosynthesis global; <br>Purine conversions; <br>pyrimidine conversions
Pta.peg.1866	CDS	gi|1097420726|emb|FOJS01000016.1|	10190	11497	+	1308	Pyrimidine-nucleoside phosphorylase (EC 2.4.2.2)	Deoxyribose and Deoxynucleoside Catabolism; <br>pyrimidine conversions
Pta.peg.1867	CDS	gi|1097420726|emb|FOJS01000016.1|	11696	12877	+	1182	D-alanyl-D-alanine carboxypeptidase (EC 3.4.16.4)	CBSS-84588.1.peg.1247; <br>Metallocarboxypeptidases (EC 3.4.17.-); <br>Murein Hydrolases
Pta.peg.1868	CDS	gi|1097420726|emb|FOJS01000016.1|	13008	13358	+	351	Anti-sigma F factor antagonist	- none -
Pta.peg.1869	CDS	gi|1097420726|emb|FOJS01000016.1|	13358	13798	+	441	Anti-sigma F factor (EC 2.7.11.1)	- none -
Pta.peg.187	CDS	gi|1097419181|emb|FOJS01000071.1|	749	1525	+	777	Phage antirepressor protein	- none -
Pta.peg.1870	CDS	gi|1097420726|emb|FOJS01000016.1|	13812	14564	+	753	RNA polymerase sporulation specific sigma factor SigF	Sporulation gene orphans; <br>Transcription initiation, bacterial sigma factors
Pta.peg.1871	CDS	gi|1097420726|emb|FOJS01000016.1|	14708	15331	+	624	Stage V sporulation protein AA (SpoVAA)	Sporulation gene orphans
Pta.peg.1872	CDS	gi|1097420726|emb|FOJS01000016.1|	15333	15749	+	417	Stage V sporulation protein AB (SpoVAB)	Sporulation gene orphans
Pta.peg.1873	CDS	gi|1097420726|emb|FOJS01000016.1|	15763	16200	+	438	Stage V sporulation protein AC (SpoVAC)	Sporulation gene orphans
Pta.peg.1874	CDS	gi|1097420726|emb|FOJS01000016.1|	16222	17238	+	1017	Stage V sporulation protein AD (SpoVAD)	Sporulation gene orphans
Pta.peg.1875	CDS	gi|1097420726|emb|FOJS01000016.1|	17238	17588	+	351	Stage V sporulation protein AE (SpoVAE)	Sporulation gene orphans
Pta.peg.1876	CDS	gi|1097420726|emb|FOJS01000016.1|	17570	17716	+	147	Stage V sporulation protein AE2 (SpoVAE2)	- none -
Pta.peg.1877	CDS	gi|1097420726|emb|FOJS01000016.1|	17738	19210	+	1473	Stage V sporulation protein AF (SpoVAF)	Sporulation gene orphans
Pta.peg.1878	CDS	gi|1097420726|emb|FOJS01000016.1|	19379	20695	+	1317	Diaminopimelate decarboxylase (EC 4.1.1.20)	Lysine Biosynthesis DAP Pathway; <br>Lysine Biosynthesis DAP Pathway, GJO scratch
Pta.peg.1879	CDS	gi|1097420726|emb|FOJS01000016.1|	21639	20731	-	909	Uncharacterized protein YpuA	- none -
Pta.peg.188	CDS	gi|1097419181|emb|FOJS01000071.1|	1522	1785	+	264	hypothetical protein	- none -
Pta.peg.1880	CDS	gi|1097420726|emb|FOJS01000016.1|	21751	22191	+	441	Peptidyl-prolyl cis-trans isomerase (EC 5.2.1.8)	- none -
Pta.peg.1881	CDS	gi|1097420726|emb|FOJS01000016.1|	22826	22662	-	165	hypothetical protein	- none -
Pta.peg.1882	CDS	gi|1097420726|emb|FOJS01000016.1|	22913	23998	+	1086	Diaminohydroxyphosphoribosylaminopyrimidine deaminase (EC 3.5.4.26) / 5-amino-6-(5-phosphoribosylamino)uracil reductase (EC 1.1.1.193)	Riboflavin, FMN and FAD metabolism; <br>Riboflavin, FMN and FAD metabolism; <br>Riboflavin synthesis cluster; <br>Riboflavin synthesis cluster
Pta.peg.1883	CDS	gi|1097420726|emb|FOJS01000016.1|	24015	24662	+	648	Riboflavin synthase eubacterial/eukaryotic (EC 2.5.1.9)	Riboflavin, FMN and FAD metabolism; <br>Riboflavin synthesis cluster; <br>riboflavin to FAD
Pta.peg.1884	CDS	gi|1097420726|emb|FOJS01000016.1|	24683	25876	+	1194	3,4-dihydroxy-2-butanone 4-phosphate synthase (EC 4.1.99.12) / GTP cyclohydrolase II (EC 3.5.4.25)	Riboflavin, FMN and FAD metabolism; <br>Riboflavin, FMN and FAD metabolism; <br>Riboflavin synthesis cluster; <br>Riboflavin synthesis cluster; <br>riboflavin to FAD
Pta.peg.1885	CDS	gi|1097420726|emb|FOJS01000016.1|	25948	26412	+	465	6,7-dimethyl-8-ribityllumazine synthase (EC 2.5.1.78)	Riboflavin, FMN and FAD metabolism; <br>Riboflavin synthesis cluster
Pta.peg.1886	CDS	gi|1097420726|emb|FOJS01000016.1|	26536	26883	+	348	Protein RibT	- none -
Pta.peg.1887	CDS	gi|1097420726|emb|FOJS01000016.1|	27411	26896	-	516	DUF309 domain-containing protein	- none -
Pta.peg.1888	CDS	gi|1097420726|emb|FOJS01000016.1|	27542	28306	+	765	Segregation and condensation protein A	- none -
Pta.peg.1889	CDS	gi|1097420726|emb|FOJS01000016.1|	28299	28883	+	585	Segregation and condensation protein B	- none -
Pta.peg.189	CDS	gi|1097419181|emb|FOJS01000071.1|	1785	2045	+	261	hypothetical protein	- none -
Pta.peg.1890	CDS	gi|1097420726|emb|FOJS01000016.1|	28944	29363	+	420	hypothetical protein	- none -
Pta.peg.1891	CDS	gi|1097420726|emb|FOJS01000016.1|	29386	29877	+	492	Uncharacterized protein YpuI	- none -
Pta.peg.1892	CDS	gi|1097420726|emb|FOJS01000016.1|	30725	29919	-	807	hypothetical protein	- none -
Pta.peg.1893	CDS	gi|1097420726|emb|FOJS01000016.1|	30848	31759	+	912	Superoxide dismutase [Fe] (EC 1.15.1.1) @ Exosporium SOD	Oxidative stress; <br>Protection from Reactive Oxygen Species
Pta.peg.1894	CDS	gi|1097420726|emb|FOJS01000016.1|	31942	33081	+	1140	D-alanyl-D-alanine carboxypeptidase (EC 3.4.16.4)	CBSS-84588.1.peg.1247; <br>Metallocarboxypeptidases (EC 3.4.17.-); <br>Murein Hydrolases
Pta.peg.1895	CDS	gi|1097420726|emb|FOJS01000016.1|	33074	33670	+	597	Spore maturation protein A	Spore Core Dehydration
Pta.peg.1896	CDS	gi|1097420726|emb|FOJS01000016.1|	33670	34203	+	534	Spore maturation protein B	Spore Core Dehydration
Pta.peg.1897	CDS	gi|1097420726|emb|FOJS01000016.1|	34360	35091	+	732	Ribosomal large subunit pseudouridine synthase B (EC 5.4.99.22)	- none -
Pta.peg.1898	CDS	gi|1097420726|emb|FOJS01000016.1|	35195	35719	+	525	Cytochrome c-type biogenesis protein ResA	Biogenesis of c-type cytochromes
Pta.peg.1899	CDS	gi|1097420726|emb|FOJS01000016.1|	35733	37394	+	1662	Cytochrome c-type biogenesis protein Ccs1/ResB	Biogenesis of c-type cytochromes
Pta.peg.19	CDS	gi|1097419015|emb|FOJS01000097.1|	277	513	+	237	Mobile element protein	- none -
Pta.peg.190	CDS	gi|1097419181|emb|FOJS01000071.1|	2294	2662	+	369	hypothetical protein	- none -
Pta.peg.1900	CDS	gi|1097420726|emb|FOJS01000016.1|	37378	38568	+	1191	Cytochrome c-type biogenesis protein CcsA/ResC	Biogenesis of c-type cytochromes
Pta.peg.1901	CDS	gi|1097420726|emb|FOJS01000016.1|	38689	39405	+	717	DNA-binding response regulator ResD	- none -
Pta.peg.1902	CDS	gi|1097420726|emb|FOJS01000016.1|	39405	41195	+	1791	Sensor histidine kinase ResE (EC 2.7.13.3)	- none -
Pta.peg.1903	CDS	gi|1097420726|emb|FOJS01000016.1|	41319	41444	+	126	hypothetical protein	- none -
Pta.peg.1904	CDS	gi|1097420726|emb|FOJS01000016.1|	41595	42767	+	1173	N-acetylglucosamine-6-phosphate deacetylase (EC 3.5.1.25)	Chitin and N-acetylglucosamine utilization
Pta.peg.1905	CDS	gi|1097420726|emb|FOJS01000016.1|	42788	43543	+	756	Glucosamine-6-phosphate deaminase (EC 3.5.99.6)	Chitin and N-acetylglucosamine utilization
Pta.peg.1906	CDS	gi|1097420726|emb|FOJS01000016.1|	43540	44268	+	729	Predicted transcriptional regulator of N-Acetylglucosamine utilization, GntR family	Chitin and N-acetylglucosamine utilization
Pta.peg.1907	CDS	gi|1097420726|emb|FOJS01000016.1|	45163	46119	+	957	Vitamin B12 ABC transporter, substrate-binding protein BtuF	- none -
Pta.peg.1908	CDS	gi|1097420726|emb|FOJS01000016.1|	46127	47137	+	1011	Vitamin B12 ABC transporter, permease protein BtuC	- none -
Pta.peg.1909	CDS	gi|1097420726|emb|FOJS01000016.1|	47137	48621	+	1485	Vitamin B12 ABC transporter, ATP-binding protein BtuD / Adenosylcobinamide amidohydrolase (EC 3.5.1.90)	- none -
Pta.peg.191	CDS	gi|1097419181|emb|FOJS01000071.1|	2652	2843	+	192	hypothetical protein	- none -
Pta.peg.1910	CDS	gi|1097420726|emb|FOJS01000016.1|	48618	49589	+	972	Adenosylcobinamide-phosphate synthase (EC 6.3.1.10)	Cobalamin synthesis
Pta.peg.1911	CDS	gi|1097420726|emb|FOJS01000016.1|	49546	50616	+	1071	L-threonine 3-O-phosphate decarboxylase (EC 4.1.1.81)	Cobalamin synthesis
Pta.peg.1912	CDS	gi|1097420726|emb|FOJS01000016.1|	50613	51173	+	561	Adenosylcobinamide kinase (EC 2.7.1.156) / Adenosylcobinamide-phosphate guanylyltransferase (EC 2.7.7.62)	Cobalamin synthesis; <br>Cobalamin synthesis
Pta.peg.1913	CDS	gi|1097420726|emb|FOJS01000016.1|	51170	51943	+	774	Cobalamin synthase (EC 2.7.8.26)	Cobalamin synthesis
Pta.peg.1914	CDS	gi|1097420726|emb|FOJS01000016.1|	51910	52569	+	660	Alpha-ribazole-5&#39;-phosphate phosphatase	- none -
Pta.peg.1915	CDS	gi|1097420726|emb|FOJS01000016.1|	52548	52919	+	372	hypothetical protein	- none -
Pta.peg.1916	CDS	gi|1097420726|emb|FOJS01000016.1|	52935	53510	+	576	ATP:Cob(I)alamin adenosyltransferase (EC 2.5.1.17)	- none -
Pta.peg.1917	CDS	gi|1097420726|emb|FOJS01000016.1|	53533	54249	+	717	Predicted alpha-ribazole-5-phosphate synthase CblS for cobalamin biosynthesis	- none -
Pta.peg.1918	CDS	gi|1097420726|emb|FOJS01000016.1|	54382	54930	+	549	RNA polymerase sigma factor SigX	- none -
Pta.peg.1919	CDS	gi|1097420726|emb|FOJS01000016.1|	54908	56059	+	1152	Sigma-X negative effector	- none -
Pta.peg.192	CDS	gi|1097419181|emb|FOJS01000071.1|	2950	3882	+	933	Protein gp47, recombination-related [Bacteriophage A118]	- none -
Pta.peg.1920	CDS	gi|1097420726|emb|FOJS01000016.1|	56141	56302	+	162	hypothetical protein	- none -
Pta.peg.1921	CDS	gi|1097420726|emb|FOJS01000016.1|	56333	57145	+	813	Histidinol-phosphatase (EC 3.1.3.15)	Histidine Biosynthesis
Pta.peg.1922	CDS	gi|1097420726|emb|FOJS01000016.1|	58785	57211	-	1575	D-3-phosphoglycerate dehydrogenase (EC 1.1.1.95)	Glycine and Serine Utilization; <br>Pyridoxin (Vitamin B6) Biosynthesis; <br>Serine Biosynthesis
Pta.peg.1923	CDS	gi|1097420726|emb|FOJS01000016.1|	59470	58967	-	504	Inorganic pyrophosphatase (EC 3.6.1.1)	Phosphate metabolism
Pta.peg.1924	CDS	gi|1097420726|emb|FOJS01000016.1|	59866	59699	-	168	protein of unknown function UPF0236	- none -
Pta.peg.1925	CDS	gi|1097420797|emb|FOJS01000015.1|	3	227	+	225	hypothetical protein	- none -
Pta.peg.1926	CDS	gi|1097420797|emb|FOJS01000015.1|	329	448	+	120	Hypothetical secreted protein	- none -
Pta.peg.1927	CDS	gi|1097420797|emb|FOJS01000015.1|	529	1296	+	768	hypothetical protein	- none -
Pta.peg.1928	CDS	gi|1097420797|emb|FOJS01000015.1|	1801	2094	+	294	6 kDa early secretory antigenic target ESAT-6 (EsxA)	- none -
Pta.peg.1929	CDS	gi|1097420797|emb|FOJS01000015.1|	2174	2413	+	240	Putative secretion accessory protein EsaB/YukD	- none -
Pta.peg.193	CDS	gi|1097419181|emb|FOJS01000071.1|	3893	4069	+	177	hypothetical protein	- none -
Pta.peg.1930	CDS	gi|1097420797|emb|FOJS01000015.1|	2448	3782	+	1335	Putative secretion system component EssB/YukC	- none -
Pta.peg.1931	CDS	gi|1097420797|emb|FOJS01000015.1|	3835	8274	+	4440	FtsK/SpoIIIE family protein, putative EssC/YukB component of Type VII secretion system	- none -
Pta.peg.1932	CDS	gi|1097420797|emb|FOJS01000015.1|	8285	11080	+	2796	Putative secretion accessory protein EsaA/YueB @ Bacteriophage SPP1 receptor	- none -
Pta.peg.1933	CDS	gi|1097420797|emb|FOJS01000015.1|	11091	11561	+	471	FIG00673869: hypothetical protein	- none -
Pta.peg.1934	CDS	gi|1097420797|emb|FOJS01000015.1|	11588	12034	+	447	hypothetical protein	- none -
Pta.peg.1935	CDS	gi|1097420797|emb|FOJS01000015.1|	12036	13145	+	1110	Rhs-family protein	- none -
Pta.peg.1936	CDS	gi|1097420797|emb|FOJS01000015.1|	13158	13691	+	534	hypothetical protein	- none -
Pta.peg.1937	CDS	gi|1097420797|emb|FOJS01000015.1|	13733	13837	+	105	hypothetical protein	- none -
Pta.peg.1938	CDS	gi|1097420797|emb|FOJS01000015.1|	14272	15381	+	1110	Rhs-family protein	- none -
Pta.peg.1939	CDS	gi|1097420797|emb|FOJS01000015.1|	15408	15782	+	375	hypothetical protein	- none -
Pta.peg.194	CDS	gi|1097419181|emb|FOJS01000071.1|	4082	4942	+	861	Recombinational DNA repair protein RecT (prophage associated)	DNA repair, bacterial
Pta.peg.1940	CDS	gi|1097420797|emb|FOJS01000015.1|	15929	16513	+	585	hypothetical protein	- none -
Pta.peg.1941	CDS	gi|1097420797|emb|FOJS01000015.1|	16520	16801	+	282	hypothetical protein	- none -
Pta.peg.1942	CDS	gi|1097420797|emb|FOJS01000015.1|	17135	17284	+	150	hypothetical protein	- none -
Pta.peg.1943	CDS	gi|1097420797|emb|FOJS01000015.1|	17294	17479	+	186	hypothetical protein	- none -
Pta.peg.1944	CDS	gi|1097420797|emb|FOJS01000015.1|	19464	17998	-	1467	Catalase KatE (EC 1.11.1.6)	- none -
Pta.peg.1945	CDS	gi|1097420797|emb|FOJS01000015.1|	19734	19898	+	165	hypothetical protein	- none -
Pta.peg.1946	CDS	gi|1097420797|emb|FOJS01000015.1|	20695	20129	-	567	Thioredoxin reductase (EC 1.8.1.9)	Thioredoxin-disulfide reductase; <br>pyrimidine conversions
Pta.peg.1947	CDS	gi|1097420797|emb|FOJS01000015.1|	20839	20985	+	147	hypothetical protein	- none -
Pta.peg.1948	CDS	gi|1097420797|emb|FOJS01000015.1|	21170	22117	+	948	Uncharacterized iron compound ABC uptake transporter, permease protein	Heme, hemin uptake and utilization systems in GramPositives; <br>Siderophore Anthrachelin
Pta.peg.1949	CDS	gi|1097420797|emb|FOJS01000015.1|	22110	23060	+	951	Uncharacterized iron compound ABC uptake transporter, permease protein	Heme, hemin uptake and utilization systems in GramPositives; <br>Siderophore Anthrachelin
Pta.peg.195	CDS	gi|1097419181|emb|FOJS01000071.1|	4939	5100	+	162	hypothetical protein	- none -
Pta.peg.1950	CDS	gi|1097420797|emb|FOJS01000015.1|	23054	23812	+	759	Uncharacterized iron compound ABC uptake transporter, ATP-binding protein	Heme, hemin uptake and utilization systems in GramPositives; <br>Siderophore Anthrachelin
Pta.peg.1951	CDS	gi|1097420797|emb|FOJS01000015.1|	23927	24874	+	948	Uncharacterized iron compound ABC uptake transporter, substrate-binding protein	Heme, hemin uptake and utilization systems in GramPositives; <br>Siderophore Anthrachelin
Pta.peg.1952	CDS	gi|1097420797|emb|FOJS01000015.1|	25076	24954	-	123	hypothetical protein	- none -
Pta.peg.1953	CDS	gi|1097420797|emb|FOJS01000015.1|	25210	25767	+	558	Substrate-specific component BioY of biotin ECF transporter	Biotin biosynthesis; <br>Biotin synthesis cluster; <br>ECF class transporters
Pta.peg.1954	CDS	gi|1097420797|emb|FOJS01000015.1|	25960	27528	+	1569	Mobile element protein	- none -
Pta.peg.1955	CDS	gi|1097420797|emb|FOJS01000015.1|	27754	28473	+	720	Dethiobiotin synthetase (EC 6.3.3.3)	Biotin biosynthesis; <br>Biotin biosynthesis Experimental; <br>Biotin synthesis cluster
Pta.peg.1956	CDS	gi|1097420797|emb|FOJS01000015.1|	28463	29830	+	1368	Adenosylmethionine-8-amino-7-oxononanoate aminotransferase (EC 2.6.1.62)	Biotin biosynthesis; <br>Biotin biosynthesis Experimental; <br>Biotin synthesis cluster
Pta.peg.1957	CDS	gi|1097420797|emb|FOJS01000015.1|	29964	30197	+	234	hypothetical protein	- none -
Pta.peg.1958	CDS	gi|1097420797|emb|FOJS01000015.1|	30604	30747	+	144	hypothetical protein	- none -
Pta.peg.1959	CDS	gi|1097420797|emb|FOJS01000015.1|	31150	30818	-	333	Uncharacterized protein YusN	- none -
Pta.peg.196	CDS	gi|1097419181|emb|FOJS01000071.1|	5125	6003	+	879	hypothetical protein	- none -
Pta.peg.1960	CDS	gi|1097420797|emb|FOJS01000015.1|	31431	31168	-	264	hypothetical protein	- none -
Pta.peg.1961	CDS	gi|1097420797|emb|FOJS01000015.1|	31594	32511	+	918	Proline dehydrogenase (EC 1.5.5.2)	- none -
Pta.peg.1962	CDS	gi|1097420797|emb|FOJS01000015.1|	32770	32621	-	150	hypothetical protein	- none -
Pta.peg.1963	CDS	gi|1097420797|emb|FOJS01000015.1|	32959	35340	+	2382	3-hydroxyacyl-CoA dehydrogenase [fadN-fadA-fadE operon] (EC 1.1.1.35) / Enoyl-CoA hydratase [fadN-fadA-fadE operon] (EC 4.2.1.17)	- none -
Pta.peg.1964	CDS	gi|1097420797|emb|FOJS01000015.1|	35386	36558	+	1173	3-ketoacyl-CoA thiolase [fadN-fadA-fadE operon] (EC 2.3.1.16)	- none -
Pta.peg.1965	CDS	gi|1097420797|emb|FOJS01000015.1|	36628	38412	+	1785	Long chain acyl-CoA dehydrogenase [fadN-fadA-fadE operon] (EC 1.3.8.8)	- none -
Pta.peg.1966	CDS	gi|1097420797|emb|FOJS01000015.1|	38470	38832	+	363	FIG138056: a glutathione-dependent thiol reductase	- none -
Pta.peg.1967	CDS	gi|1097420797|emb|FOJS01000015.1|	38923	39306	+	384	Glycine cleavage system H protein	CBSS-315749.4.peg.3658; <br>Glycine and Serine Utilization; <br>Glycine cleavage system
Pta.peg.1968	CDS	gi|1097420797|emb|FOJS01000015.1|	39586	39720	+	135	hypothetical protein	- none -
Pta.peg.1969	CDS	gi|1097420797|emb|FOJS01000015.1|	39829	40179	+	351	Toprim domain protein	CBSS-315749.4.peg.3658
Pta.peg.197	CDS	gi|1097419181|emb|FOJS01000071.1|	6191	6781	+	591	similar to DNA replication protein	- none -
Pta.peg.1970	CDS	gi|1097420797|emb|FOJS01000015.1|	40188	40508	+	321	Thioredoxin	CBSS-315749.4.peg.3658
Pta.peg.1971	CDS	gi|1097420797|emb|FOJS01000015.1|	40522	40704	+	183	hypothetical protein	- none -
Pta.peg.1972	CDS	gi|1097420797|emb|FOJS01000015.1|	40732	41079	+	348	FIG011871: Hypothetical protein	CBSS-315749.4.peg.3658
Pta.peg.1973	CDS	gi|1097420797|emb|FOJS01000015.1|	41098	41238	+	141	hypothetical protein	- none -
Pta.peg.1974	CDS	gi|1097420797|emb|FOJS01000015.1|	41494	42528	+	1035	Methionine ABC transporter ATP-binding protein	Methionine Biosynthesis; <br>Methionine Degradation
Pta.peg.1975	CDS	gi|1097420797|emb|FOJS01000015.1|	42518	43186	+	669	Methionine ABC transporter permease protein	Methionine Biosynthesis; <br>Methionine Degradation
Pta.peg.1976	CDS	gi|1097420797|emb|FOJS01000015.1|	43203	44042	+	840	Methionine ABC transporter substrate-binding protein	Methionine Biosynthesis; <br>Methionine Degradation
Pta.peg.1977	CDS	gi|1097420797|emb|FOJS01000015.1|	44256	44068	-	189	hypothetical protein	- none -
Pta.peg.1978	CDS	gi|1097420797|emb|FOJS01000015.1|	44359	44718	+	360	Carboxymuconolactone decarboxylase (EC 4.1.1.44)	- none -
Pta.peg.1979	CDS	gi|1097420797|emb|FOJS01000015.1|	44936	45715	+	780	Iron-sulfur cluster assembly ATPase protein SufC	Iron-sulfur cluster assembly
Pta.peg.198	CDS	gi|1097419181|emb|FOJS01000071.1|	6851	6973	+	123	hypothetical protein	- none -
Pta.peg.1980	CDS	gi|1097420797|emb|FOJS01000015.1|	45733	47046	+	1314	Iron-sulfur cluster assembly protein SufD	Iron-sulfur cluster assembly
Pta.peg.1981	CDS	gi|1097420797|emb|FOJS01000015.1|	47043	48263	+	1221	Cysteine desulfurase (EC 2.8.1.7) => SufS	- none -
Pta.peg.1982	CDS	gi|1097420797|emb|FOJS01000015.1|	48253	48690	+	438	Putative iron-sulfur cluster assembly scaffold protein for SUF system, SufE2	Iron-sulfur cluster assembly
Pta.peg.1983	CDS	gi|1097420797|emb|FOJS01000015.1|	48722	50119	+	1398	Iron-sulfur cluster assembly protein SufB	Iron-sulfur cluster assembly
Pta.peg.1984	CDS	gi|1097420797|emb|FOJS01000015.1|	51341	50181	-	1161	integrase family protein	- none -
Pta.peg.1985	CDS	gi|1097420797|emb|FOJS01000015.1|	51514	51344	-	171	Phage protein	- none -
Pta.peg.1986	CDS	gi|1097420797|emb|FOJS01000015.1|	51992	51534	-	459	Phage protein	- none -
Pta.peg.1987	CDS	gi|1097420797|emb|FOJS01000015.1|	52470	52015	-	456	Transcriptional regulator	- none -
Pta.peg.1988	CDS	gi|1097420797|emb|FOJS01000015.1|	52573	52803	+	231	hypothetical protein	- none -
Pta.peg.1989	CDS	gi|1097420797|emb|FOJS01000015.1|	52943	53212	+	270	hypothetical protein	- none -
Pta.peg.199	CDS	gi|1097419181|emb|FOJS01000071.1|	6996	7298	+	303	hypothetical protein	- none -
Pta.peg.1990	CDS	gi|1097420797|emb|FOJS01000015.1|	53342	53467	+	126	hypothetical protein	- none -
Pta.peg.1991	CDS	gi|1097420797|emb|FOJS01000015.1|	54042	53743	-	300	hypothetical protein	- none -
Pta.peg.1992	CDS	gi|1097420797|emb|FOJS01000015.1|	54118	54876	+	759	Phage antirepressor protein	- none -
Pta.peg.1993	CDS	gi|1097420797|emb|FOJS01000015.1|	54873	55139	+	267	hypothetical protein	- none -
Pta.peg.1994	CDS	gi|1097420797|emb|FOJS01000015.1|	55136	55300	+	165	hypothetical protein	- none -
Pta.peg.1995	CDS	gi|1097420797|emb|FOJS01000015.1|	55592	55960	+	369	hypothetical protein	- none -
Pta.peg.1996	CDS	gi|1097420797|emb|FOJS01000015.1|	55950	56141	+	192	hypothetical protein	- none -
Pta.peg.1997	CDS	gi|1097420797|emb|FOJS01000015.1|	56248	57180	+	933	Protein gp47, recombination-related [Bacteriophage A118]	- none -
Pta.peg.1998	CDS	gi|1097420797|emb|FOJS01000015.1|	57191	57367	+	177	hypothetical protein	- none -
Pta.peg.1999	CDS	gi|1097420797|emb|FOJS01000015.1|	57380	58240	+	861	Recombinational DNA repair protein RecT (prophage associated)	DNA repair, bacterial
Pta.peg.2	CDS	gi|1097418994|emb|FOJS01000104.1|	113	3	-	111	Mobile element protein	- none -
Pta.peg.20	CDS	gi|1097419015|emb|FOJS01000097.1|	933	673	-	261	MG(2+) CHELATASE FAMILY PROTEIN / ComM-related protein	- none -
Pta.peg.200	CDS	gi|1097419181|emb|FOJS01000071.1|	7282	7449	+	168	hypothetical protein	- none -
Pta.peg.2000	CDS	gi|1097420797|emb|FOJS01000015.1|	58237	58398	+	162	hypothetical protein	- none -
Pta.peg.2001	CDS	gi|1097420797|emb|FOJS01000015.1|	58423	59301	+	879	hypothetical protein	- none -
Pta.peg.2002	CDS	gi|1097420797|emb|FOJS01000015.1|	59489	60079	+	591	similar to DNA replication protein	- none -
Pta.peg.2003	CDS	gi|1097420797|emb|FOJS01000015.1|	60149	60271	+	123	hypothetical protein	- none -
Pta.peg.2004	CDS	gi|1097420797|emb|FOJS01000015.1|	60294	60596	+	303	hypothetical protein	- none -
Pta.peg.2005	CDS	gi|1097420797|emb|FOJS01000015.1|	60580	60747	+	168	hypothetical protein	- none -
Pta.peg.2006	CDS	gi|1097420797|emb|FOJS01000015.1|	61030	61188	+	159	hypothetical protein	- none -
Pta.peg.2007	CDS	gi|1097420797|emb|FOJS01000015.1|	61277	61729	+	453	Dimeric dUTPase (EC 3.6.1.23)	Housecleaning nucleoside triphosphate pyrophosphatases
Pta.peg.2008	CDS	gi|1097420873|emb|FOJS01000014.1|	1062	232	-	831	Copper resistance protein CopD	Copper Transport System; <br>Copper homeostasis
Pta.peg.2009	CDS	gi|1097420873|emb|FOJS01000014.1|	1626	1066	-	561	hypothetical protein	- none -
Pta.peg.201	CDS	gi|1097419181|emb|FOJS01000071.1|	7732	7890	+	159	hypothetical protein	- none -
Pta.peg.2010	CDS	gi|1097420873|emb|FOJS01000014.1|	2257	1640	-	618	Phosphatidylethanolamine N-methyltransferase (EC 2.1.1.17)	- none -
Pta.peg.2011	CDS	gi|1097420873|emb|FOJS01000014.1|	2866	2534	-	333	hypothetical protein	- none -
Pta.peg.2012	CDS	gi|1097420873|emb|FOJS01000014.1|	3729	5660	+	1932	Type I restriction-modification system, DNA-methyltransferase subunit M (EC 2.1.1.72)	Restriction-Modification System; <br>Type I Restriction-Modification
Pta.peg.2013	CDS	gi|1097420873|emb|FOJS01000014.1|	5670	6365	+	696	FIG00672632: hypothetical protein	- none -
Pta.peg.2014	CDS	gi|1097420873|emb|FOJS01000014.1|	6481	8028	+	1548	Type I restriction-modification system, DNA-methyltransferase subunit M (EC 2.1.1.72)	Restriction-Modification System; <br>Type I Restriction-Modification
Pta.peg.2015	CDS	gi|1097420873|emb|FOJS01000014.1|	8025	9182	+	1158	Type I restriction-modification system, specificity subunit S	- none -
Pta.peg.2016	CDS	gi|1097420873|emb|FOJS01000014.1|	9218	12283	+	3066	Type I restriction-modification system, restriction subunit R (EC 3.1.21.3)	Restriction-Modification System; <br>Type I Restriction-Modification
Pta.peg.2017	CDS	gi|1097420873|emb|FOJS01000014.1|	12355	12462	+	108	hypothetical protein	- none -
Pta.peg.2018	CDS	gi|1097420873|emb|FOJS01000014.1|	13580	13305	-	276	hypothetical protein	- none -
Pta.peg.2019	CDS	gi|1097420873|emb|FOJS01000014.1|	13782	13588	-	195	hypothetical protein	- none -
Pta.peg.202	CDS	gi|1097419181|emb|FOJS01000071.1|	7979	8431	+	453	Dimeric dUTPase (EC 3.6.1.23)	Housecleaning nucleoside triphosphate pyrophosphatases
Pta.peg.2020	CDS	gi|1097420873|emb|FOJS01000014.1|	13951	13772	-	180	hypothetical protein	- none -
Pta.peg.2021	CDS	gi|1097420873|emb|FOJS01000014.1|	14130	14462	+	333	hypothetical protein	- none -
Pta.peg.2022	CDS	gi|1097420873|emb|FOJS01000014.1|	14551	14880	+	330	hypothetical protein	- none -
Pta.peg.2023	CDS	gi|1097420873|emb|FOJS01000014.1|	15521	15838	+	318	hypothetical protein	- none -
Pta.peg.2024	CDS	gi|1097420873|emb|FOJS01000014.1|	16130	16618	+	489	hypothetical protein	- none -
Pta.peg.2025	CDS	gi|1097420873|emb|FOJS01000014.1|	17023	16733	-	291	hypothetical protein	- none -
Pta.peg.2026	CDS	gi|1097420873|emb|FOJS01000014.1|	17290	17027	-	264	hypothetical protein	- none -
Pta.peg.2027	CDS	gi|1097420873|emb|FOJS01000014.1|	17430	17287	-	144	hypothetical protein	- none -
Pta.peg.2028	CDS	gi|1097420873|emb|FOJS01000014.1|	18482	20356	+	1875	hypothetical protein	- none -
Pta.peg.2029	CDS	gi|1097420873|emb|FOJS01000014.1|	20331	22178	+	1848	hypothetical protein	- none -
Pta.peg.203	CDS	gi|1097419199|emb|FOJS01000070.1|	498	328	-	171	hypothetical protein	- none -
Pta.peg.2030	CDS	gi|1097420873|emb|FOJS01000014.1|	22332	22535	+	204	hypothetical protein	- none -
Pta.peg.2031	CDS	gi|1097420873|emb|FOJS01000014.1|	22537	23184	+	648	hypothetical protein	- none -
Pta.peg.2032	CDS	gi|1097420873|emb|FOJS01000014.1|	23276	24778	+	1503	NAD-dependent protein deacetylases, SIR2 family	- none -
Pta.peg.2033	CDS	gi|1097420873|emb|FOJS01000014.1|	25190	26644	+	1455	hypothetical protein	- none -
Pta.peg.2034	CDS	gi|1097420873|emb|FOJS01000014.1|	27589	26684	-	906	Integrase/recombinase	- none -
Pta.peg.2035	CDS	gi|1097420873|emb|FOJS01000014.1|	28492	28298	-	195	hypothetical protein	- none -
Pta.peg.2036	CDS	gi|1097420873|emb|FOJS01000014.1|	29885	28647	-	1239	3&#39;-to-5&#39; oligoribonuclease B, Bacillus type	RNA processing and degradation, bacterial
Pta.peg.2037	CDS	gi|1097420873|emb|FOJS01000014.1|	31825	29903	-	1923	Nitric oxide reductase activation protein NorD	Denitrification; <br>Denitrifying reductase gene clusters
Pta.peg.2038	CDS	gi|1097420873|emb|FOJS01000014.1|	32711	31839	-	873	Nitric oxide reductase activation protein NorQ	Denitrification; <br>Denitrifying reductase gene clusters
Pta.peg.2039	CDS	gi|1097420873|emb|FOJS01000014.1|	33237	32863	-	375	Replication termination protein	- none -
Pta.peg.204	CDS	gi|1097419199|emb|FOJS01000070.1|	2122	617	-	1506	Malate:quinone oxidoreductase (EC 1.1.5.4)	TCA Cycle
Pta.peg.2040	CDS	gi|1097420873|emb|FOJS01000014.1|	34281	33379	-	903	Formyltetrahydrofolate deformylase (EC 3.5.1.10)	5-FCL-like protein; <br>One-carbon metabolism by tetrahydropterines
Pta.peg.2041	CDS	gi|1097420873|emb|FOJS01000014.1|	35442	34471	-	972	Peptide-methionine (S)-S-oxide reductase MsrA (EC 1.8.4.11)	- none -
Pta.peg.2042	CDS	gi|1097420873|emb|FOJS01000014.1|	36755	35523	-	1233	Flavohemoglobin / Nitric oxide dioxygenase (EC 1.14.12.17)	- none -
Pta.peg.2043	CDS	gi|1097420873|emb|FOJS01000014.1|	36925	37368	+	444	Nitrite-sensitive transcriptional repressor NsrR	Nitrosative stress; <br>Oxidative stress; <br>Rrf2 family transcriptional regulators
Pta.peg.2044	CDS	gi|1097420873|emb|FOJS01000014.1|	37524	38396	+	873	Spermidine synthase (EC 2.5.1.16)	Polyamine Metabolism
Pta.peg.2045	CDS	gi|1097420873|emb|FOJS01000014.1|	39062	38649	-	414	hypothetical protein	- none -
Pta.peg.2046	CDS	gi|1097420873|emb|FOJS01000014.1|	40244	39075	-	1170	Acyl-CoA dehydrogenase	- none -
Pta.peg.2047	CDS	gi|1097420873|emb|FOJS01000014.1|	41816	40317	-	1500	Cysteine desulfurase (EC 2.8.1.7)	Alanine biosynthesis; <br>CBSS-393130.3.peg.794; <br>CBSS-84588.1.peg.1247; <br>Iron-sulfur cluster assembly
Pta.peg.2048	CDS	gi|1097420873|emb|FOJS01000014.1|	42594	42172	-	423	hypothetical protein	- none -
Pta.peg.2049	CDS	gi|1097420873|emb|FOJS01000014.1|	43045	42932	-	114	hypothetical protein	- none -
Pta.peg.205	CDS	gi|1097419199|emb|FOJS01000070.1|	3341	2955	-	387	hypothetical protein	- none -
Pta.peg.2050	CDS	gi|1097420873|emb|FOJS01000014.1|	44464	43064	-	1401	Na+/H+ antiporter	- none -
Pta.peg.2051	CDS	gi|1097420873|emb|FOJS01000014.1|	45480	44740	-	741	Trehalose operon transcriptional repressor	- none -
Pta.peg.2052	CDS	gi|1097420873|emb|FOJS01000014.1|	47165	45477	-	1689	Trehalose-6-phosphate hydrolase (EC 3.2.1.93)	- none -
Pta.peg.2053	CDS	gi|1097420873|emb|FOJS01000014.1|	48688	47273	-	1416	PTS system, trehalose-specific IIB component (EC 2.7.1.201) / PTS system, trehalose-specific IIC component	- none -
Pta.peg.2054	CDS	gi|1097420873|emb|FOJS01000014.1|	48934	49617	+	684	hypothetical protein	- none -
Pta.peg.2055	CDS	gi|1097420873|emb|FOJS01000014.1|	50020	49655	-	366	hypothetical protein	- none -
Pta.peg.2056	CDS	gi|1097420873|emb|FOJS01000014.1|	52461	50017	-	2445	Topoisomerase IV subunit A (EC 5.99.1.-)	DNA topoisomerases, Type II, ATP-dependent; <br>Resistance to fluoroquinolones
Pta.peg.2057	CDS	gi|1097420873|emb|FOJS01000014.1|	54431	52461	-	1971	Topoisomerase IV subunit B (EC 5.99.1.-)	DNA topoisomerases, Type II, ATP-dependent; <br>Resistance to fluoroquinolones
Pta.peg.2058	CDS	gi|1097420873|emb|FOJS01000014.1|	55007	54588	-	420	Uncharacterized CoA-binding protein YneT	- none -
Pta.peg.2059	CDS	gi|1097420873|emb|FOJS01000014.1|	57160	55100	-	2061	Uncharacterized protein YyaL	- none -
Pta.peg.206	CDS	gi|1097419199|emb|FOJS01000070.1|	3432	3701	+	270	hypothetical protein	- none -
Pta.peg.2060	CDS	gi|1097420873|emb|FOJS01000014.1|	57320	57730	+	411	DNA protection during starvation protein	- none -
Pta.peg.2061	CDS	gi|1097420873|emb|FOJS01000014.1|	58133	58014	-	120	hypothetical protein	- none -
Pta.peg.2062	CDS	gi|1097420873|emb|FOJS01000014.1|	58497	59231	+	735	hypothetical protein	- none -
Pta.peg.2063	CDS	gi|1097420873|emb|FOJS01000014.1|	59371	59628	+	258	hypothetical protein	- none -
Pta.peg.2064	CDS	gi|1097420873|emb|FOJS01000014.1|	59776	60045	+	270	hypothetical protein	- none -
Pta.peg.2065	CDS	gi|1097420873|emb|FOJS01000014.1|	60138	60608	+	471	hypothetical protein	- none -
Pta.peg.2066	CDS	gi|1097420873|emb|FOJS01000014.1|	60745	61251	+	507	hypothetical protein	- none -
Pta.peg.2067	CDS	gi|1097420873|emb|FOJS01000014.1|	61293	61697	+	405	Mobile element protein	- none -
Pta.peg.2068	CDS	gi|1097420873|emb|FOJS01000014.1|	62351	62103	-	249	Mobile element protein	- none -
Pta.peg.2069	CDS	gi|1097420930|emb|FOJS01000013.1|	2	214	+	213	Uncharacterized DUF4277-domain-containing protein, perhaps a transposase	- none -
Pta.peg.207	CDS	gi|1097419199|emb|FOJS01000070.1|	4180	3788	-	393	hypothetical protein	- none -
Pta.peg.2070	CDS	gi|1097420930|emb|FOJS01000013.1|	577	810	+	234	Mobile element protein	- none -
Pta.peg.2071	CDS	gi|1097420930|emb|FOJS01000013.1|	2024	1386	-	639	Phosphoglycerate/bisphosphoglycerate mutase	- none -
Pta.peg.2072	CDS	gi|1097420930|emb|FOJS01000013.1|	3495	2038	-	1458	carbohydrate kinase, FGGY( EC:2.7.1.17 )	- none -
Pta.peg.2073	CDS	gi|1097420930|emb|FOJS01000013.1|	4176	3502	-	675	L-fuculose phosphate aldolase (EC 4.1.2.17)	- none -
Pta.peg.2074	CDS	gi|1097420930|emb|FOJS01000013.1|	5139	4381	-	759	transcriptional regulator of sugar metabolism	- none -
Pta.peg.2075	CDS	gi|1097420930|emb|FOJS01000013.1|	5523	6995	+	1473	Rhamnulokinase (EC 2.7.1.5)	- none -
Pta.peg.2076	CDS	gi|1097420930|emb|FOJS01000013.1|	7314	8723	+	1410	Predicted erythritol ABC transporter 1, substrate-binding component	- none -
Pta.peg.2077	CDS	gi|1097420930|emb|FOJS01000013.1|	8823	9776	+	954	hypothetical protein	- none -
Pta.peg.2078	CDS	gi|1097420930|emb|FOJS01000013.1|	9795	10613	+	819	Maltodextrin ABC transporter, permease protein MdxG	- none -
Pta.peg.2079	CDS	gi|1097420930|emb|FOJS01000013.1|	10633	11775	+	1143	Glycerol-3-phosphate ABC transporter, ATP-binding protein UgpC (TC 3.A.1.1.3)	Glycerol and Glycerol-3-phosphate Uptake and Utilization
Pta.peg.208	CDS	gi|1097419199|emb|FOJS01000070.1|	4331	4696	+	366	hypothetical protein	- none -
Pta.peg.2080	CDS	gi|1097420930|emb|FOJS01000013.1|	11763	12884	+	1122	Maltodextrin ABC transporter, ATP-binding protein MsmX	- none -
Pta.peg.2081	CDS	gi|1097420930|emb|FOJS01000013.1|	12945	14057	+	1113	Sorbitol dehydrogenase (EC 1.1.1.14)	- none -
Pta.peg.2082	CDS	gi|1097420930|emb|FOJS01000013.1|	14471	14331	-	141	hypothetical protein	- none -
Pta.peg.2083	CDS	gi|1097420930|emb|FOJS01000013.1|	14537	16543	+	2007	Transketolase (EC 2.2.1.1)	Pentose phosphate pathway
Pta.peg.2084	CDS	gi|1097420930|emb|FOJS01000013.1|	16699	17136	+	438	hypothetical protein	- none -
Pta.peg.2085	CDS	gi|1097420930|emb|FOJS01000013.1|	17224	17436	+	213	UPF0154 protein YneF	- none -
Pta.peg.2086	CDS	gi|1097420930|emb|FOJS01000013.1|	17550	19319	+	1770	Efflux ABC transporter, permease/ATP-binding protein MdlA	- none -
Pta.peg.2087	CDS	gi|1097420930|emb|FOJS01000013.1|	19301	21079	+	1779	Efflux ABC transporter, permease/ATP-binding protein MdlB	- none -
Pta.peg.2088	CDS	gi|1097420930|emb|FOJS01000013.1|	21282	21106	-	177	FIG00673839: hypothetical protein	- none -
Pta.peg.2089	CDS	gi|1097420930|emb|FOJS01000013.1|	21486	21331	-	156	hypothetical protein	- none -
Pta.peg.209	CDS	gi|1097419199|emb|FOJS01000070.1|	6395	5070	-	1326	hypothetical protein	- none -
Pta.peg.2090	CDS	gi|1097420930|emb|FOJS01000013.1|	21680	22387	+	708	Cytochrome c-type biogenesis protein CcdA (DsbD analog)	Biogenesis of c-type cytochromes; <br>Periplasmic disulfide interchange
Pta.peg.2091	CDS	gi|1097420930|emb|FOJS01000013.1|	22418	22777	+	360	Chemotaxis regulator - transmits chemoreceptor signals to flagellar motor components CheY	- none -
Pta.peg.2092	CDS	gi|1097420930|emb|FOJS01000013.1|	22855	23337	+	483	CcdC protein	- none -
Pta.peg.2093	CDS	gi|1097420930|emb|FOJS01000013.1|	23837	23403	-	435	Uncharacterized protein YneK	- none -
Pta.peg.2094	CDS	gi|1097420930|emb|FOJS01000013.1|	24095	24739	+	645	Spore cortex-lytic enzyme	- none -
Pta.peg.2095	CDS	gi|1097420930|emb|FOJS01000013.1|	25223	24837	-	387	spore coat protein (outer)	- none -
Pta.peg.2096	CDS	gi|1097420930|emb|FOJS01000013.1|	25465	25319	-	147	Small, acid-soluble spore protein P	- none -
Pta.peg.2097	CDS	gi|1097420930|emb|FOJS01000013.1|	25590	25853	+	264	hypothetical protein	- none -
Pta.peg.2098	CDS	gi|1097420930|emb|FOJS01000013.1|	26055	25906	-	150	Small, acid-soluble spore protein O	- none -
Pta.peg.2099	CDS	gi|1097420930|emb|FOJS01000013.1|	26274	28994	+	2721	Aconitate hydratase (EC 4.2.1.3)	Glyoxylate bypass; <br>Serine-glyoxylate cycle; <br>TCA Cycle
Pta.peg.21	CDS	gi|1097419015|emb|FOJS01000097.1|	1868	1107	-	762	hypothetical protein	- none -
Pta.peg.210	CDS	gi|1097419199|emb|FOJS01000070.1|	7083	6820	-	264	hypothetical protein	- none -
Pta.peg.2100	CDS	gi|1097420930|emb|FOJS01000013.1|	29180	29043	-	138	hypothetical protein	- none -
Pta.peg.2101	CDS	gi|1097420930|emb|FOJS01000013.1|	30198	29269	-	930	Permease of the drug/metabolite transporter (DMT) superfamily	- none -
Pta.peg.2102	CDS	gi|1097420930|emb|FOJS01000013.1|	30326	30195	-	132	hypothetical protein	- none -
Pta.peg.2103	CDS	gi|1097420930|emb|FOJS01000013.1|	30678	31343	+	666	Uncharacterized protein YpeP	- none -
Pta.peg.2104	CDS	gi|1097420930|emb|FOJS01000013.1|	31351	31569	+	219	hypothetical protein	- none -
Pta.peg.2105	CDS	gi|1097420930|emb|FOJS01000013.1|	31881	31621	-	261	Uncharacterized protein YpzA	- none -
Pta.peg.2106	CDS	gi|1097420930|emb|FOJS01000013.1|	32222	32022	-	201	Cold shock protein of CSP family	- none -
Pta.peg.2107	CDS	gi|1097420930|emb|FOJS01000013.1|	32537	32788	+	252	hypothetical protein	- none -
Pta.peg.2108	CDS	gi|1097420930|emb|FOJS01000013.1|	32986	33384	+	399	hypothetical protein	- none -
Pta.peg.2109	CDS	gi|1097420930|emb|FOJS01000013.1|	33605	34432	+	828	Glycerol uptake facilitator protein	Glycerol and Glycerol-3-phosphate Uptake and Utilization; <br>Osmoregulation
Pta.peg.211	CDS	gi|1097419199|emb|FOJS01000070.1|	7928	7080	-	849	hypothetical protein	- none -
Pta.peg.2110	CDS	gi|1097420930|emb|FOJS01000013.1|	34452	35942	+	1491	Glycerol kinase (EC 2.7.1.30)	Glycerol and Glycerol-3-phosphate Uptake and Utilization
Pta.peg.2111	CDS	gi|1097420930|emb|FOJS01000013.1|	36427	36849	+	423	Oligopeptide ABC transporter, periplasmic oligopeptide-binding protein OppA (TC 3.A.1.5.1)	ABC transporter oligopeptide (TC 3.A.1.5.1); <br>Sex pheromones in Enterococcus faecalis and other Firmicutes
Pta.peg.2112	CDS	gi|1097420930|emb|FOJS01000013.1|	36995	37378	+	384	Lactoylbacillithiol lyase	- none -
Pta.peg.2113	CDS	gi|1097420930|emb|FOJS01000013.1|	37417	37551	+	135	hypothetical protein	- none -
Pta.peg.2114	CDS	gi|1097420930|emb|FOJS01000013.1|	38589	37546	-	1044	hypothetical protein	- none -
Pta.peg.2115	CDS	gi|1097420930|emb|FOJS01000013.1|	38922	40148	+	1227	Sulfur transporter	- none -
Pta.peg.2116	CDS	gi|1097420930|emb|FOJS01000013.1|	40586	41980	+	1395	Methyl-accepting chemotaxis protein	- none -
Pta.peg.2117	CDS	gi|1097420930|emb|FOJS01000013.1|	42281	42595	+	315	hypothetical protein	- none -
Pta.peg.2118	CDS	gi|1097420930|emb|FOJS01000013.1|	42684	42959	+	276	Uncharacterized MFS-type transporter	- none -
Pta.peg.2119	CDS	gi|1097420930|emb|FOJS01000013.1|	42982	43281	+	300	Uncharacterized MFS-type transporter	- none -
Pta.peg.212	CDS	gi|1097419199|emb|FOJS01000070.1|	8166	8282	+	117	hypothetical protein	- none -
Pta.peg.2120	CDS	gi|1097420930|emb|FOJS01000013.1|	43286	44098	+	813	FIG00675574: hypothetical protein	- none -
Pta.peg.2121	CDS	gi|1097420930|emb|FOJS01000013.1|	44295	44606	+	312	hypothetical protein	- none -
Pta.peg.2122	CDS	gi|1097420930|emb|FOJS01000013.1|	45172	46035	+	864	Helicase, SNF2/RAD54 family	- none -
Pta.peg.2123	CDS	gi|1097420930|emb|FOJS01000013.1|	46141	47922	+	1782	Helicase, SNF2/RAD54 family	- none -
Pta.peg.2124	CDS	gi|1097420930|emb|FOJS01000013.1|	47940	49613	+	1674	Type III restriction-modification system methylation subunit (EC 2.1.1.72)	Restriction-Modification System
Pta.peg.2125	CDS	gi|1097420930|emb|FOJS01000013.1|	49626	52301	+	2676	Type III restriction-modification enzyme helicase subunit	- none -
Pta.peg.2126	CDS	gi|1097420930|emb|FOJS01000013.1|	53609	52356	-	1254	dNTP triphosphohydrolase, broad substrate specificity	- none -
Pta.peg.2127	CDS	gi|1097420930|emb|FOJS01000013.1|	53859	55991	+	2133	hypothetical protein	- none -
Pta.peg.2128	CDS	gi|1097420930|emb|FOJS01000013.1|	56154	57035	+	882	hypothetical protein	- none -
Pta.peg.2129	CDS	gi|1097420930|emb|FOJS01000013.1|	59152	57752	-	1401	gamma-aminobutyrate (GABA) permease	- none -
Pta.peg.213	CDS	gi|1097419199|emb|FOJS01000070.1|	8338	8595	+	258	hypothetical protein	- none -
Pta.peg.2130	CDS	gi|1097420930|emb|FOJS01000013.1|	60827	59313	-	1515	Cytosine/purine/uracil/thiamine/allantoin permease family protein	Purine Utilization
Pta.peg.2131	CDS	gi|1097420930|emb|FOJS01000013.1|	61448	62338	+	891	N-carbamoylputrescine amidase (EC 3.5.1.53) / Aliphatic amidase AmiE (EC 3.5.1.4)	- none -
Pta.peg.2132	CDS	gi|1097420930|emb|FOJS01000013.1|	62406	63761	+	1356	NAD-dependent dihydropyrimidine dehydrogenase subunit PreT (EC 1.3.1.1)	- none -
Pta.peg.2133	CDS	gi|1097420930|emb|FOJS01000013.1|	63796	65079	+	1284	NAD-dependent dihydropyrimidine dehydrogenase subunit PreA (EC 1.3.1.1)	- none -
Pta.peg.2134	CDS	gi|1097420930|emb|FOJS01000013.1|	65107	66525	+	1419	Dihydropyrimidinase (EC 3.5.2.2) @ D-hydantoinase (EC 3.5.2.2)	Hydantoin metabolism; <br>Hydantoin metabolism
Pta.peg.2135	CDS	gi|1097420930|emb|FOJS01000013.1|	66655	66888	+	234	hypothetical protein	- none -
Pta.peg.2136	CDS	gi|1097420930|emb|FOJS01000013.1|	67088	67270	+	183	Transposase, IS4 family	- none -
Pta.peg.2137	CDS	gi|1097420995|emb|FOJS01000012.1|	386	3	-	384	Mobile element protein	- none -
Pta.peg.2138	CDS	gi|1097420995|emb|FOJS01000012.1|	795	953	+	159	hypothetical protein	- none -
Pta.peg.2139	CDS	gi|1097420995|emb|FOJS01000012.1|	1144	1001	-	144	hypothetical protein	- none -
Pta.peg.214	CDS	gi|1097419199|emb|FOJS01000070.1|	8828	8649	-	180	hypothetical protein	- none -
Pta.peg.2140	CDS	gi|1097420995|emb|FOJS01000012.1|	1944	1321	-	624	Orotate phosphoribosyltransferase (EC 2.4.2.10)	De Novo Pyrimidine Synthesis
Pta.peg.2141	CDS	gi|1097420995|emb|FOJS01000012.1|	2660	1941	-	720	Orotidine 5&#39;-phosphate decarboxylase (EC 4.1.1.23)	De Novo Pyrimidine Synthesis; <br>Riboflavin synthesis cluster
Pta.peg.2142	CDS	gi|1097420995|emb|FOJS01000012.1|	3573	2632	-	942	Dihydroorotate dehydrogenase (NAD(+)), catalytic subunit (EC 1.3.1.14)	- none -
Pta.peg.2143	CDS	gi|1097420995|emb|FOJS01000012.1|	4340	3570	-	771	Dihydroorotate dehydrogenase (NAD(+)), electron transfer subunit (EC 1.3.1.14)	- none -
Pta.peg.2144	CDS	gi|1097420995|emb|FOJS01000012.1|	7537	4340	-	3198	Carbamoyl-phosphate synthase large chain (EC 6.3.5.5)	De Novo Pyrimidine Synthesis
Pta.peg.2145	CDS	gi|1097420995|emb|FOJS01000012.1|	8624	7530	-	1095	Carbamoyl-phosphate synthase small chain (EC 6.3.5.5)	De Novo Pyrimidine Synthesis
Pta.peg.2146	CDS	gi|1097420995|emb|FOJS01000012.1|	9907	8627	-	1281	Dihydroorotase (EC 3.5.2.3)	De Novo Pyrimidine Synthesis
Pta.peg.2147	CDS	gi|1097420995|emb|FOJS01000012.1|	10796	9873	-	924	Aspartate carbamoyltransferase (EC 2.1.3.2)	De Novo Pyrimidine Synthesis
Pta.peg.2148	CDS	gi|1097420995|emb|FOJS01000012.1|	12282	10975	-	1308	Uracil permease @ Uracil:proton symporter UraA	De Novo Pyrimidine Synthesis
Pta.peg.2149	CDS	gi|1097420995|emb|FOJS01000012.1|	12956	12417	-	540	Pyrimidine operon regulatory protein PyrR	De Novo Pyrimidine Synthesis
Pta.peg.215	CDS	gi|1097419209|emb|FOJS01000069.1|	2	562	+	561	hypothetical protein	- none -
Pta.peg.2150	CDS	gi|1097420995|emb|FOJS01000012.1|	14054	13140	-	915	Ribosomal large subunit pseudouridine synthase D (EC 5.4.99.23)	- none -
Pta.peg.2151	CDS	gi|1097420995|emb|FOJS01000012.1|	14518	14054	-	465	Lipoprotein signal peptidase (EC 3.4.23.36)	Sex pheromones in Enterococcus faecalis and other Firmicutes; <br>Signal peptidase
Pta.peg.2152	CDS	gi|1097420995|emb|FOJS01000012.1|	17500	14729	-	2772	Isoleucyl-tRNA synthetase (EC 6.1.1.5)	tRNA aminoacylation, Ile
Pta.peg.2153	CDS	gi|1097420995|emb|FOJS01000012.1|	18406	17867	-	540	Cell division initiation protein DivIVA	- none -
Pta.peg.2154	CDS	gi|1097420995|emb|FOJS01000012.1|	19234	18461	-	774	Putative RNA-binding protein YlmH	- none -
Pta.peg.2155	CDS	gi|1097420995|emb|FOJS01000012.1|	19553	19284	-	270	Cell division integral membrane protein, YggT and half-length relatives	- none -
Pta.peg.2156	CDS	gi|1097420995|emb|FOJS01000012.1|	19985	19560	-	426	SepF, FtsZ-interacting protein related to cell division	- none -
Pta.peg.2157	CDS	gi|1097420995|emb|FOJS01000012.1|	20675	19998	-	678	UPF0001 protein YggS	- none -
Pta.peg.2158	CDS	gi|1097420995|emb|FOJS01000012.1|	21497	20679	-	819	FIG00003370: Multicopper polyphenol oxidase	- none -
Pta.peg.2159	CDS	gi|1097420995|emb|FOJS01000012.1|	21825	21583	-	243	Uncharacterized protein YlmC	- none -
Pta.peg.216	CDS	gi|1097419209|emb|FOJS01000069.1|	578	754	+	177	hypothetical protein	- none -
Pta.peg.2160	CDS	gi|1097420995|emb|FOJS01000012.1|	22731	21916	-	816	RNA polymerase sporulation specific sigma factor SigG	Sporulation gene orphans; <br>Transcription initiation, bacterial sigma factors
Pta.peg.2161	CDS	gi|1097420995|emb|FOJS01000012.1|	23533	22814	-	720	RNA polymerase sporulation specific sigma factor SigE	Sporulation gene orphans; <br>Transcription initiation, bacterial sigma factors
Pta.peg.2162	CDS	gi|1097420995|emb|FOJS01000012.1|	24511	23585	-	927	Sporulation sigma-E factor processing peptidase (SpoIIGA)	Sporulation gene orphans
Pta.peg.2163	CDS	gi|1097420995|emb|FOJS01000012.1|	26035	24902	-	1134	Cell division protein FtsZ	- none -
Pta.peg.2164	CDS	gi|1097420995|emb|FOJS01000012.1|	27331	26060	-	1272	Cell division protein FtsA	- none -
Pta.peg.2165	CDS	gi|1097420995|emb|FOJS01000012.1|	27965	27603	-	363	Small basic protein Sbp	- none -
Pta.peg.2166	CDS	gi|1097420995|emb|FOJS01000012.1|	28698	27967	-	732	YLXX protein	- none -
Pta.peg.2167	CDS	gi|1097420995|emb|FOJS01000012.1|	29425	28718	-	708	Division initiation protein	- none -
Pta.peg.2168	CDS	gi|1097420995|emb|FOJS01000012.1|	30197	29406	-	792	Cell division protein FtsQ	- none -
Pta.peg.2169	CDS	gi|1097420995|emb|FOJS01000012.1|	31247	30336	-	912	UDP-N-acetylenolpyruvoylglucosamine reductase (EC 1.3.1.98)	- none -
Pta.peg.217	CDS	gi|1097419209|emb|FOJS01000069.1|	769	1005	+	237	hypothetical protein	- none -
Pta.peg.2170	CDS	gi|1097420995|emb|FOJS01000012.1|	32829	31498	-	1332	IS231-related transposase	- none -
Pta.peg.2171	CDS	gi|1097420995|emb|FOJS01000012.1|	34129	33029	-	1101	Cell division protein FtsW @ Stage V sporulation protein E	Sporulation gene orphans
Pta.peg.2172	CDS	gi|1097420995|emb|FOJS01000012.1|	35521	34166	-	1356	UDP-N-acetylmuramoylalanine--D-glutamate ligase (EC 6.3.2.9)	- none -
Pta.peg.2173	CDS	gi|1097420995|emb|FOJS01000012.1|	36496	35522	-	975	Phospho-N-acetylmuramoyl-pentapeptide-transferase (EC 2.7.8.13)	- none -
Pta.peg.2174	CDS	gi|1097420995|emb|FOJS01000012.1|	36930	36490	-	441	hypothetical protein	- none -
Pta.peg.2175	CDS	gi|1097420995|emb|FOJS01000012.1|	38396	36924	-	1473	UDP-N-acetylmuramoylalanyl-D-glutamate--2,6-diaminopimelate ligase (EC 6.3.2.13)	- none -
Pta.peg.2176	CDS	gi|1097420995|emb|FOJS01000012.1|	40445	38505	-	1941	Cell division protein FtsI [Peptidoglycan synthetase] (EC 2.4.1.129) @ Sporulation peptidoglycan synthetase SpoVD	CBSS-83331.1.peg.3039; <br>Flagellum in Campylobacter
Pta.peg.2177	CDS	gi|1097420995|emb|FOJS01000012.1|	42728	40518	-	2211	Cell division protein FtsI [Peptidoglycan synthetase] (EC 2.4.1.129) @ Penicillin-binding protein 2B	CBSS-83331.1.peg.3039; <br>CBSS-83331.1.peg.3039; <br>Flagellum in Campylobacter
Pta.peg.2178	CDS	gi|1097420995|emb|FOJS01000012.1|	43088	42735	-	354	Cell division protein FtsL	Stationary phase repair cluster
Pta.peg.2179	CDS	gi|1097420995|emb|FOJS01000012.1|	44084	43152	-	933	16S rRNA (cytosine(1402)-N(4))-methyltransferase (EC 2.1.1.199)	- none -
Pta.peg.218	CDS	gi|1097419209|emb|FOJS01000069.1|	1007	1228	+	222	hypothetical protein	- none -
Pta.peg.2180	CDS	gi|1097420995|emb|FOJS01000012.1|	44108	44224	+	117	hypothetical protein	- none -
Pta.peg.2181	CDS	gi|1097420995|emb|FOJS01000012.1|	46037	44409	-	1629	Glucosaminyl-malate:cysteine ligase	- none -
Pta.peg.2182	CDS	gi|1097420995|emb|FOJS01000012.1|	46525	46139	-	387	Lmo2045 protein	- none -
Pta.peg.2183	CDS	gi|1097420995|emb|FOJS01000012.1|	47417	46518	-	900	2-dehydropantoate 2-reductase (EC 1.1.1.169)	Coenzyme A Biosynthesis
Pta.peg.2184	CDS	gi|1097420995|emb|FOJS01000012.1|	48109	47519	-	591	Prespore specific transcriptional activator RsfA	- none -
Pta.peg.2185	CDS	gi|1097420995|emb|FOJS01000012.1|	48943	48182	-	762	Enoyl-CoA hydratase (EC 4.2.1.17)	Acetyl-CoA fermentation to Butyrate; <br>Butanol Biosynthesis; <br>Butyrate metabolism cluster; <br>Fatty acid metabolism cluster; <br>Isoleucine degradation; <br>Polyhydroxybutyrate metabolism; <br>Valine degradation
Pta.peg.2186	CDS	gi|1097420995|emb|FOJS01000012.1|	49258	49085	-	174	LSU ribosomal protein L32p @ LSU ribosomal protein L32p, zinc-dependent	Ribosome LSU bacterial
Pta.peg.2187	CDS	gi|1097420995|emb|FOJS01000012.1|	49869	49324	-	546	FIG01269488: protein, clustered with ribosomal protein L32p	- none -
Pta.peg.2188	CDS	gi|1097420995|emb|FOJS01000012.1|	50002	51207	+	1206	FIG007079: UPF0348 protein family	CBSS-269801.1.peg.1715
Pta.peg.2189	CDS	gi|1097420995|emb|FOJS01000012.1|	52244	51231	-	1014	Lon-like protease with PDZ domain	CBSS-269801.1.peg.1715
Pta.peg.219	CDS	gi|1097419209|emb|FOJS01000069.1|	1245	1979	+	735	N-acetylmuramoyl-L-alanine amidase (EC 3.5.1.28)	Murein Hydrolases; <br>Recycling of Peptidoglycan Amino Acids
Pta.peg.2190	CDS	gi|1097420995|emb|FOJS01000012.1|	53029	52244	-	786	FIG00613342: Bacterial patatin-like phospholipase domain containing protein	- none -
Pta.peg.2191	CDS	gi|1097420995|emb|FOJS01000012.1|	53170	54384	+	1215	Sporulation integral membrane protein YlbJ	- none -
Pta.peg.2192	CDS	gi|1097420995|emb|FOJS01000012.1|	54941	54411	-	531	Phosphopantetheine adenylyltransferase (EC 2.7.7.3)	CBSS-266117.6.peg.1260; <br>CBSS-269801.1.peg.1715; <br>Coenzyme A Biosynthesis
Pta.peg.2193	CDS	gi|1097420995|emb|FOJS01000012.1|	55535	54945	-	591	16S rRNA (guanine(966)-N(2))-methyltransferase (EC 2.1.1.171)	CBSS-266117.6.peg.1260; <br>CBSS-269801.1.peg.1715; <br>RNA methylation
Pta.peg.2194	CDS	gi|1097420995|emb|FOJS01000012.1|	55909	56298	+	390	hypothetical protein	- none -
Pta.peg.2195	CDS	gi|1097420995|emb|FOJS01000012.1|	56626	56342	-	285	UPF0298 protein YlbG	- none -
Pta.peg.2196	CDS	gi|1097420995|emb|FOJS01000012.1|	57102	56656	-	447	ComK regulator YlbF	- none -
Pta.peg.2197	CDS	gi|1097420995|emb|FOJS01000012.1|	57586	57206	-	381	hypothetical protein	- none -
Pta.peg.2198	CDS	gi|1097420995|emb|FOJS01000012.1|	57865	57632	-	234	BH2600 unknown conserved protein in B. subtilis	- none -
Pta.peg.2199	CDS	gi|1097420995|emb|FOJS01000012.1|	58266	57877	-	390	Uncharacterized protein YlbD	- none -
Pta.peg.22	CDS	gi|1097419019|emb|FOJS01000096.1|	197	346	+	150	hypothetical protein	- none -
Pta.peg.220	CDS	gi|1097419209|emb|FOJS01000069.1|	1979	2113	+	135	hypothetical protein	- none -
Pta.peg.2200	CDS	gi|1097420995|emb|FOJS01000012.1|	59352	58345	-	1008	Allergen V5/Tpx-1 related	- none -
Pta.peg.2201	CDS	gi|1097420995|emb|FOJS01000012.1|	59909	59484	-	426	Uncharacterized CBS domain protein YlbB	- none -
Pta.peg.2202	CDS	gi|1097420995|emb|FOJS01000012.1|	60098	60457	+	360	Phenylalanyl-tRNA synthetase alpha subunit	- none -
Pta.peg.2203	CDS	gi|1097420995|emb|FOJS01000012.1|	60873	60481	-	393	FIG00674240: hypothetical protein	- none -
Pta.peg.2204	CDS	gi|1097420995|emb|FOJS01000012.1|	61497	61030	-	468	Terminal oxidase biogenesis protein CtaM, putative heme A, heme O chaperone	- none -
Pta.peg.2205	CDS	gi|1097420995|emb|FOJS01000012.1|	62451	61549	-	903	Cytochrome c oxidase caa3-type assembly factor CtaG_BS (unrelated to Cox11-CtaG family)	- none -
Pta.peg.2206	CDS	gi|1097420995|emb|FOJS01000012.1|	62901	62569	-	333	Cytochrome c oxidase polypeptide IV (EC 1.9.3.1)	- none -
Pta.peg.2207	CDS	gi|1097420995|emb|FOJS01000012.1|	63526	62906	-	621	Cytochrome c oxidase polypeptide III (EC 1.9.3.1)	CBSS-316057.3.peg.563; <br>Terminal cytochrome C oxidases
Pta.peg.2208	CDS	gi|1097420995|emb|FOJS01000012.1|	65385	63526	-	1860	Cytochrome c oxidase polypeptide I (EC 1.9.3.1)	Terminal cytochrome C oxidases
Pta.peg.2209	CDS	gi|1097420995|emb|FOJS01000012.1|	66485	65418	-	1068	Cytochrome c oxidase polypeptide II (EC 1.9.3.1)	CBSS-316057.3.peg.563; <br>Terminal cytochrome C oxidases
Pta.peg.221	CDS	gi|1097419209|emb|FOJS01000069.1|	2144	2443	+	300	hypothetical protein	- none -
Pta.peg.2210	CDS	gi|1097420995|emb|FOJS01000012.1|	67508	66579	-	930	Heme O synthase, protoheme IX farnesyltransferase (EC 2.5.1.-) COX10-CtaB	Biogenesis of cytochrome c oxidases; <br>CBSS-316057.3.peg.563
Pta.peg.2211	CDS	gi|1097420995|emb|FOJS01000012.1|	68045	68986	+	942	Heme A synthase, cytochrome oxidase biogenesis protein Cox15-CtaA	Biogenesis of cytochrome c oxidases
Pta.peg.2212	CDS	gi|1097420995|emb|FOJS01000012.1|	72454	69011	-	3444	Pyruvate carboxylase (EC 6.4.1.1)	- none -
Pta.peg.2213	CDS	gi|1097420995|emb|FOJS01000012.1|	73733	72531	-	1203	FtsW-like protein YlaO	- none -
Pta.peg.2214	CDS	gi|1097420995|emb|FOJS01000012.1|	74156	73863	-	294	UPF0358 protein YlaN	- none -
Pta.peg.2215	CDS	gi|1097420995|emb|FOJS01000012.1|	74353	74234	-	120	hypothetical protein	- none -
Pta.peg.2216	CDS	gi|1097420995|emb|FOJS01000012.1|	74549	74379	-	171	protein of unknown function UPF0236	- none -
Pta.peg.2217	CDS	gi|1097421073|emb|FOJS01000011.1|	369	650	+	282	FIG00672836: hypothetical protein	- none -
Pta.peg.2218	CDS	gi|1097421073|emb|FOJS01000011.1|	1097	1540	+	444	Small heat shock protein	- none -
Pta.peg.2219	CDS	gi|1097421073|emb|FOJS01000011.1|	2580	1564	-	1017	Evolved beta-D-galactosidase transcriptional repressor	- none -
Pta.peg.222	CDS	gi|1097419209|emb|FOJS01000069.1|	2436	2810	+	375	hypothetical protein	- none -
Pta.peg.2220	CDS	gi|1097421073|emb|FOJS01000011.1|	2719	2585	-	135	hypothetical protein	- none -
Pta.peg.2221	CDS	gi|1097421073|emb|FOJS01000011.1|	4239	2716	-	1524	Galactose-1-phosphate uridylyltransferase (EC 2.7.7.10)	Lactose and Galactose Uptake and Utilization
Pta.peg.2222	CDS	gi|1097421073|emb|FOJS01000011.1|	5222	4236	-	987	UDP-glucose 4-epimerase (EC 5.1.3.2)	Lactose and Galactose Uptake and Utilization; <br>Rhamnose containing glycans
Pta.peg.2223	CDS	gi|1097421073|emb|FOJS01000011.1|	6403	5219	-	1185	Galactokinase (EC 2.7.1.6)	Lactose and Galactose Uptake and Utilization
Pta.peg.2224	CDS	gi|1097421073|emb|FOJS01000011.1|	6549	7331	+	783	Uncharacterized protein YdbA	- none -
Pta.peg.2225	CDS	gi|1097421073|emb|FOJS01000011.1|	7342	7467	+	126	hypothetical protein	- none -
Pta.peg.2226	CDS	gi|1097421073|emb|FOJS01000011.1|	9246	7507	-	1740	Aerobic glycerol-3-phosphate dehydrogenase (EC 1.1.5.3)	Glycerol and Glycerol-3-phosphate Uptake and Utilization; <br>Respiratory dehydrogenases 1
Pta.peg.2227	CDS	gi|1097421073|emb|FOJS01000011.1|	9929	9369	-	561	Glycerol-3-phosphate responsive antiterminator (mRNA-binding)	Glycerol and Glycerol-3-phosphate Uptake and Utilization
Pta.peg.2228	CDS	gi|1097421073|emb|FOJS01000011.1|	10107	9949	-	159	hypothetical protein	- none -
Pta.peg.2229	CDS	gi|1097421073|emb|FOJS01000011.1|	11520	10123	-	1398	Two-component system sensor histidine kinase	- none -
Pta.peg.223	CDS	gi|1097419209|emb|FOJS01000069.1|	2788	3042	+	255	hypothetical protein	- none -
Pta.peg.2230	CDS	gi|1097421073|emb|FOJS01000011.1|	12191	11517	-	675	Two-component transcriptional response regulator, LuxR family	- none -
Pta.peg.2231	CDS	gi|1097421073|emb|FOJS01000011.1|	12531	12301	-	231	hypothetical protein	- none -
Pta.peg.2232	CDS	gi|1097421073|emb|FOJS01000011.1|	12625	13092	+	468	Heat shock protein	- none -
Pta.peg.2233	CDS	gi|1097421073|emb|FOJS01000011.1|	13283	13140	-	144	hypothetical protein	- none -
Pta.peg.2234	CDS	gi|1097421073|emb|FOJS01000011.1|	13402	13590	+	189	FIG00674710: hypothetical protein	- none -
Pta.peg.2235	CDS	gi|1097421073|emb|FOJS01000011.1|	13590	13844	+	255	Sigma-G-dependent sporulation-specific SASP protein	- none -
Pta.peg.2236	CDS	gi|1097421073|emb|FOJS01000011.1|	14221	13883	-	339	Uncharacterized protein YppG	- none -
Pta.peg.2237	CDS	gi|1097421073|emb|FOJS01000011.1|	14387	14584	+	198	FIG00673522: hypothetical protein	- none -
Pta.peg.2238	CDS	gi|1097421073|emb|FOJS01000011.1|	15155	14784	-	372	hyothetical protein	- none -
Pta.peg.2239	CDS	gi|1097421073|emb|FOJS01000011.1|	15468	15220	-	249	hypothetical protein	- none -
Pta.peg.224	CDS	gi|1097419209|emb|FOJS01000069.1|	3126	3338	+	213	hypothetical protein	- none -
Pta.peg.2240	CDS	gi|1097421073|emb|FOJS01000011.1|	15735	16340	+	606	RecU Holliday junction resolvase	DNA repair, bacterial RecFOR pathway
Pta.peg.2241	CDS	gi|1097421073|emb|FOJS01000011.1|	16377	19136	+	2760	Penicillin-binding protein 1A/1B @ Multimodular transpeptidase-transglycosylase	- none -
Pta.peg.2242	CDS	gi|1097421073|emb|FOJS01000011.1|	19660	19157	-	504	Hypothetical protein in cluster with penicillin-binding protein PBP1, Bacillus type	- none -
Pta.peg.2243	CDS	gi|1097421073|emb|FOJS01000011.1|	20418	19762	-	657	Endonuclease III (EC 4.2.99.18)	- none -
Pta.peg.2244	CDS	gi|1097421073|emb|FOJS01000011.1|	21177	20470	-	708	Chromosome replication initiation protein DnaD	- none -
Pta.peg.2245	CDS	gi|1097421073|emb|FOJS01000011.1|	22539	21247	-	1293	Asparaginyl-tRNA synthetase (EC 6.1.1.22)	tRNA aminoacylation, Asp and Asn
Pta.peg.2246	CDS	gi|1097421073|emb|FOJS01000011.1|	23848	22658	-	1191	Aspartate aminotransferase (EC 2.6.1.1)	CBSS-216591.1.peg.168; <br>Glutamine, Glutamate, Aspartate and Asparagine Biosynthesis; <br>Threonine and Homoserine Biosynthesis
Pta.peg.2247	CDS	gi|1097421073|emb|FOJS01000011.1|	24352	23870	-	483	FIG00672933: hypothetical protein	- none -
Pta.peg.2248	CDS	gi|1097421073|emb|FOJS01000011.1|	24530	24360	-	171	hypothetical protein	- none -
Pta.peg.2249	CDS	gi|1097421073|emb|FOJS01000011.1|	24620	24769	+	150	hypothetical protein	- none -
Pta.peg.225	CDS	gi|1097419209|emb|FOJS01000069.1|	3846	3364	-	483	hypothetical protein	- none -
Pta.peg.2250	CDS	gi|1097421073|emb|FOJS01000011.1|	27575	24813	-	2763	DinG family ATP-dependent helicase YoaA	DNA repair, bacterial DinG and relatives
Pta.peg.2251	CDS	gi|1097421073|emb|FOJS01000011.1|	28029	27646	-	384	Aspartate 1-decarboxylase (EC 4.1.1.11)	Coenzyme A Biosynthesis; <br>Coenzyme A Biosynthesis cluster; <br>Folate biosynthesis cluster
Pta.peg.2252	CDS	gi|1097421073|emb|FOJS01000011.1|	28899	28051	-	849	Pantoate--beta-alanine ligase (EC 6.3.2.1)	Coenzyme A Biosynthesis; <br>Coenzyme A Biosynthesis cluster; <br>Folate biosynthesis cluster
Pta.peg.2253	CDS	gi|1097421073|emb|FOJS01000011.1|	29735	28896	-	840	3-methyl-2-oxobutanoate hydroxymethyltransferase (EC 2.1.2.11)	Coenzyme A Biosynthesis; <br>Coenzyme A Biosynthesis cluster
Pta.peg.2254	CDS	gi|1097421073|emb|FOJS01000011.1|	30993	30004	-	990	Biotin operon repressor / Biotin--protein ligase (EC 6.3.4.9)(EC 6.3.4.10)(EC 6.3.4.11)(EC 6.3.4.15)	Biotin biosynthesis; <br>Biotin synthesis cluster
Pta.peg.2255	CDS	gi|1097421073|emb|FOJS01000011.1|	32165	30951	-	1215	CCA tRNA nucleotidyltransferase (EC 2.7.7.72)	- none -
Pta.peg.2256	CDS	gi|1097421073|emb|FOJS01000011.1|	33297	32170	-	1128	UDP-N-acetylglucosamine:L-malate glycosyltransferase	- none -
Pta.peg.2257	CDS	gi|1097421073|emb|FOJS01000011.1|	34010	33300	-	711	N-acetylglucosaminyl-L-malate N-acetyl hydrolase	- none -
Pta.peg.2258	CDS	gi|1097421073|emb|FOJS01000011.1|	34422	34000	-	423	Methylglyoxal synthase (EC 4.2.3.3)	Methylglyoxal Metabolism
Pta.peg.2259	CDS	gi|1097421073|emb|FOJS01000011.1|	35262	34462	-	801	4-hydroxy-tetrahydrodipicolinate reductase (EC 1.17.1.8)	Lysine Biosynthesis DAP Pathway; <br>Lysine Biosynthesis DAP Pathway, GJO scratch
Pta.peg.226	CDS	gi|1097419209|emb|FOJS01000069.1|	4539	3934	-	606	hypothetical protein	- none -
Pta.peg.2260	CDS	gi|1097421073|emb|FOJS01000011.1|	35600	35262	-	339	MazG nucleotide pyrophosphohydrolase	- none -
Pta.peg.2261	CDS	gi|1097421073|emb|FOJS01000011.1|	35743	36612	+	870	Uncharacterized UPF0750 membrane protein YpjC	- none -
Pta.peg.2262	CDS	gi|1097421073|emb|FOJS01000011.1|	37433	36645	-	789	hypothetical protein	- none -
Pta.peg.2263	CDS	gi|1097421073|emb|FOJS01000011.1|	38085	37492	-	594	Uncharacterized protein YpjA	- none -
Pta.peg.2264	CDS	gi|1097421073|emb|FOJS01000011.1|	38931	38164	-	768	Menaquinone-cytochrome C oxidoreductase, cytochrome C subunit	Ubiquinone Menaquinone-cytochrome c reductase complexes
Pta.peg.2265	CDS	gi|1097421073|emb|FOJS01000011.1|	39654	38980	-	675	Menaquinone-cytochrome c reductase, cytochrome B subunit	Ubiquinone Menaquinone-cytochrome c reductase complexes
Pta.peg.2266	CDS	gi|1097421073|emb|FOJS01000011.1|	40167	39661	-	507	Menaquinone-cytochrome C reductase iron-sulfur subunit	Ubiquinone Menaquinone-cytochrome c reductase complexes
Pta.peg.2267	CDS	gi|1097421073|emb|FOJS01000011.1|	40774	40319	-	456	FIG013069: hypothetical protein co-occurring with TPR domain protein	- none -
Pta.peg.2268	CDS	gi|1097421073|emb|FOJS01000011.1|	41395	40862	-	534	UPF0302 protein YpiB	- none -
Pta.peg.2269	CDS	gi|1097421073|emb|FOJS01000011.1|	42711	41449	-	1263	FIG009300: TPR-repeat-containing protein	- none -
Pta.peg.227	CDS	gi|1097419209|emb|FOJS01000069.1|	4997	5845	+	849	UPF0759 protein YunF	- none -
Pta.peg.2270	CDS	gi|1097421073|emb|FOJS01000011.1|	43624	42722	-	903	FIG01233251: hypothetical protein	- none -
Pta.peg.2271	CDS	gi|1097421073|emb|FOJS01000011.1|	45000	43714	-	1287	3-phosphoshikimate 1-carboxyvinyltransferase (EC 2.5.1.19)	- none -
Pta.peg.2272	CDS	gi|1097421073|emb|FOJS01000011.1|	46119	45016	-	1104	Prephenate dehydrogenase (EC 1.3.1.12)	Phenylalanine and Tyrosine Branches from Chorismate
Pta.peg.2273	CDS	gi|1097421073|emb|FOJS01000011.1|	47282	46185	-	1098	Biosynthetic Aromatic amino acid aminotransferase beta (EC 2.6.1.57) @ Histidinol-phosphate aminotransferase (EC 2.6.1.9)	Histidine Biosynthesis; <br>Phenylalanine and Tyrosine Branches from Chorismate
Pta.peg.2274	CDS	gi|1097421073|emb|FOJS01000011.1|	48109	47306	-	804	Tryptophan synthase alpha chain (EC 4.2.1.20)	Auxin biosynthesis; <br>Chorismate: Intermediate for synthesis of Tryptophan, PAPA antibiotics, PABA, 3-hydroxyanthranilate and more.; <br>Tryptophan synthesis
Pta.peg.2275	CDS	gi|1097421073|emb|FOJS01000011.1|	49301	48087	-	1215	Tryptophan synthase beta chain (EC 4.2.1.20)	Auxin biosynthesis; <br>Chorismate: Intermediate for synthesis of Tryptophan, PAPA antibiotics, PABA, 3-hydroxyanthranilate and more.; <br>Tryptophan synthesis
Pta.peg.2276	CDS	gi|1097421073|emb|FOJS01000011.1|	49935	49294	-	642	Phosphoribosylanthranilate isomerase (EC 5.3.1.24)	Auxin biosynthesis; <br>Chorismate: Intermediate for synthesis of Tryptophan, PAPA antibiotics, PABA, 3-hydroxyanthranilate and more.; <br>Tryptophan synthesis
Pta.peg.2277	CDS	gi|1097421073|emb|FOJS01000011.1|	50698	49919	-	780	Indole-3-glycerol phosphate synthase (EC 4.1.1.48)	Chorismate: Intermediate for synthesis of Tryptophan, PAPA antibiotics, PABA, 3-hydroxyanthranilate and more.; <br>Tryptophan synthesis
Pta.peg.2278	CDS	gi|1097421073|emb|FOJS01000011.1|	51710	50691	-	1020	Anthranilate phosphoribosyltransferase (EC 2.4.2.18)	Auxin biosynthesis; <br>Chorismate: Intermediate for synthesis of Tryptophan, PAPA antibiotics, PABA, 3-hydroxyanthranilate and more.; <br>Tryptophan synthesis
Pta.peg.2279	CDS	gi|1097421073|emb|FOJS01000011.1|	53229	51703	-	1527	Anthranilate synthase, aminase component (EC 4.1.3.27)	Chorismate: Intermediate for synthesis of Tryptophan, PAPA antibiotics, PABA, 3-hydroxyanthranilate and more.; <br>Tryptophan synthesis
Pta.peg.228	CDS	gi|1097419209|emb|FOJS01000069.1|	5861	6679	+	819	UPF0721 transmembrane protein YunE	- none -
Pta.peg.2280	CDS	gi|1097421073|emb|FOJS01000011.1|	53826	53437	-	390	Chorismate mutase II (EC 5.4.99.5)	Phenylalanine and Tyrosine Branches from Chorismate
Pta.peg.2281	CDS	gi|1097421073|emb|FOJS01000011.1|	54923	53823	-	1101	3-dehydroquinate synthase (EC 4.2.3.4)	Common Pathway For Synthesis of Aromatic Compounds (DAHP synthase to chorismate); <br>Type IV pilus
Pta.peg.2282	CDS	gi|1097421073|emb|FOJS01000011.1|	56092	54926	-	1167	Chorismate synthase (EC 4.2.3.5)	Common Pathway For Synthesis of Aromatic Compounds (DAHP synthase to chorismate)
Pta.peg.2283	CDS	gi|1097421073|emb|FOJS01000011.1|	56984	56211	-	774	Chemotaxis protein methyltransferase CheR (EC 2.1.1.80)	- none -
Pta.peg.2284	CDS	gi|1097421073|emb|FOJS01000011.1|	57562	57113	-	450	Nucleoside diphosphate kinase (EC 2.7.4.6)	Purine conversions; <br>pyrimidine conversions
Pta.peg.2285	CDS	gi|1097421073|emb|FOJS01000011.1|	58620	57658	-	963	Heptaprenyl diphosphate synthase component II (EC 2.5.1.30)	Isoprenoinds for Quinones; <br>Polyprenyl Diphosphate Biosynthesis; <br>Sex pheromones in Enterococcus faecalis and other Firmicutes
Pta.peg.2286	CDS	gi|1097421073|emb|FOJS01000011.1|	59339	58635	-	705	Demethylmenaquinone methyltransferase (EC 2.1.1.163)	- none -
Pta.peg.2287	CDS	gi|1097421073|emb|FOJS01000011.1|	60159	59344	-	816	Heptaprenyl diphosphate synthase component I (EC 2.5.1.30)	Isoprenoinds for Quinones; <br>Polyprenyl Diphosphate Biosynthesis; <br>Sex pheromones in Enterococcus faecalis and other Firmicutes
Pta.peg.2288	CDS	gi|1097421073|emb|FOJS01000011.1|	60477	60250	-	228	Transcription attenuation protein MtrB	- none -
Pta.peg.2289	CDS	gi|1097421073|emb|FOJS01000011.1|	61078	60512	-	567	GTP cyclohydrolase I (EC 3.5.4.16) type 1	Folate Biosynthesis; <br>Folate biosynthesis cluster
Pta.peg.229	CDS	gi|1097419209|emb|FOJS01000069.1|	6693	8084	+	1392	5&#39;-nucleotidase family protein in cluster with NagD-like phosphatase	Purine conversions
Pta.peg.2290	CDS	gi|1097421073|emb|FOJS01000011.1|	61488	61216	-	273	DNA-binding protein HBsu	DNA structural proteins, bacterial
Pta.peg.2291	CDS	gi|1097421073|emb|FOJS01000011.1|	63288	61810	-	1479	Stage IV sporulation protein A	Sporulation gene orphans
Pta.peg.2292	CDS	gi|1097421073|emb|FOJS01000011.1|	64170	63448	-	723	hypothetical protein	- none -
Pta.peg.2293	CDS	gi|1097421073|emb|FOJS01000011.1|	64401	64198	-	204	hypothetical protein	- none -
Pta.peg.2294	CDS	gi|1097421073|emb|FOJS01000011.1|	65641	64619	-	1023	Glycerol-3-phosphate dehydrogenase [NAD(P)+] (EC 1.1.1.94)	Glycerol and Glycerol-3-phosphate Uptake and Utilization
Pta.peg.2295	CDS	gi|1097421073|emb|FOJS01000011.1|	65809	65690	-	120	hypothetical protein	- none -
Pta.peg.2296	CDS	gi|1097421073|emb|FOJS01000011.1|	67186	65876	-	1311	GTP-binding protein EngA	- none -
Pta.peg.2297	CDS	gi|1097421073|emb|FOJS01000011.1|	68004	67354	-	651	hypothetical protein	- none -
Pta.peg.2298	CDS	gi|1097421073|emb|FOJS01000011.1|	68138	68272	+	135	hypothetical protein	- none -
Pta.peg.2299	CDS	gi|1097421073|emb|FOJS01000011.1|	69544	68381	-	1164	SSU ribosomal protein S1p	Ribosome SSU bacterial
Pta.peg.23	CDS	gi|1097419019|emb|FOJS01000096.1|	349	513	+	165	hypothetical protein	- none -
Pta.peg.230	CDS	gi|1097419209|emb|FOJS01000069.1|	8139	8444	+	306	Uncharacterized DUF1805-containing protein YunC	- none -
Pta.peg.2300	CDS	gi|1097421073|emb|FOJS01000011.1|	70294	69710	-	585	Acyl-CoA:1-acyl-sn-glycerol-3-phosphate acyltransferase (EC 2.3.1.51)	- none -
Pta.peg.2301	CDS	gi|1097421073|emb|FOJS01000011.1|	70968	70294	-	675	Cytidylate kinase (EC 2.7.4.25)	pyrimidine conversions
Pta.peg.2302	CDS	gi|1097421073|emb|FOJS01000011.1|	71239	71060	-	180	FIG00674159: hypothetical protein	- none -
Pta.peg.2303	CDS	gi|1097421073|emb|FOJS01000011.1|	71970	71299	-	672	PilZ domain-containing protein associated with flagellar synthesis TM0905	- none -
Pta.peg.2304	CDS	gi|1097421073|emb|FOJS01000011.1|	73408	72065	-	1344	Spore germination protein YpeB	Spore germination
Pta.peg.2305	CDS	gi|1097421073|emb|FOJS01000011.1|	74368	73427	-	942	Spore cortex-lytic enzyme, lytic transglycosylase SleB	Spore germination
Pta.peg.2306	CDS	gi|1097421073|emb|FOJS01000011.1|	75008	74331	-	678	Protease PrsW	- none -
Pta.peg.2307	CDS	gi|1097421073|emb|FOJS01000011.1|	75206	75087	-	120	hypothetical protein	- none -
Pta.peg.2308	CDS	gi|1097421161|emb|FOJS01000010.1|	1087	650	-	438	stress response HSP-like protein	- none -
Pta.peg.2309	CDS	gi|1097421161|emb|FOJS01000010.1|	1241	1113	-	129	hypothetical protein	- none -
Pta.peg.231	CDS	gi|1097419209|emb|FOJS01000069.1|	8518	9264	+	747	Sporulation protein YunB	- none -
Pta.peg.2310	CDS	gi|1097421161|emb|FOJS01000010.1|	1451	1939	+	489	N5-carboxyaminoimidazole ribonucleotide mutase (EC 5.4.99.18)	- none -
Pta.peg.2311	CDS	gi|1097421161|emb|FOJS01000010.1|	1923	3074	+	1152	N5-carboxyaminoimidazole ribonucleotide synthase (EC 6.3.4.18)	- none -
Pta.peg.2312	CDS	gi|1097421161|emb|FOJS01000010.1|	3071	4366	+	1296	Adenylosuccinate lyase (EC 4.3.2.2) @ SAICAR lyase (EC 4.3.2.2)	De Novo Purine Biosynthesis; <br>Purine conversions
Pta.peg.2313	CDS	gi|1097421161|emb|FOJS01000010.1|	4441	5169	+	729	Phosphoribosylaminoimidazole-succinocarboxamide synthase (EC 6.3.2.6)	De Novo Purine Biosynthesis
Pta.peg.2314	CDS	gi|1097421161|emb|FOJS01000010.1|	5157	5411	+	255	Phosphoribosylformylglycinamidine synthase, PurS subunit (EC 6.3.5.3)	De Novo Purine Biosynthesis
Pta.peg.2315	CDS	gi|1097421161|emb|FOJS01000010.1|	5408	6094	+	687	Phosphoribosylformylglycinamidine synthase, glutamine amidotransferase subunit (EC 6.3.5.3)	De Novo Purine Biosynthesis
Pta.peg.2316	CDS	gi|1097421161|emb|FOJS01000010.1|	6078	8309	+	2232	Phosphoribosylformylglycinamidine synthase, synthetase subunit (EC 6.3.5.3)	De Novo Purine Biosynthesis
Pta.peg.2317	CDS	gi|1097421161|emb|FOJS01000010.1|	8285	9697	+	1413	Amidophosphoribosyltransferase (EC 2.4.2.14)	De Novo Purine Biosynthesis
Pta.peg.2318	CDS	gi|1097421161|emb|FOJS01000010.1|	9712	10752	+	1041	Phosphoribosylformylglycinamidine cyclo-ligase (EC 6.3.3.1)	De Novo Purine Biosynthesis
Pta.peg.2319	CDS	gi|1097421161|emb|FOJS01000010.1|	10749	11318	+	570	Phosphoribosylglycinamide formyltransferase (EC 2.1.2.2)	5-FCL-like protein; <br>De Novo Purine Biosynthesis
Pta.peg.232	CDS	gi|1097419209|emb|FOJS01000069.1|	9623	9829	+	207	Transposase, IS4 family	- none -
Pta.peg.2320	CDS	gi|1097421161|emb|FOJS01000010.1|	11334	12872	+	1539	IMP cyclohydrolase (EC 3.5.4.10) / Phosphoribosylaminoimidazolecarboxamide formyltransferase (EC 2.1.2.3)	5-FCL-like protein; <br>De Novo Purine Biosynthesis; <br>De Novo Purine Biosynthesis
Pta.peg.2321	CDS	gi|1097421161|emb|FOJS01000010.1|	12888	14171	+	1284	Phosphoribosylamine--glycine ligase (EC 6.3.4.13)	De Novo Purine Biosynthesis
Pta.peg.2322	CDS	gi|1097421161|emb|FOJS01000010.1|	14544	14293	-	252	hypothetical protein	- none -
Pta.peg.2323	CDS	gi|1097421161|emb|FOJS01000010.1|	14631	16376	+	1746	Adenine deaminase (EC 3.5.4.2)	Purine conversions
Pta.peg.2324	CDS	gi|1097421161|emb|FOJS01000010.1|	16406	17416	+	1011	BH0638 unknown conserved protein	- none -
Pta.peg.2325	CDS	gi|1097421161|emb|FOJS01000010.1|	17433	17759	+	327	His repressor	- none -
Pta.peg.2326	CDS	gi|1097421161|emb|FOJS01000010.1|	17857	18543	+	687	Heptaprenylglyceryl phosphate synthase (EC 2.5.1.n9)	- none -
Pta.peg.2327	CDS	gi|1097421161|emb|FOJS01000010.1|	18603	20801	+	2199	ATP-dependent DNA helicase UvrD/PcrA (EC 3.6.4.12)	- none -
Pta.peg.2328	CDS	gi|1097421161|emb|FOJS01000010.1|	20819	22831	+	2013	DNA ligase (NAD(+)) (EC 6.5.1.2)	- none -
Pta.peg.2329	CDS	gi|1097421161|emb|FOJS01000010.1|	22843	24006	+	1164	Putative pheromone cAM373 precursor lipoprotein CamS	Sex pheromones in Enterococcus faecalis and other Firmicutes
Pta.peg.233	CDS	gi|1097419227|emb|FOJS01000068.1|	410	291	-	120	hypothetical protein	- none -
Pta.peg.2330	CDS	gi|1097421161|emb|FOJS01000010.1|	24115	25662	+	1548	Delta-1-pyrroline-5-carboxylate dehydrogenase (EC 1.2.1.88)	Arginine and Ornithine Degradation; <br>Proline, 4-hydroxyproline uptake and utilization
Pta.peg.2331	CDS	gi|1097421161|emb|FOJS01000010.1|	25864	26187	+	324	transcriptional regulator, MerR family protein	- none -
Pta.peg.2332	CDS	gi|1097421161|emb|FOJS01000010.1|	26184	27935	+	1752	Multidrug resistance ABC transporter permease/ATP-binding protein BmrA	- none -
Pta.peg.2333	CDS	gi|1097421161|emb|FOJS01000010.1|	27980	28135	+	156	hypothetical protein	- none -
Pta.peg.2334	CDS	gi|1097421161|emb|FOJS01000010.1|	28342	28716	+	375	hypothetical protein	- none -
Pta.peg.2335	CDS	gi|1097421161|emb|FOJS01000010.1|	28811	30034	+	1224	hypothetical protein	- none -
Pta.peg.2336	CDS	gi|1097421161|emb|FOJS01000010.1|	30164	30733	+	570	hypothetical protein	- none -
Pta.peg.2337	CDS	gi|1097421161|emb|FOJS01000010.1|	31575	30784	-	792	hypothetical protein	- none -
Pta.peg.2338	CDS	gi|1097421161|emb|FOJS01000010.1|	32247	31603	-	645	hypothetical protein	- none -
Pta.peg.2339	CDS	gi|1097421161|emb|FOJS01000010.1|	32440	32730	+	291	Aspartyl-tRNA(Asn) amidotransferase subunit C (EC 6.3.5.6) @ Glutamyl-tRNA(Gln) amidotransferase subunit C (EC 6.3.5.7)	tRNA aminoacylation, Asp and Asn; <br>tRNA aminoacylation, Glu and Gln
Pta.peg.234	CDS	gi|1097419227|emb|FOJS01000068.1|	645	842	+	198	hypothetical protein	- none -
Pta.peg.2340	CDS	gi|1097421161|emb|FOJS01000010.1|	32744	34204	+	1461	Aspartyl-tRNA(Asn) amidotransferase subunit A (EC 6.3.5.6) @ Glutamyl-tRNA(Gln) amidotransferase subunit A (EC 6.3.5.7)	tRNA aminoacylation, Asp and Asn; <br>tRNA aminoacylation, Glu and Gln
Pta.peg.2341	CDS	gi|1097421161|emb|FOJS01000010.1|	34218	35648	+	1431	Aspartyl-tRNA(Asn) amidotransferase subunit B (EC 6.3.5.6) @ Glutamyl-tRNA(Gln) amidotransferase subunit B (EC 6.3.5.7)	tRNA aminoacylation, Asp and Asn; <br>tRNA aminoacylation, Glu and Gln
Pta.peg.2342	CDS	gi|1097421161|emb|FOJS01000010.1|	35944	37254	+	1311	O-acetylhomoserine sulfhydrylase (EC 2.5.1.49) / O-succinylhomoserine sulfhydrylase (EC 2.5.1.48)	Methionine Biosynthesis; <br>Methionine Biosynthesis
Pta.peg.2343	CDS	gi|1097421161|emb|FOJS01000010.1|	38300	37650	-	651	hypothetical protein	- none -
Pta.peg.2344	CDS	gi|1097421161|emb|FOJS01000010.1|	38781	38903	+	123	hypothetical protein	- none -
Pta.peg.2345	CDS	gi|1097421161|emb|FOJS01000010.1|	39022	39588	+	567	Substrate-specific component ThiT of thiamin ECF transporter	ECF class transporters; <br>Thiamin biosynthesis
Pta.peg.2346	CDS	gi|1097421161|emb|FOJS01000010.1|	41490	41621	+	132	hypothetical protein	- none -
Pta.peg.2347	CDS	gi|1097421161|emb|FOJS01000010.1|	41788	43764	+	1977	hypothetical protein	- none -
Pta.peg.2348	CDS	gi|1097421161|emb|FOJS01000010.1|	43904	44842	+	939	CRISPR-associated protein, Csd2/Csh2 family	- none -
Pta.peg.2349	CDS	gi|1097421161|emb|FOJS01000010.1|	44857	45591	+	735	CRISPR-associated protein Cas5	- none -
Pta.peg.235	CDS	gi|1097419227|emb|FOJS01000068.1|	936	2306	+	1371	Modification methylase	- none -
Pta.peg.2350	CDS	gi|1097421161|emb|FOJS01000010.1|	45636	48122	+	2487	CRISPR-associated helicase Cas3	CRISPRs
Pta.peg.2351	CDS	gi|1097421161|emb|FOJS01000010.1|	48122	48619	+	498	CRISPR-associated RecB family exonuclease Cas4	- none -
Pta.peg.2352	CDS	gi|1097421161|emb|FOJS01000010.1|	48622	49629	+	1008	CRISPR-associated protein Cas1	CRISPRs
Pta.peg.2353	CDS	gi|1097421161|emb|FOJS01000010.1|	49639	49902	+	264	CRISPR-associated protein Cas2	CRISPRs
Pta.peg.2354	CDS	gi|1097421161|emb|FOJS01000010.1|	50255	51001	+	747	CRISPR-associated endoribonuclease Cas6	- none -
Pta.peg.2355	CDS	gi|1097421161|emb|FOJS01000010.1|	51207	52955	+	1749	hypothetical protein	- none -
Pta.peg.2356	CDS	gi|1097421161|emb|FOJS01000010.1|	53154	54227	+	1074	Spermidine/putrescine import ABC transporter ATP-binding protein PotA (TC 3.A.1.11.1)	- none -
Pta.peg.2357	CDS	gi|1097421161|emb|FOJS01000010.1|	54217	55008	+	792	Spermidine/putrescine import ABC transporter permease protein PotB (TC 3.A.1.11.1)	- none -
Pta.peg.2358	CDS	gi|1097421161|emb|FOJS01000010.1|	55019	55825	+	807	Spermidine/putrescine import ABC transporter permease protein PotC (TC 3.A.1.11.1)	- none -
Pta.peg.2359	CDS	gi|1097421161|emb|FOJS01000010.1|	55822	56895	+	1074	Spermidine/putrescine import ABC transporter substrate-binding protein PotD (TC 3.A.1.11.1)	- none -
Pta.peg.236	CDS	gi|1097419227|emb|FOJS01000068.1|	3564	2365	-	1200	hypothetical protein	- none -
Pta.peg.2360	CDS	gi|1097421161|emb|FOJS01000010.1|	56919	58025	+	1107	Peptidase M50	- none -
Pta.peg.2361	CDS	gi|1097421161|emb|FOJS01000010.1|	58154	58318	+	165	hypothetical protein	- none -
Pta.peg.2362	CDS	gi|1097421161|emb|FOJS01000010.1|	58315	59916	+	1602	PTS system, maltose-specific IIC component / PTS system, maltose-specific IIB component (EC 2.7.1.208)	- none -
Pta.peg.2363	CDS	gi|1097421161|emb|FOJS01000010.1|	60073	61401	+	1329	Maltose-6&#39;-phosphate glucosidase (EC 3.2.1.122)	- none -
Pta.peg.2364	CDS	gi|1097421161|emb|FOJS01000010.1|	61515	62288	+	774	Transcriptional regulator, RpiR family	- none -
Pta.peg.2365	CDS	gi|1097421161|emb|FOJS01000010.1|	62285	62806	+	522	FIG00674467: hypothetical protein	- none -
Pta.peg.2366	CDS	gi|1097421161|emb|FOJS01000010.1|	62811	63329	+	519	PTS system, glucose-specific IIA component	- none -
Pta.peg.2367	CDS	gi|1097421161|emb|FOJS01000010.1|	63492	64667	+	1176	Transposase	- none -
Pta.peg.2368	CDS	gi|1097421161|emb|FOJS01000010.1|	66584	65211	-	1374	Sensor histidine kinase	- none -
Pta.peg.2369	CDS	gi|1097421161|emb|FOJS01000010.1|	67236	66574	-	663	Transcriptional regulator	- none -
Pta.peg.237	CDS	gi|1097419227|emb|FOJS01000068.1|	4072	4353	+	282	Prevent host death protein, Phd antitoxin	Phd-Doc, YdcE-YdcD toxin-antitoxin (programmed cell death) systems
Pta.peg.2370	CDS	gi|1097421161|emb|FOJS01000010.1|	67441	67262	-	180	hypothetical protein	- none -
Pta.peg.2371	CDS	gi|1097421161|emb|FOJS01000010.1|	67495	67938	+	444	Cytochrome c-type biogenesis protein DsbD, protein-disulfide reductase (EC 1.8.1.8)	Biogenesis of c-type cytochromes; <br>Periplasmic disulfide interchange
Pta.peg.2372	CDS	gi|1097421161|emb|FOJS01000010.1|	67966	69174	+	1209	Serine protease, DegP/HtrA, do-like (EC 3.4.21.-)	- none -
Pta.peg.2373	CDS	gi|1097421161|emb|FOJS01000010.1|	69304	69486	+	183	Putative transmembrane protein	- none -
Pta.peg.2374	CDS	gi|1097421161|emb|FOJS01000010.1|	69720	70277	+	558	FIG00628949: hypothetical protein	- none -
Pta.peg.2375	CDS	gi|1097421161|emb|FOJS01000010.1|	70277	71779	+	1503	Inner membrane protein YqiK	- none -
Pta.peg.2376	CDS	gi|1097421161|emb|FOJS01000010.1|	72035	72955	+	921	Transcription regulator [contains diacylglycerol kinase catalytic domain]	- none -
Pta.peg.2377	CDS	gi|1097421161|emb|FOJS01000010.1|	73111	74487	+	1377	23S rRNA (uracil(1939)-C(5))-methyltransferase (EC 2.1.1.190)	- none -
Pta.peg.2378	CDS	gi|1097421161|emb|FOJS01000010.1|	74509	74685	+	177	hypothetical protein	- none -
Pta.peg.2379	CDS	gi|1097421161|emb|FOJS01000010.1|	74882	76186	+	1305	DNA modification methylase	- none -
Pta.peg.238	CDS	gi|1097419227|emb|FOJS01000068.1|	4374	4796	+	423	Death on curing protein, Doc toxin	Phd-Doc, YdcE-YdcD toxin-antitoxin (programmed cell death) systems
Pta.peg.2380	CDS	gi|1097421161|emb|FOJS01000010.1|	76190	77326	+	1137	hypothetical protein	- none -
Pta.peg.2381	CDS	gi|1097421161|emb|FOJS01000010.1|	77313	78023	+	711	hypothetical protein	- none -
Pta.peg.2382	CDS	gi|1097421161|emb|FOJS01000010.1|	78809	79321	+	513	hypothetical protein	- none -
Pta.peg.2383	CDS	gi|1097421232|emb|FOJS01000009.1|	589	810	+	222	GerPF/GerPA protein family, required for proper assembly of spore coat, mutations lead to super-dormant spore	- none -
Pta.peg.2384	CDS	gi|1097421232|emb|FOJS01000009.1|	825	1049	+	225	Protein GerPB, required for proper assembly of spore coat, mutations lead to super-dormant spore	Spore germination
Pta.peg.2385	CDS	gi|1097421232|emb|FOJS01000009.1|	1134	1733	+	600	Protein GerPC, required for proper assembly of spore coat, mutations lead to super-dormant spore	Spore germination
Pta.peg.2386	CDS	gi|1097421232|emb|FOJS01000009.1|	1733	1918	+	186	Protein GerPD, required for proper assembly of spore coat, mutations lead to super-dormant spore	Spore germination
Pta.peg.2387	CDS	gi|1097421232|emb|FOJS01000009.1|	1918	2343	+	426	Protein GerPE, required for proper assembly of spore coat, mutations lead to super-dormant spore	Spore germination
Pta.peg.2388	CDS	gi|1097421232|emb|FOJS01000009.1|	2343	2564	+	222	GerPF/GerPA protein family, required for proper assembly of spore coat, mutations lead to super-dormant spore	- none -
Pta.peg.2389	CDS	gi|1097421232|emb|FOJS01000009.1|	5956	2606	-	3351	Exonuclease SbcC	DNA repair, bacterial; <br>Rad50-Mre11 DNA repair cluster
Pta.peg.239	CDS	gi|1097419227|emb|FOJS01000068.1|	5109	5789	+	681	hypothetical protein	- none -
Pta.peg.2390	CDS	gi|1097421232|emb|FOJS01000009.1|	7131	5953	-	1179	Exonuclease SbcD	DNA repair, bacterial; <br>Rad50-Mre11 DNA repair cluster
Pta.peg.2391	CDS	gi|1097421232|emb|FOJS01000009.1|	10915	7196	-	3720	ATP-dependent helicase/nuclease AddAB, subunit A	- none -
Pta.peg.2392	CDS	gi|1097421232|emb|FOJS01000009.1|	14432	10908	-	3525	ATP-dependent helicase/nuclease AddAB, subunit B	- none -
Pta.peg.2393	CDS	gi|1097421232|emb|FOJS01000009.1|	15038	14586	-	453	Signal peptidase I (EC 3.4.21.89)	CBSS-176299.4.peg.1292; <br>Signal peptidase
Pta.peg.2394	CDS	gi|1097421232|emb|FOJS01000009.1|	15165	15043	-	123	hypothetical protein	- none -
Pta.peg.2395	CDS	gi|1097421232|emb|FOJS01000009.1|	15772	15155	-	618	Uncharacterized membrane protein YhjE	- none -
Pta.peg.2396	CDS	gi|1097421232|emb|FOJS01000009.1|	16486	15944	-	543	Competence transcription factor	- none -
Pta.peg.2397	CDS	gi|1097421232|emb|FOJS01000009.1|	16775	16596	-	180	hypothetical protein	- none -
Pta.peg.2398	CDS	gi|1097421232|emb|FOJS01000009.1|	18409	17123	-	1287	Isocitrate lyase (EC 4.1.3.1)	Glyoxylate bypass; <br>Glyoxylate bypass cluster; <br>Serine-glyoxylate cycle
Pta.peg.2399	CDS	gi|1097421232|emb|FOJS01000009.1|	18731	19321	+	591	Cytochrome oxidase biogenesis protein Sco1/SenC/PrrC, thiol-disulfide reductase involved in Cu(I) insertion into CoxII Cu(A) center	- none -
Pta.peg.24	CDS	gi|1097419019|emb|FOJS01000096.1|	641	781	+	141	hypothetical protein	- none -
Pta.peg.240	CDS	gi|1097419227|emb|FOJS01000068.1|	6459	6097	-	363	hypothetical protein	- none -
Pta.peg.2400	CDS	gi|1097421232|emb|FOJS01000009.1|	19723	19418	-	306	hypothetical protein	- none -
Pta.peg.2401	CDS	gi|1097421232|emb|FOJS01000009.1|	20435	19716	-	720	Branched-chain amino acid transporter	- none -
Pta.peg.2402	CDS	gi|1097421232|emb|FOJS01000009.1|	20461	20592	+	132	hypothetical protein	- none -
Pta.peg.2403	CDS	gi|1097421232|emb|FOJS01000009.1|	20668	21537	+	870	D-alanine aminotransferase (EC 2.6.1.21)	Pyruvate Alanine Serine Interconversions
Pta.peg.2404	CDS	gi|1097421232|emb|FOJS01000009.1|	22379	21582	-	798	ABC transporter, ATP-binding protein (cluster 15, trp?)	- none -
Pta.peg.2405	CDS	gi|1097421232|emb|FOJS01000009.1|	23340	22363	-	978	ABC transporter, permease protein (cluster 15, trp?)	- none -
Pta.peg.2406	CDS	gi|1097421232|emb|FOJS01000009.1|	24392	23400	-	993	ABC transporter, substrate-binding protein (cluster 15, trp?)	- none -
Pta.peg.2407	CDS	gi|1097421232|emb|FOJS01000009.1|	26062	24518	-	1545	Long-chain-fatty-acid--CoA ligase (EC 6.2.1.3)	Biotin biosynthesis; <br>Biotin synthesis cluster; <br>Fatty acid metabolism cluster
Pta.peg.2408	CDS	gi|1097421232|emb|FOJS01000009.1|	26996	26262	-	735	Metal-dependent hydrolases of the beta-lactamase superfamily I; PhnP protein	Beta-lactamase
Pta.peg.2409	CDS	gi|1097421232|emb|FOJS01000009.1|	27125	27009	-	117	hypothetical protein	- none -
Pta.peg.241	CDS	gi|1097419227|emb|FOJS01000068.1|	7100	6441	-	660	hypothetical protein	- none -
Pta.peg.2410	CDS	gi|1097421232|emb|FOJS01000009.1|	27145	27282	+	138	Uncharacterized protein YhfH	- none -
Pta.peg.2411	CDS	gi|1097421232|emb|FOJS01000009.1|	29817	27415	-	2403	hypothetical protein	- none -
Pta.peg.2412	CDS	gi|1097421232|emb|FOJS01000009.1|	30458	29886	-	573	Uncharacterized transcriptional regulator YhgD, TetR family	- none -
Pta.peg.2413	CDS	gi|1097421232|emb|FOJS01000009.1|	31979	30555	-	1425	Protoporphyrinogen IX oxidase, aerobic, HemY (EC 1.3.3.4)	Heme and Siroheme Biosynthesis
Pta.peg.2414	CDS	gi|1097421232|emb|FOJS01000009.1|	32930	31995	-	936	Coproporphyrin ferrochelatase (EC 4.99.1.-)	- none -
Pta.peg.2415	CDS	gi|1097421232|emb|FOJS01000009.1|	33981	32944	-	1038	Uroporphyrinogen III decarboxylase (EC 4.1.1.37)	Heme and Siroheme Biosynthesis
Pta.peg.2416	CDS	gi|1097421232|emb|FOJS01000009.1|	35802	34402	-	1401	Uncharacterized membrane protein YhfA	- none -
Pta.peg.2417	CDS	gi|1097421232|emb|FOJS01000009.1|	36020	35847	-	174	hypothetical protein	- none -
Pta.peg.2418	CDS	gi|1097421232|emb|FOJS01000009.1|	36601	36098	-	504	Uncharacterized protein, homolog of B.subtilis yhgC	- none -
Pta.peg.2419	CDS	gi|1097421232|emb|FOJS01000009.1|	37812	36613	-	1200	ABC transporter, permease protein EscB	EcsAB transporter affecting expression and secretion of secretory preproteins
Pta.peg.242	CDS	gi|1097419227|emb|FOJS01000068.1|	7255	7491	+	237	Transcriptional regulator, Xre family	- none -
Pta.peg.2420	CDS	gi|1097421232|emb|FOJS01000009.1|	38546	37809	-	738	ABC transporter, ATP-binding protein EcsA	EcsAB transporter affecting expression and secretion of secretory preproteins
Pta.peg.2421	CDS	gi|1097421232|emb|FOJS01000009.1|	38656	38790	+	135	hypothetical protein	- none -
Pta.peg.2422	CDS	gi|1097421232|emb|FOJS01000009.1|	39050	39472	+	423	Histidine triad (HIT) nucleotide-binding protein, similarity with At5g48545 and yeast YDL125C (HNT1)	- none -
Pta.peg.2423	CDS	gi|1097421232|emb|FOJS01000009.1|	40351	39515	-	837	Foldase protein PrsA precursor (EC 5.2.1.8)	EcsAB transporter affecting expression and secretion of secretory preproteins; <br>Peptidyl-prolyl cis-trans isomerase
Pta.peg.2424	CDS	gi|1097421232|emb|FOJS01000009.1|	40480	40629	+	150	hypothetical protein	- none -
Pta.peg.2425	CDS	gi|1097421232|emb|FOJS01000009.1|	40877	40698	-	180	hypothetical protein	- none -
Pta.peg.2426	CDS	gi|1097421232|emb|FOJS01000009.1|	41076	40945	-	132	hypothetical protein	- none -
Pta.peg.2427	CDS	gi|1097421232|emb|FOJS01000009.1|	41077	41418	+	342	Uncharacterized protein YhaI	- none -
Pta.peg.2428	CDS	gi|1097421232|emb|FOJS01000009.1|	42028	41411	-	618	Protease production regulatory protein Hpr (ScoC)	EcsAB transporter affecting expression and secretion of secretory preproteins
Pta.peg.2429	CDS	gi|1097421232|emb|FOJS01000009.1|	42182	42370	+	189	hypothetical protein	- none -
Pta.peg.243	CDS	gi|1097419227|emb|FOJS01000068.1|	7464	7835	+	372	hypothetical protein	- none -
Pta.peg.2430	CDS	gi|1097421232|emb|FOJS01000009.1|	42947	42423	-	525	Substrate-specific component TrpP of tryptophan ECF transporter	ECF class transporters
Pta.peg.2431	CDS	gi|1097421232|emb|FOJS01000009.1|	44143	43061	-	1083	Phosphoserine aminotransferase (EC 2.6.1.52)	Glycine and Serine Utilization; <br>Pyridoxin (Vitamin B6) Biosynthesis; <br>Serine Biosynthesis
Pta.peg.2432	CDS	gi|1097421232|emb|FOJS01000009.1|	44437	44252	-	186	Sporulation protein YhaL	- none -
Pta.peg.2433	CDS	gi|1097421232|emb|FOJS01000009.1|	44659	44453	-	207	hypothetical protein	- none -
Pta.peg.2434	CDS	gi|1097421232|emb|FOJS01000009.1|	45611	44649	-	963	3&#39;->5&#39; exoribonuclease Bsu YhaM	Rad50-Mre11 DNA repair cluster; <br>Ribonucleases in Bacillus
Pta.peg.2435	CDS	gi|1097421232|emb|FOJS01000009.1|	46941	45703	-	1239	ABC transporter, permease protein	- none -
Pta.peg.2436	CDS	gi|1097421232|emb|FOJS01000009.1|	47833	46934	-	900	ABC transporter, ATP-binding protein	- none -
Pta.peg.2437	CDS	gi|1097421232|emb|FOJS01000009.1|	47977	48162	+	186	hypothetical protein	- none -
Pta.peg.2438	CDS	gi|1097421232|emb|FOJS01000009.1|	48209	48376	+	168	hypothetical protein	- none -
Pta.peg.2439	CDS	gi|1097421232|emb|FOJS01000009.1|	49985	48480	-	1506	Hypothetical radical SAM family enzyme, NOT coproporphyrinogen III oxidase, oxygen-independent	Heme and Siroheme Biosynthesis
Pta.peg.244	CDS	gi|1097419227|emb|FOJS01000068.1|	8436	7879	-	558	hypothetical protein	- none -
Pta.peg.2440	CDS	gi|1097421232|emb|FOJS01000009.1|	50963	50097	-	867	Uncharacterized protein YhaX	- none -
Pta.peg.2441	CDS	gi|1097421232|emb|FOJS01000009.1|	51425	51072	-	354	UPF0342 protein YheA	- none -
Pta.peg.2442	CDS	gi|1097421232|emb|FOJS01000009.1|	52648	51515	-	1134	hypothetical protein	- none -
Pta.peg.2443	CDS	gi|1097421232|emb|FOJS01000009.1|	52776	53867	+	1092	hypothetical protein	- none -
Pta.peg.2444	CDS	gi|1097421232|emb|FOJS01000009.1|	53874	54941	+	1068	Endospore coat-associated protein YheC	- none -
Pta.peg.2445	CDS	gi|1097421232|emb|FOJS01000009.1|	54938	56287	+	1350	Endospore coat-associated protein YheD	- none -
Pta.peg.2446	CDS	gi|1097421232|emb|FOJS01000009.1|	56284	57456	+	1173	hypothetical protein	- none -
Pta.peg.2447	CDS	gi|1097421232|emb|FOJS01000009.1|	57814	57413	-	402	FIG00674508: hypothetical protein	- none -
Pta.peg.2448	CDS	gi|1097421232|emb|FOJS01000009.1|	57918	58106	+	189	hypothetical protein	- none -
Pta.peg.2449	CDS	gi|1097421232|emb|FOJS01000009.1|	58201	59103	+	903	Fis-type helix-turn-helix domain protein	- none -
Pta.peg.245	CDS	gi|1097419227|emb|FOJS01000068.1|	8635	8510	-	126	hypothetical protein	- none -
Pta.peg.2450	CDS	gi|1097421232|emb|FOJS01000009.1|	59422	60534	+	1113	Maltodextrin ABC transporter, ATP-binding protein MsmX	- none -
Pta.peg.2451	CDS	gi|1097421232|emb|FOJS01000009.1|	60820	60578	-	243	hypothetical protein	- none -
Pta.peg.2452	CDS	gi|1097421232|emb|FOJS01000009.1|	61064	61276	+	213	Small acid-soluble spore protein, alpha/beta family, SASP_1	- none -
Pta.peg.2453	CDS	gi|1097421232|emb|FOJS01000009.1|	62630	61365	-	1266	Hemolysins and related proteins containing CBS domains	- none -
Pta.peg.2454	CDS	gi|1097421232|emb|FOJS01000009.1|	63012	62875	-	138	hypothetical protein	- none -
Pta.peg.2455	CDS	gi|1097421232|emb|FOJS01000009.1|	64099	63074	-	1026	Sulfur carrier protein ThiS adenylyltransferase (EC 2.7.7.73)	- none -
Pta.peg.2456	CDS	gi|1097421232|emb|FOJS01000009.1|	64863	64096	-	768	Thiazole synthase (EC 2.8.1.10)	- none -
Pta.peg.2457	CDS	gi|1097421232|emb|FOJS01000009.1|	65068	64865	-	204	Sulfur carrier protein ThiS	Thiamin biosynthesis
Pta.peg.2458	CDS	gi|1097421232|emb|FOJS01000009.1|	66198	65068	-	1131	Glycine oxidase ThiO (EC 1.4.3.19)	Thiamin biosynthesis
Pta.peg.2459	CDS	gi|1097421232|emb|FOJS01000009.1|	66849	66241	-	609	Thiazole tautomerase TenI (EC 5.3.99.10)	- none -
Pta.peg.246	CDS	gi|1097419227|emb|FOJS01000068.1|	9633	8851	-	783	hypothetical protein	- none -
Pta.peg.2460	CDS	gi|1097421232|emb|FOJS01000009.1|	67648	66866	-	783	Transmembrane component YkoC of energizing module of thiamin-regulated ECF transporter for HydroxyMethylPyrimidine	ECF class transporters; <br>Thiamin biosynthesis
Pta.peg.2461	CDS	gi|1097421232|emb|FOJS01000009.1|	69116	67662	-	1455	Duplicated ATPase component YkoD of energizing module of thiamin-regulated ECF transporter for HydroxyMethylPyrimidine	ECF class transporters
Pta.peg.2462	CDS	gi|1097421232|emb|FOJS01000009.1|	69725	69135	-	591	Substrate-specific component YkoE of thiamin-regulated ECF transporter for HydroxyMethylPyrimidine	ECF class transporters; <br>Thiamin biosynthesis
Pta.peg.2463	CDS	gi|1097421232|emb|FOJS01000009.1|	69947	69762	-	186	hypothetical protein	- none -
Pta.peg.2464	CDS	gi|1097421232|emb|FOJS01000009.1|	70482	70363	-	120	hypothetical protein	- none -
Pta.peg.2465	CDS	gi|1097421232|emb|FOJS01000009.1|	70564	71748	+	1185	23S rRNA (cytosine(1962)-C(5))-methyltransferase (EC 2.1.1.191)	- none -
Pta.peg.2466	CDS	gi|1097421232|emb|FOJS01000009.1|	72971	71781	-	1191	Uncharacterized MFS-type transporter	- none -
Pta.peg.2467	CDS	gi|1097421232|emb|FOJS01000009.1|	73148	72999	-	150	hypothetical protein	- none -
Pta.peg.2468	CDS	gi|1097421232|emb|FOJS01000009.1|	75101	73281	-	1821	Efflux ABC transporter, permease/ATP-binding protein YknV	- none -
Pta.peg.2469	CDS	gi|1097421232|emb|FOJS01000009.1|	76856	75102	-	1755	Efflux ABC transporter, permease/ATP-binding protein YknU	- none -
Pta.peg.247	CDS	gi|1097419227|emb|FOJS01000068.1|	9752	9636	-	117	hypothetical protein	- none -
Pta.peg.2470	CDS	gi|1097421232|emb|FOJS01000009.1|	77912	77028	-	885	hypothetical protein	- none -
Pta.peg.2471	CDS	gi|1097421232|emb|FOJS01000009.1|	78500	77970	-	531	hypothetical protein	- none -
Pta.peg.2472	CDS	gi|1097421232|emb|FOJS01000009.1|	78577	79524	+	948	probable 1,4-butanediol diacrylate esterase	- none -
Pta.peg.2473	CDS	gi|1097421232|emb|FOJS01000009.1|	81340	79676	-	1665	Alpha-glucosidase (EC 3.2.1.20)	D-Galacturonate and D-Glucuronate Utilization
Pta.peg.2474	CDS	gi|1097421232|emb|FOJS01000009.1|	82406	81480	-	927	2-dehydropantoate 2-reductase (EC 1.1.1.169)	Coenzyme A Biosynthesis
Pta.peg.2475	CDS	gi|1097421232|emb|FOJS01000009.1|	82702	82499	-	204	Uncharacterized proteins YbdD and YjiX	- none -
Pta.peg.2476	CDS	gi|1097421232|emb|FOJS01000009.1|	84773	82695	-	2079	Carbon starvation protein A	Carbon Starvation
Pta.peg.2477	CDS	gi|1097421232|emb|FOJS01000009.1|	85673	84987	-	687	Integral membrane protein	- none -
Pta.peg.2478	CDS	gi|1097421232|emb|FOJS01000009.1|	85961	85689	-	273	hypothetical protein	- none -
Pta.peg.2479	CDS	gi|1097421317|emb|FOJS01000008.1|	194	3	-	192	hypothetical protein	- none -
Pta.peg.248	CDS	gi|1097419227|emb|FOJS01000068.1|	10091	9840	-	252	hypothetical protein	- none -
Pta.peg.2480	CDS	gi|1097421317|emb|FOJS01000008.1|	320	511	+	192	hypothetical protein	- none -
Pta.peg.2481	CDS	gi|1097421317|emb|FOJS01000008.1|	526	720	+	195	FIG00674399: hypothetical protein	- none -
Pta.peg.2482	CDS	gi|1097421317|emb|FOJS01000008.1|	1533	745	-	789	Oxidoreductase, short-chain dehydrogenase/reductase family	- none -
Pta.peg.2483	CDS	gi|1097421317|emb|FOJS01000008.1|	2495	1524	-	972	Probable metallo-hydrolase YqjP	- none -
Pta.peg.2484	CDS	gi|1097421317|emb|FOJS01000008.1|	2711	2580	-	132	hypothetical protein	- none -
Pta.peg.2485	CDS	gi|1097421317|emb|FOJS01000008.1|	2945	3802	+	858	Pyrroline-5-carboxylate reductase (EC 1.5.1.2)	Proline Synthesis
Pta.peg.2486	CDS	gi|1097421317|emb|FOJS01000008.1|	3896	4918	+	1023	NADPH dehydrogenase (EC 1.6.99.1)	- none -
Pta.peg.2487	CDS	gi|1097421317|emb|FOJS01000008.1|	5868	4942	-	927	Ribonuclease Z (EC 3.1.26.11)	tRNA processing
Pta.peg.2488	CDS	gi|1097421317|emb|FOJS01000008.1|	6045	7532	+	1488	Glucose-6-phosphate 1-dehydrogenase (EC 1.1.1.49)	Pentose phosphate pathway
Pta.peg.2489	CDS	gi|1097421317|emb|FOJS01000008.1|	7550	8170	+	621	Metal-dependent hydrolase	- none -
Pta.peg.249	CDS	gi|1097419241|emb|FOJS01000067.1|	3	284	+	282	Transposase, IS4 family	- none -
Pta.peg.2490	CDS	gi|1097421317|emb|FOJS01000008.1|	9622	8210	-	1413	6-phosphogluconate dehydrogenase, decarboxylating (EC 1.1.1.44)	D-gluconate and ketogluconates metabolism; <br>Pentose phosphate pathway
Pta.peg.2491	CDS	gi|1097421317|emb|FOJS01000008.1|	9804	9932	+	129	hypothetical protein	- none -
Pta.peg.2492	CDS	gi|1097421317|emb|FOJS01000008.1|	10143	9967	-	177	hypothetical protein	- none -
Pta.peg.2493	CDS	gi|1097421317|emb|FOJS01000008.1|	10716	10300	-	417	Protein of unknown function DUF86, SO_3166 group	- none -
Pta.peg.2494	CDS	gi|1097421317|emb|FOJS01000008.1|	11107	10709	-	399	hypothetical protein	- none -
Pta.peg.2495	CDS	gi|1097421317|emb|FOJS01000008.1|	11608	11150	-	459	Positive regulator of CheA protein activity (CheW)	- none -
Pta.peg.2496	CDS	gi|1097421317|emb|FOJS01000008.1|	12795	11677	-	1119	Uncharacterized peptidase YqjE	- none -
Pta.peg.2497	CDS	gi|1097421317|emb|FOJS01000008.1|	14615	13065	-	1551	Acetyl-coenzyme A carboxyl transferase alpha chain (EC 6.4.1.2) / Acetyl-coenzyme A carboxyl transferase beta chain (EC 6.4.1.2); Propionyl-CoA carboxylase beta chain (EC 6.4.1.3); Methylmalonyl-CoA decarboxylase, alpha chain (EC 4.1.1.41)	Fatty Acid Biosynthesis FASII; <br>Fatty Acid Biosynthesis FASII; <br>Serine-glyoxylate cycle
Pta.peg.2498	CDS	gi|1097421317|emb|FOJS01000008.1|	15035	14619	-	417	Methylmalonyl-CoA epimerase (EC 5.1.99.1)	- none -
Pta.peg.2499	CDS	gi|1097421317|emb|FOJS01000008.1|	15205	15071	-	135	hypothetical protein	- none -
Pta.peg.25	CDS	gi|1097419019|emb|FOJS01000096.1|	1682	1269	-	414	hypothetical protein	- none -
Pta.peg.250	CDS	gi|1097419241|emb|FOJS01000067.1|	387	1085	+	699	hypothetical protein	- none -
Pta.peg.2500	CDS	gi|1097421317|emb|FOJS01000008.1|	15205	15300	+	96	hypothetical protein	- none -
Pta.peg.2501	CDS	gi|1097421317|emb|FOJS01000008.1|	15931	15428	-	504	hypothetical protein	- none -
Pta.peg.2502	CDS	gi|1097421317|emb|FOJS01000008.1|	16962	15985	-	978	Uncharacterized membrane protein YqjA	- none -
Pta.peg.2503	CDS	gi|1097421317|emb|FOJS01000008.1|	17748	17026	-	723	ABC transporter, ATP-binding protein (cluster 3, basic aa/glutamine/opines)	- none -
Pta.peg.2504	CDS	gi|1097421317|emb|FOJS01000008.1|	18442	17741	-	702	Arginine transport system permease protein ArtQ	- none -
Pta.peg.2505	CDS	gi|1097421317|emb|FOJS01000008.1|	19255	18476	-	780	Arginine-binding extracellular protein ArtP	- none -
Pta.peg.2506	CDS	gi|1097421317|emb|FOJS01000008.1|	19984	19553	-	432	UPF0403 protein YqiW	- none -
Pta.peg.2507	CDS	gi|1097421317|emb|FOJS01000008.1|	21125	20022	-	1104	YgfD: protein that forms a complex with the methylmalonyl-CoA mutase in a pathway for conversion of succinyl-CoA to propionyl-CoA	- none -
Pta.peg.2508	CDS	gi|1097421317|emb|FOJS01000008.1|	23317	21122	-	2196	Methylmalonyl-CoA mutase large subunit, MutB (EC 5.4.99.2)	- none -
Pta.peg.2509	CDS	gi|1097421317|emb|FOJS01000008.1|	25355	23310	-	2046	Methylmalonyl-CoA mutase small subunit, MutA (EC 5.4.99.2)	- none -
Pta.peg.251	CDS	gi|1097419241|emb|FOJS01000067.1|	1093	1719	+	627	hypothetical protein	- none -
Pta.peg.2510	CDS	gi|1097421317|emb|FOJS01000008.1|	25695	25570	-	126	hypothetical protein	- none -
Pta.peg.2511	CDS	gi|1097421317|emb|FOJS01000008.1|	27041	25740	-	1302	Dihydrolipoamide acyltransferase component of branched-chain alpha-keto acid dehydrogenase complex (EC 2.3.1.168)	Dehydrogenase complexes; <br>Isoleucine degradation; <br>Leucine Degradation and HMG-CoA Metabolism; <br>Valine degradation
Pta.peg.2512	CDS	gi|1097421317|emb|FOJS01000008.1|	28115	27132	-	984	Branched-chain alpha-keto acid dehydrogenase, E1 component, beta subunit (EC 1.2.4.4)	Dehydrogenase complexes; <br>Isoleucine degradation; <br>Leucine Degradation and HMG-CoA Metabolism; <br>Valine degradation
Pta.peg.2513	CDS	gi|1097421317|emb|FOJS01000008.1|	29123	28128	-	996	Branched-chain alpha-keto acid dehydrogenase, E1 component, alpha subunit (EC 1.2.4.4)	Dehydrogenase complexes; <br>Isoleucine degradation; <br>Leucine Degradation and HMG-CoA Metabolism; <br>Valine degradation
Pta.peg.2514	CDS	gi|1097421317|emb|FOJS01000008.1|	30568	29147	-	1422	Dihydrolipoamide dehydrogenase of branched-chain alpha-keto acid dehydrogenase (EC 1.8.1.4)	Dehydrogenase complexes; <br>Isoleucine degradation; <br>Leucine Degradation and HMG-CoA Metabolism; <br>Valine degradation
Pta.peg.2515	CDS	gi|1097421317|emb|FOJS01000008.1|	31695	30583	-	1113	Branched-chain acyl kinase (EC 2.7.2.-)	- none -
Pta.peg.2516	CDS	gi|1097421317|emb|FOJS01000008.1|	32860	31757	-	1104	Branched-chain amino acid dehydrogenase [deaminating] (EC 1.4.1.9)(EC 1.4.1.23)	- none -
Pta.peg.2517	CDS	gi|1097421317|emb|FOJS01000008.1|	33786	32887	-	900	Branched-chain phosphotransacylase (EC 2.3.1.- )	- none -
Pta.peg.2518	CDS	gi|1097421317|emb|FOJS01000008.1|	35983	33917	-	2067	Transcriptional regulator BkdR of isoleucine and valine catabolism operon	Isoleucine degradation; <br>Valine degradation
Pta.peg.2519	CDS	gi|1097421317|emb|FOJS01000008.1|	36121	36369	+	249	Uncharacterized membrane protein YqzF	- none -
Pta.peg.252	CDS	gi|1097419241|emb|FOJS01000067.1|	2627	1881	-	747	Enoyl-CoA hydratase (EC 4.2.1.17)	Acetyl-CoA fermentation to Butyrate; <br>Butanol Biosynthesis; <br>Butyrate metabolism cluster; <br>Fatty acid metabolism cluster; <br>Isoleucine degradation; <br>Polyhydroxybutyrate metabolism; <br>Valine degradation
Pta.peg.2520	CDS	gi|1097421317|emb|FOJS01000008.1|	37109	36366	-	744	Glycerophosphoryl diester phosphodiesterase (EC 3.1.4.46)	CBSS-176299.4.peg.1996A; <br>Glycerol and Glycerol-3-phosphate Uptake and Utilization
Pta.peg.2521	CDS	gi|1097421317|emb|FOJS01000008.1|	37224	37370	+	147	Uncharacterized protein YycC	- none -
Pta.peg.2522	CDS	gi|1097421317|emb|FOJS01000008.1|	38185	37406	-	780	Stage 0 sporulation two-component response regulator (Spo0A)	Sporulation draft; <br>Sporulation gene orphans
Pta.peg.2523	CDS	gi|1097421317|emb|FOJS01000008.1|	39791	38499	-	1293	Stage IV sporulation protein B	Sporulation gene orphans
Pta.peg.2524	CDS	gi|1097421317|emb|FOJS01000008.1|	41639	39918	-	1722	DNA repair protein RecN	DNA repair, bacterial
Pta.peg.2525	CDS	gi|1097421317|emb|FOJS01000008.1|	42107	41658	-	450	Arginine pathway regulatory protein ArgR, repressor of arg regulon	Arginine Deiminase Pathway; <br>Arginine and Ornithine Degradation
Pta.peg.2526	CDS	gi|1097421317|emb|FOJS01000008.1|	42992	42162	-	831	RNA binding methyltransferase FtsJ like	- none -
Pta.peg.2527	CDS	gi|1097421317|emb|FOJS01000008.1|	44888	42996	-	1893	1-deoxy-D-xylulose 5-phosphate synthase (EC 2.2.1.7)	Nonmevalonate Branch of Isoprenoid Biosynthesis; <br>Pyridoxin (Vitamin B6) Biosynthesis; <br>Thiamin biosynthesis
Pta.peg.2528	CDS	gi|1097421317|emb|FOJS01000008.1|	45997	45104	-	894	(2E,6E)-farnesyl diphosphate synthase (EC 2.5.1.10)	Isoprenoid Biosynthesis: Interconversions; <br>Isoprenoinds for Quinones; <br>Polyprenyl Diphosphate Biosynthesis
Pta.peg.2529	CDS	gi|1097421317|emb|FOJS01000008.1|	46234	46001	-	234	Exodeoxyribonuclease VII small subunit (EC 3.1.11.6)	DNA repair, bacterial; <br>Purine salvage cluster
Pta.peg.253	CDS	gi|1097419241|emb|FOJS01000067.1|	3145	3618	+	474	Transcriptional regulator, LysR family	- none -
Pta.peg.2530	CDS	gi|1097421317|emb|FOJS01000008.1|	47582	46227	-	1356	Exodeoxyribonuclease VII large subunit (EC 3.1.11.6)	DNA repair, bacterial; <br>Purine salvage cluster
Pta.peg.2531	CDS	gi|1097421317|emb|FOJS01000008.1|	48475	47603	-	873	Methenyltetrahydrofolate cyclohydrolase (EC 3.5.4.9) / Methylenetetrahydrofolate dehydrogenase (NADP+) (EC 1.5.1.5)	5-FCL-like protein; <br>One-carbon metabolism by tetrahydropterines; <br>One-carbon metabolism by tetrahydropterines; <br>Serine-glyoxylate cycle; <br>Serine-glyoxylate cycle
Pta.peg.2532	CDS	gi|1097421317|emb|FOJS01000008.1|	48883	48485	-	399	Transcription termination protein NusB	Riboflavin synthesis cluster; <br>Transcription factors bacterial
Pta.peg.2533	CDS	gi|1097421317|emb|FOJS01000008.1|	49092	48979	-	114	hypothetical protein	- none -
Pta.peg.2534	CDS	gi|1097421317|emb|FOJS01000008.1|	49536	49138	-	399	Alkaline shock protein	- none -
Pta.peg.2535	CDS	gi|1097421317|emb|FOJS01000008.1|	50904	49552	-	1353	Biotin carboxylase of acetyl-CoA carboxylase (EC 6.3.4.14)	Fatty Acid Biosynthesis FASII
Pta.peg.2536	CDS	gi|1097421317|emb|FOJS01000008.1|	51429	50920	-	510	Biotin carboxyl carrier protein of acetyl-CoA carboxylase	Fatty Acid Biosynthesis FASII
Pta.peg.2537	CDS	gi|1097421317|emb|FOJS01000008.1|	52163	51591	-	573	Stage III sporulation protein AH	Sporulation Cluster III A; <br>Sporulation gene orphans
Pta.peg.2538	CDS	gi|1097421317|emb|FOJS01000008.1|	52821	52189	-	633	Stage III sporulation protein AG	Sporulation Cluster III A; <br>Sporulation gene orphans
Pta.peg.2539	CDS	gi|1097421317|emb|FOJS01000008.1|	53431	52805	-	627	Stage III sporulation protein AF	Sporulation Cluster III A; <br>Sporulation gene orphans
Pta.peg.254	CDS	gi|1097419241|emb|FOJS01000067.1|	4913	5119	+	207	putative lipoprotein	- none -
Pta.peg.2540	CDS	gi|1097421317|emb|FOJS01000008.1|	54610	53444	-	1167	Stage III sporulation protein AE	SpoVS protein family; <br>Sporulation-associated proteins with broader functions; <br>Sporulation Cluster III A; <br>Sporulation gene orphans
Pta.peg.2541	CDS	gi|1097421317|emb|FOJS01000008.1|	55014	54631	-	384	Stage III sporulation protein AD	Sporulation Cluster III A; <br>Sporulation gene orphans
Pta.peg.2542	CDS	gi|1097421317|emb|FOJS01000008.1|	55242	55036	-	207	Stage III sporulation protein AC	Sporulation Cluster III A; <br>Sporulation gene orphans
Pta.peg.2543	CDS	gi|1097421317|emb|FOJS01000008.1|	55825	55313	-	513	Stage III sporulation protein AB	Sporulation Cluster III A; <br>Sporulation gene orphans
Pta.peg.2544	CDS	gi|1097421317|emb|FOJS01000008.1|	56748	55822	-	927	Stage III sporulation protein AA	Sporulation Cluster III A; <br>Sporulation gene orphans
Pta.peg.2545	CDS	gi|1097421317|emb|FOJS01000008.1|	57008	57136	+	129	hypothetical protein	- none -
Pta.peg.2546	CDS	gi|1097421317|emb|FOJS01000008.1|	57288	57491	+	204	hypothetical protein	- none -
Pta.peg.2547	CDS	gi|1097421317|emb|FOJS01000008.1|	58130	57573	-	558	Translation elongation factor P	Translation elongation factors bacterial
Pta.peg.2548	CDS	gi|1097421317|emb|FOJS01000008.1|	59218	58157	-	1062	Aminopeptidase YpdF (MP-, MA-, MS-, AP-, NP- specific)	Protein degradation
Pta.peg.2549	CDS	gi|1097421317|emb|FOJS01000008.1|	59664	59218	-	447	3-dehydroquinate dehydratase II (EC 4.2.1.10)	Common Pathway For Synthesis of Aromatic Compounds (DAHP synthase to chorismate); <br>Quinate degradation
Pta.peg.255	CDS	gi|1097419241|emb|FOJS01000067.1|	5256	5480	+	225	Zinc transporter, ZIP family	- none -
Pta.peg.2550	CDS	gi|1097421317|emb|FOJS01000008.1|	60252	59740	-	513	Uncharacterized membrane protein YqhR	- none -
Pta.peg.2551	CDS	gi|1097421317|emb|FOJS01000008.1|	60442	61383	+	942	Uncharacterized protein YqhQ	- none -
Pta.peg.2552	CDS	gi|1097421317|emb|FOJS01000008.1|	61405	61770	+	366	Uncharacterized membrane protein YqhP	- none -
Pta.peg.2553	CDS	gi|1097421317|emb|FOJS01000008.1|	62821	61937	-	885	Uncharacterized lipase YqhO	- none -
Pta.peg.2554	CDS	gi|1097421317|emb|FOJS01000008.1|	63560	63132	-	429	Mn-dependent transcriptional regulator MntR	- none -
Pta.peg.2555	CDS	gi|1097421317|emb|FOJS01000008.1|	64671	63646	-	1026	Spore photoproduct lyase (EC 4.1.99.14)	- none -
Pta.peg.2556	CDS	gi|1097421317|emb|FOJS01000008.1|	64986	65126	+	141	hypothetical protein	- none -
Pta.peg.2557	CDS	gi|1097421317|emb|FOJS01000008.1|	65237	65716	+	480	Putative coiled-coil protein	- none -
Pta.peg.2558	CDS	gi|1097421317|emb|FOJS01000008.1|	66519	65797	-	723	spore peptidoglycan hydrolase (N-acetylglucosaminidase) (EC 3.2.1.-)	Sporulation draft
Pta.peg.2559	CDS	gi|1097421317|emb|FOJS01000008.1|	67729	66650	-	1080	Ribonucleotide reductase of class II (coenzyme B12-dependent) (EC 1.17.4.1)	Ribonucleotide reduction
Pta.peg.256	CDS	gi|1097419241|emb|FOJS01000067.1|	5467	5973	+	507	Zinc transporter, ZIP family	- none -
Pta.peg.2560	CDS	gi|1097421317|emb|FOJS01000008.1|	69482	68040	-	1443	Ribonucleotide reductase of class II (coenzyme B12-dependent) (EC 1.17.4.1)	Ribonucleotide reduction
Pta.peg.2561	CDS	gi|1097421317|emb|FOJS01000008.1|	69586	69699	+	114	hypothetical protein	- none -
Pta.peg.2562	CDS	gi|1097421317|emb|FOJS01000008.1|	70549	69713	-	837	Octanoate-[acyl-carrier-protein]-protein-N-octanoyltransferase, LipM (EC 2.3.1.181)	- none -
Pta.peg.2563	CDS	gi|1097421317|emb|FOJS01000008.1|	70729	71103	+	375	Rhodanese-like domain protein	- none -
Pta.peg.2564	CDS	gi|1097421317|emb|FOJS01000008.1|	72470	71277	-	1194	Xylose-responsive transcription regulator, ROK family	Xylose utilization
Pta.peg.2565	CDS	gi|1097421317|emb|FOJS01000008.1|	73622	72897	-	726	MOSC	- none -
Pta.peg.2566	CDS	gi|1097421317|emb|FOJS01000008.1|	75163	73706	-	1458	Glycine dehydrogenase [decarboxylating] (glycine cleavage system P2 protein) (EC 1.4.4.2)	Glycine and Serine Utilization; <br>Glycine cleavage system
Pta.peg.2567	CDS	gi|1097421317|emb|FOJS01000008.1|	76502	75156	-	1347	Glycine dehydrogenase [decarboxylating] (glycine cleavage system P1 protein) (EC 1.4.4.2)	Glycine and Serine Utilization; <br>Glycine cleavage system
Pta.peg.2568	CDS	gi|1097421317|emb|FOJS01000008.1|	77619	76525	-	1095	Aminomethyltransferase (glycine cleavage system T protein) (EC 2.1.2.10)	Glycine and Serine Utilization; <br>Glycine cleavage system
Pta.peg.2569	CDS	gi|1097421317|emb|FOJS01000008.1|	78094	79761	+	1668	Superfamily II DNA/RNA helicases, SNF2 family	CBSS-288681.3.peg.1039
Pta.peg.257	CDS	gi|1097419241|emb|FOJS01000067.1|	6634	6185	-	450	hypothetical protein	- none -
Pta.peg.2570	CDS	gi|1097421317|emb|FOJS01000008.1|	79748	80539	+	792	Conserved protein YqhG	CBSS-288681.3.peg.1039
Pta.peg.2571	CDS	gi|1097421317|emb|FOJS01000008.1|	80872	80693	-	180	FIG00674768: hypothetical protein	- none -
Pta.peg.2572	CDS	gi|1097421317|emb|FOJS01000008.1|	81539	81258	-	282	Late competence protein ComGG, FIG028917	- none -
Pta.peg.2573	CDS	gi|1097421317|emb|FOJS01000008.1|	82089	81514	-	576	Late competence protein ComGF, access of DNA to ComEA, FIG012620	- none -
Pta.peg.2574	CDS	gi|1097421317|emb|FOJS01000008.1|	82361	82086	-	276	Late competence protein ComGE, FIG015564	- none -
Pta.peg.2575	CDS	gi|1097421317|emb|FOJS01000008.1|	82836	82393	-	444	Late competence protein ComGD, access of DNA to ComEA, FIG012777	- none -
Pta.peg.2576	CDS	gi|1097421317|emb|FOJS01000008.1|	83116	82820	-	297	Late competence protein ComGC, access of DNA to ComEA, FIG007487	- none -
Pta.peg.2577	CDS	gi|1097421317|emb|FOJS01000008.1|	84160	83129	-	1032	Late competence protein ComGB, access of DNA to ComEA	- none -
Pta.peg.2578	CDS	gi|1097421317|emb|FOJS01000008.1|	84503	84153	-	351	Late competence protein ComGA, access of DNA to ComEA	- none -
Pta.peg.2579	CDS	gi|1097421317|emb|FOJS01000008.1|	85252	84617	-	636	hypothetical protein	- none -
Pta.peg.258	CDS	gi|1097419241|emb|FOJS01000067.1|	7204	6818	-	387	diguanylate cyclase/phosphodiesterase (GGDEF & EAL domains) with PAS/PAC sensor(s)	Bacterial hemoglobins
Pta.peg.2580	CDS	gi|1097421317|emb|FOJS01000008.1|	86001	85369	-	633	peptidase M15B and M15C DD-carboxypeptidase VanY/endolysin	- none -
Pta.peg.2581	CDS	gi|1097421317|emb|FOJS01000008.1|	86258	86001	-	258	holin	- none -
Pta.peg.2582	CDS	gi|1097421317|emb|FOJS01000008.1|	86473	86255	-	219	hypothetical protein	- none -
Pta.peg.2583	CDS	gi|1097421317|emb|FOJS01000008.1|	86669	86493	-	177	hypothetical protein	- none -
Pta.peg.2584	CDS	gi|1097421317|emb|FOJS01000008.1|	87245	86685	-	561	hypothetical protein	- none -
Pta.peg.2585	CDS	gi|1097421415|emb|FOJS01000007.1|	237	1	-	237	Mobile element protein	- none -
Pta.peg.2586	CDS	gi|1097421415|emb|FOJS01000007.1|	763	431	-	333	FIG00672963: hypothetical protein	- none -
Pta.peg.2587	CDS	gi|1097421415|emb|FOJS01000007.1|	2731	782	-	1950	hypothetical protein	- none -
Pta.peg.2588	CDS	gi|1097421415|emb|FOJS01000007.1|	3400	2756	-	645	FIG00673074: hypothetical protein	- none -
Pta.peg.2589	CDS	gi|1097421415|emb|FOJS01000007.1|	4903	3614	-	1290	EAL domain/GGDEF domain protein	- none -
Pta.peg.259	CDS	gi|1097419241|emb|FOJS01000067.1|	7464	7234	-	231	hypothetical protein	- none -
Pta.peg.2590	CDS	gi|1097421415|emb|FOJS01000007.1|	5119	5421	+	303	hypothetical protein	- none -
Pta.peg.2591	CDS	gi|1097421415|emb|FOJS01000007.1|	6117	5554	-	564	Phage protein	- none -
Pta.peg.2592	CDS	gi|1097421415|emb|FOJS01000007.1|	7395	6928	-	468	tmRNA-binding protein SmpB	Translation termination factors bacterial
Pta.peg.2593	CDS	gi|1097421415|emb|FOJS01000007.1|	9777	7483	-	2295	3&#39;-to-5&#39; exoribonuclease RNase R	RNA processing and degradation, bacterial
Pta.peg.2594	CDS	gi|1097421415|emb|FOJS01000007.1|	10538	9798	-	741	Carboxylesterase (EC 3.1.1.1)	- none -
Pta.peg.2595	CDS	gi|1097421415|emb|FOJS01000007.1|	10851	10618	-	234	Protein translocase membrane subunit SecG	- none -
Pta.peg.2596	CDS	gi|1097421415|emb|FOJS01000007.1|	12527	11028	-	1500	Thermostable carboxylesterase Est50	- none -
Pta.peg.2597	CDS	gi|1097421415|emb|FOJS01000007.1|	14078	12786	-	1293	Enolase (EC 4.2.1.11)	Serine-glyoxylate cycle
Pta.peg.2598	CDS	gi|1097421415|emb|FOJS01000007.1|	15636	14101	-	1536	2,3-bisphosphoglycerate-independent phosphoglycerate mutase (EC 5.4.2.12)	- none -
Pta.peg.2599	CDS	gi|1097421415|emb|FOJS01000007.1|	16390	15629	-	762	Triosephosphate isomerase (EC 5.3.1.1)	- none -
Pta.peg.26	CDS	gi|1097419023|emb|FOJS01000095.1|	644	417	-	228	hypothetical protein	- none -
Pta.peg.260	CDS	gi|1097419241|emb|FOJS01000067.1|	7615	7734	+	120	hypothetical protein	- none -
Pta.peg.2600	CDS	gi|1097421415|emb|FOJS01000007.1|	17612	16428	-	1185	Phosphoglycerate kinase (EC 2.7.2.3)	- none -
Pta.peg.2601	CDS	gi|1097421415|emb|FOJS01000007.1|	18743	17736	-	1008	NAD-dependent glyceraldehyde-3-phosphate dehydrogenase (EC 1.2.1.12)	Pyridoxin (Vitamin B6) Biosynthesis
Pta.peg.2602	CDS	gi|1097421415|emb|FOJS01000007.1|	19808	18789	-	1020	Central glycolytic genes regulator	- none -
Pta.peg.2603	CDS	gi|1097421415|emb|FOJS01000007.1|	20179	19934	-	246	Glutaredoxin-like domain-containing protein PA3033	- none -
Pta.peg.2604	CDS	gi|1097421415|emb|FOJS01000007.1|	21499	20186	-	1314	RNA polymerase sigma-54 factor RpoN	Flagellum; <br>Transcription initiation, bacterial sigma factors
Pta.peg.2605	CDS	gi|1097421415|emb|FOJS01000007.1|	22301	22891	+	591	ATP-dependent Clp protease proteolytic subunit (EC 3.4.21.92)	Proteolysis in bacteria, ATP-dependent; <br>cAMP signaling in bacteria
Pta.peg.2606	CDS	gi|1097421415|emb|FOJS01000007.1|	23200	22943	-	258	Catabolite repression HPr-like protein Crh	HPr catabolite repression system
Pta.peg.2607	CDS	gi|1097421415|emb|FOJS01000007.1|	24179	23217	-	963	Sporulation transcription regulator WhiA	- none -
Pta.peg.2608	CDS	gi|1097421415|emb|FOJS01000007.1|	25182	24211	-	972	FIG002813: LPPG:FO 2-phospho-L-lactate transferase like, CofD-like	- none -
Pta.peg.2609	CDS	gi|1097421415|emb|FOJS01000007.1|	26072	25179	-	894	RNase adapter protein RapZ	- none -
Pta.peg.261	CDS	gi|1097419241|emb|FOJS01000067.1|	7752	7877	+	126	hypothetical protein	- none -
Pta.peg.2610	CDS	gi|1097421415|emb|FOJS01000007.1|	26557	26090	-	468	Mutator MutT protein (7,8-dihydro-8-oxoguanine-triphosphatase) (EC 3.6.1.-)	- none -
Pta.peg.2611	CDS	gi|1097421415|emb|FOJS01000007.1|	27750	26803	-	948	Thioredoxin reductase (EC 1.8.1.9)	Thioredoxin-disulfide reductase; <br>pyrimidine conversions
Pta.peg.2612	CDS	gi|1097421415|emb|FOJS01000007.1|	29306	27825	-	1482	TPR repeat-containing protein YvcD	- none -
Pta.peg.2613	CDS	gi|1097421415|emb|FOJS01000007.1|	30051	29419	-	633	Phosphoribosyl-AMP cyclohydrolase (EC 3.5.4.19) / Phosphoribosyl-ATP pyrophosphatase (EC 3.6.1.31)	Histidine Biosynthesis; <br>Histidine Biosynthesis; <br>Riboflavin synthesis cluster
Pta.peg.2614	CDS	gi|1097421415|emb|FOJS01000007.1|	30806	30048	-	759	Imidazole glycerol phosphate synthase cyclase subunit HisF	- none -
Pta.peg.2615	CDS	gi|1097421415|emb|FOJS01000007.1|	31540	30803	-	738	Phosphoribosylformimino-5-aminoimidazole carboxamide ribotide isomerase (EC 5.3.1.16)	Chorismate: Intermediate for synthesis of Tryptophan, PAPA antibiotics, PABA, 3-hydroxyanthranilate and more.; <br>Histidine Biosynthesis
Pta.peg.2616	CDS	gi|1097421415|emb|FOJS01000007.1|	32175	31540	-	636	Imidazole glycerol phosphate synthase amidotransferase subunit (EC 2.4.2.-)	Histidine Biosynthesis
Pta.peg.2617	CDS	gi|1097421415|emb|FOJS01000007.1|	32765	32178	-	588	Imidazoleglycerol-phosphate dehydratase (EC 4.2.1.19)	Histidine Biosynthesis
Pta.peg.2618	CDS	gi|1097421415|emb|FOJS01000007.1|	34047	32779	-	1269	Histidinol dehydrogenase (EC 1.1.1.23)	Histidine Biosynthesis
Pta.peg.2619	CDS	gi|1097421415|emb|FOJS01000007.1|	34682	34062	-	621	ATP phosphoribosyltransferase (EC 2.4.2.17) => HisGs	- none -
Pta.peg.262	CDS	gi|1097419241|emb|FOJS01000067.1|	7970	8095	+	126	hypothetical protein	- none -
Pta.peg.2620	CDS	gi|1097421415|emb|FOJS01000007.1|	35867	34686	-	1182	ATP phosphoribosyltransferase regulatory subunit (EC 2.4.2.17)	Histidine Biosynthesis
Pta.peg.2621	CDS	gi|1097421415|emb|FOJS01000007.1|	36143	35937	-	207	hypothetical protein	- none -
Pta.peg.2622	CDS	gi|1097421415|emb|FOJS01000007.1|	36347	36222	-	126	hypothetical protein	- none -
Pta.peg.2623	CDS	gi|1097421415|emb|FOJS01000007.1|	36878	36366	-	513	Putative acetyltransferase YvoF	- none -
Pta.peg.2624	CDS	gi|1097421415|emb|FOJS01000007.1|	37522	36875	-	648	Pyrophosphatase PpaX (EC 3.6.1.1)	Phosphate metabolism
Pta.peg.2625	CDS	gi|1097421415|emb|FOJS01000007.1|	38457	37519	-	939	Nucleoside binding-domain containing protein YvoD	- none -
Pta.peg.2626	CDS	gi|1097421415|emb|FOJS01000007.1|	39284	38475	-	810	Prolipoprotein diacylglyceryl transferase	- none -
Pta.peg.2627	CDS	gi|1097421415|emb|FOJS01000007.1|	40238	39303	-	936	HPr kinase/phosphorylase	- none -
Pta.peg.2628	CDS	gi|1097421415|emb|FOJS01000007.1|	40779	40420	-	360	Uncharacterized membrane protein YvlD	- none -
Pta.peg.2629	CDS	gi|1097421415|emb|FOJS01000007.1|	41048	40833	-	216	hypothetical protein	- none -
Pta.peg.263	CDS	gi|1097419241|emb|FOJS01000067.1|	8321	8629	+	309	Transcriptional repressor CzrA, ArsR family	- none -
Pta.peg.2630	CDS	gi|1097421415|emb|FOJS01000007.1|	41414	41088	-	327	hypothetical protein	- none -
Pta.peg.2631	CDS	gi|1097421415|emb|FOJS01000007.1|	44373	41509	-	2865	Excinuclease ABC subunit A	DNA repair, UvrABC system
Pta.peg.2632	CDS	gi|1097421415|emb|FOJS01000007.1|	46363	44384	-	1980	Excinuclease ABC subunit B	DNA repair, UvrABC system
Pta.peg.2633	CDS	gi|1097421415|emb|FOJS01000007.1|	46758	46537	-	222	Protein CsbA	- none -
Pta.peg.2634	CDS	gi|1097421415|emb|FOJS01000007.1|	47960	46773	-	1188	Cell division topological determinant MinJ	Bacillus subtilis scratch - gjo
Pta.peg.2635	CDS	gi|1097421415|emb|FOJS01000007.1|	48029	48682	+	654	Chromosome-anchoring protein RacA	- none -
Pta.peg.2636	CDS	gi|1097421415|emb|FOJS01000007.1|	48848	50518	+	1671	Uncharacterized membrane protein YkoS	- none -
Pta.peg.2637	CDS	gi|1097421415|emb|FOJS01000007.1|	50537	51529	+	993	Uncharacterized glycosyltransferase YkoT	- none -
Pta.peg.2638	CDS	gi|1097421415|emb|FOJS01000007.1|	51526	51954	+	429	hypothetical protein	- none -
Pta.peg.2639	CDS	gi|1097421415|emb|FOJS01000007.1|	53390	51948	-	1443	Carboxyl-terminal protease (EC 3.4.21.102)	- none -
Pta.peg.264	CDS	gi|1097419241|emb|FOJS01000067.1|	8644	9591	+	948	Cobalt-zinc-cadmium resistance protein CzcD	Cobalt-zinc-cadmium resistance
Pta.peg.2640	CDS	gi|1097421415|emb|FOJS01000007.1|	54377	53673	-	705	Pirin	- none -
Pta.peg.2641	CDS	gi|1097421415|emb|FOJS01000007.1|	54806	54405	-	402	Membrane protein, distant similarity to thiosulphate:quinone oxidoreductase DoxD	- none -
Pta.peg.2642	CDS	gi|1097421415|emb|FOJS01000007.1|	56330	55026	-	1305	peptidoglycan lytic protein P45	- none -
Pta.peg.2643	CDS	gi|1097421415|emb|FOJS01000007.1|	57231	56365	-	867	Cell-division-associated, ABC-transporter-like signaling protein FtsX	- none -
Pta.peg.2644	CDS	gi|1097421415|emb|FOJS01000007.1|	57934	57248	-	687	Cell-division-associated, ABC-transporter-like signaling protein FtsE	- none -
Pta.peg.2645	CDS	gi|1097421415|emb|FOJS01000007.1|	58455	58123	-	333	Cytochrome c-551	- none -
Pta.peg.2646	CDS	gi|1097421415|emb|FOJS01000007.1|	59381	58521	-	861	UPF0750 membrane protein YvjA	- none -
Pta.peg.2647	CDS	gi|1097421415|emb|FOJS01000007.1|	60740	59757	-	984	Peptide chain release factor 2 @ programmed frameshift-containing	Programmed frameshift; <br>Programmed frameshift; <br>Translation termination factors bacterial
Pta.peg.2648	CDS	gi|1097421415|emb|FOJS01000007.1|	63487	60974	-	2514	Protein translocase subunit SecA	- none -
Pta.peg.2649	CDS	gi|1097421415|emb|FOJS01000007.1|	64306	63707	-	600	hypothetical protein	- none -
Pta.peg.265	CDS	gi|1097419241|emb|FOJS01000067.1|	9963	10553	+	591	Manganese transport protein MntH	- none -
Pta.peg.2650	CDS	gi|1097421415|emb|FOJS01000007.1|	64920	64369	-	552	Ribosome hibernation promoting factor Hpf	- none -
Pta.peg.2651	CDS	gi|1097421415|emb|FOJS01000007.1|	65599	65213	-	387	FIG00673811: hypothetical protein	- none -
Pta.peg.2652	CDS	gi|1097421415|emb|FOJS01000007.1|	65965	65612	-	354	hypothetical protein	- none -
Pta.peg.2653	CDS	gi|1097421415|emb|FOJS01000007.1|	66366	65965	-	402	Flagellar biosynthesis protein FliS	Flagellum
Pta.peg.2654	CDS	gi|1097421415|emb|FOJS01000007.1|	67882	66389	-	1494	Flagellar cap protein FliD	- none -
Pta.peg.2655	CDS	gi|1097421415|emb|FOJS01000007.1|	68266	67898	-	369	Flagellar protein FlaG	- none -
Pta.peg.2656	CDS	gi|1097421415|emb|FOJS01000007.1|	68865	68479	-	387	hypothetical protein	- none -
Pta.peg.2657	CDS	gi|1097421415|emb|FOJS01000007.1|	69122	68862	-	261	hypothetical protein	- none -
Pta.peg.2658	CDS	gi|1097421415|emb|FOJS01000007.1|	69506	70042	+	537	hypothetical protein	- none -
Pta.peg.2659	CDS	gi|1097421415|emb|FOJS01000007.1|	70042	70311	+	270	hypothetical protein	- none -
Pta.peg.266	CDS	gi|1097419258|emb|FOJS01000066.1|	490	2	-	489	hypothetical protein	- none -
Pta.peg.2660	CDS	gi|1097421415|emb|FOJS01000007.1|	70424	70576	+	153	hypothetical protein	- none -
Pta.peg.2661	CDS	gi|1097421415|emb|FOJS01000007.1|	71068	70799	-	270	Mobile element protein	- none -
Pta.peg.2662	CDS	gi|1097421415|emb|FOJS01000007.1|	71309	71091	-	219	hypothetical protein	- none -
Pta.peg.2663	CDS	gi|1097421415|emb|FOJS01000007.1|	71859	71296	-	564	Transposase	- none -
Pta.peg.2664	CDS	gi|1097421415|emb|FOJS01000007.1|	72061	71933	-	129	hypothetical protein	- none -
Pta.peg.2665	CDS	gi|1097421415|emb|FOJS01000007.1|	72328	72110	-	219	ADP-ribose 1-phosphate phophatase related protein	- none -
Pta.peg.2666	CDS	gi|1097421415|emb|FOJS01000007.1|	72643	73491	+	849	hypothetical protein	- none -
Pta.peg.2667	CDS	gi|1097421415|emb|FOJS01000007.1|	74050	73937	-	114	Flagellin protein FlaA	Flagellum; <br>Flagellum in Campylobacter
Pta.peg.2668	CDS	gi|1097421415|emb|FOJS01000007.1|	75548	74400	-	1149	Flagellin protein FlaA	Flagellum; <br>Flagellum in Campylobacter
Pta.peg.2669	CDS	gi|1097421415|emb|FOJS01000007.1|	75593	75706	+	114	hypothetical protein	- none -
Pta.peg.267	CDS	gi|1097419258|emb|FOJS01000066.1|	1676	603	-	1074	hypothetical protein	- none -
Pta.peg.2670	CDS	gi|1097421415|emb|FOJS01000007.1|	75888	75703	-	186	hypothetical protein	- none -
Pta.peg.2671	CDS	gi|1097421415|emb|FOJS01000007.1|	76133	75888	-	246	Carbon storage regulator	Carbon Starvation; <br>Carbon storage regulator
Pta.peg.2672	CDS	gi|1097421415|emb|FOJS01000007.1|	76582	76148	-	435	Flagellar assembly factor FliW	Carbon storage regulator
Pta.peg.2673	CDS	gi|1097421415|emb|FOJS01000007.1|	77190	76600	-	591	Uncharacterized protein YviE clustered with flagellar hook-associated proteins	- none -
Pta.peg.2674	CDS	gi|1097421415|emb|FOJS01000007.1|	78173	77238	-	936	Flagellar hook-associated protein FlgL	Flagellum
Pta.peg.2675	CDS	gi|1097421415|emb|FOJS01000007.1|	79808	78183	-	1626	Flagellar hook-associated protein FlgK	Flagellum
Pta.peg.2676	CDS	gi|1097421415|emb|FOJS01000007.1|	80327	79845	-	483	FIG00672739: hypothetical protein	- none -
[truncated: 2,421 more rows]
