# Supplementary material for: Genomic Analysis Provides New Insights Into Biotechnological and Industrial Potential of Parageobacillus thermantarcticus M1
Source: Front Microbiol. 2022 Jun 9;13:923038. doi: 10.3389/fmicb.2022.923038 (PMC9218356; doi:10.3389/fmicb.2022.923038)
Supplement: Supplementary file 2 [file Table_2.xlsx]

## Sheet: Table S2
Supplementary Table 2. Assignment of genes to the subsystems
Category	Subcategory	Subsystem	Role	Features
Cofactors, Vitamins, Prosthetic Groups, Pigments	Biotin	Biotin synthesis cluster	Competence protein F homolog, phosphoribosyltransferase domain	Pta.peg.2682
Cofactors, Vitamins, Prosthetic Groups, Pigments	Biotin	Biotin synthesis cluster	Substrate-specific component BioY of biotin ECF transporter	Pta.peg.1052, Pta.peg.1953
Cofactors, Vitamins, Prosthetic Groups, Pigments	Biotin	Biotin synthesis cluster	Biotin operon repressor	Pta.peg.2254
Cofactors, Vitamins, Prosthetic Groups, Pigments	Biotin	Biotin synthesis cluster	Adenosylmethionine-8-amino-7-oxononanoate aminotransferase (EC 2.6.1.62)	Pta.peg.1956
Cofactors, Vitamins, Prosthetic Groups, Pigments	Biotin	Biotin synthesis cluster	8-amino-7-oxononanoate synthase (EC 2.3.1.47)	Pta.peg.1002
Cofactors, Vitamins, Prosthetic Groups, Pigments	Biotin	Biotin synthesis cluster	Dethiobiotin synthetase (EC 6.3.3.3)	Pta.peg.1955
Cofactors, Vitamins, Prosthetic Groups, Pigments	Biotin	Biotin synthesis cluster	Biotin synthase (EC 2.8.1.6)	Pta.peg.2782
Cofactors, Vitamins, Prosthetic Groups, Pigments	Biotin	Biotin synthesis cluster	Long-chain-fatty-acid--CoA ligase (EC 6.2.1.3)	Pta.peg.1611, Pta.peg.1836, Pta.peg.2407, Pta.peg.2750, Pta.peg.3778
Cofactors, Vitamins, Prosthetic Groups, Pigments	Biotin	Biotin synthesis cluster	3-ketoacyl-CoA thiolase (EC 2.3.1.16)	Pta.peg.545, Pta.peg.1394, Pta.peg.3099
Cofactors, Vitamins, Prosthetic Groups, Pigments	Biotin	Biotin synthesis cluster	tRNA (cytidine(34)-2'-O)-methyltransferase (EC 2.1.1.207)	Pta.peg.141
Cofactors, Vitamins, Prosthetic Groups, Pigments	Biotin	Biotin biosynthesis	Substrate-specific component BioY of biotin ECF transporter	Pta.peg.1052, Pta.peg.1953
Cofactors, Vitamins, Prosthetic Groups, Pigments	Biotin	Biotin biosynthesis	Biotin operon repressor	Pta.peg.2254
Cofactors, Vitamins, Prosthetic Groups, Pigments	Biotin	Biotin biosynthesis	Adenosylmethionine-8-amino-7-oxononanoate aminotransferase (EC 2.6.1.62)	Pta.peg.1956
Cofactors, Vitamins, Prosthetic Groups, Pigments	Biotin	Biotin biosynthesis	8-amino-7-oxononanoate synthase (EC 2.3.1.47)	Pta.peg.1002
Cofactors, Vitamins, Prosthetic Groups, Pigments	Biotin	Biotin biosynthesis	Dethiobiotin synthetase (EC 6.3.3.3)	Pta.peg.1955
Cofactors, Vitamins, Prosthetic Groups, Pigments	Biotin	Biotin biosynthesis	Biotin synthase (EC 2.8.1.6)	Pta.peg.2782
Cofactors, Vitamins, Prosthetic Groups, Pigments	Biotin	Biotin biosynthesis	Long-chain-fatty-acid--CoA ligase (EC 6.2.1.3)	Pta.peg.1611, Pta.peg.1836, Pta.peg.2407, Pta.peg.2750, Pta.peg.3778
Cofactors, Vitamins, Prosthetic Groups, Pigments	Biotin	Biotin biosynthesis	3-ketoacyl-CoA thiolase (EC 2.3.1.16)	Pta.peg.545, Pta.peg.1394, Pta.peg.3099
Cofactors, Vitamins, Prosthetic Groups, Pigments	Biotin	Biotin biosynthesis Experimental	Dethiobiotin synthetase (EC 6.3.3.3)	Pta.peg.1955
Cofactors, Vitamins, Prosthetic Groups, Pigments	Biotin	Biotin biosynthesis Experimental	Biotin synthase (EC 2.8.1.6)	Pta.peg.2782
Cofactors, Vitamins, Prosthetic Groups, Pigments	Biotin	Biotin biosynthesis Experimental	Competence protein F homolog, phosphoribosyltransferase domain	Pta.peg.2682
Cofactors, Vitamins, Prosthetic Groups, Pigments	Biotin	Biotin biosynthesis Experimental	Adenosylmethionine-8-amino-7-oxononanoate aminotransferase (EC 2.6.1.62)	Pta.peg.1956
Cofactors, Vitamins, Prosthetic Groups, Pigments	Biotin	Biotin biosynthesis Experimental	8-amino-7-oxononanoate synthase (EC 2.3.1.47)	Pta.peg.1002
Cofactors, Vitamins, Prosthetic Groups, Pigments	Cofactors, Vitamins, Prosthetic Groups, Pigments - no subcategory	Thiamin biosynthesis	Glycine oxidase ThiO (EC 1.4.3.19)	Pta.peg.2458
Cofactors, Vitamins, Prosthetic Groups, Pigments	Cofactors, Vitamins, Prosthetic Groups, Pigments - no subcategory	Thiamin biosynthesis	Thiamin pyrophosphokinase (EC 2.7.6.2)	Pta.peg.3248
Cofactors, Vitamins, Prosthetic Groups, Pigments	Cofactors, Vitamins, Prosthetic Groups, Pigments - no subcategory	Thiamin biosynthesis	Transmembrane component YkoC of energizing module of thiamin-regulated ECF transporter for HydroxyMethylPyrimidine	Pta.peg.2460
Cofactors, Vitamins, Prosthetic Groups, Pigments	Cofactors, Vitamins, Prosthetic Groups, Pigments - no subcategory	Thiamin biosynthesis	1-deoxy-D-xylulose 5-phosphate synthase (EC 2.2.1.7)	Pta.peg.2527
Cofactors, Vitamins, Prosthetic Groups, Pigments	Cofactors, Vitamins, Prosthetic Groups, Pigments - no subcategory	Thiamin biosynthesis	Hydroxymethylpyrimidine ABC transporter, ATPase component	Pta.peg.3921
Cofactors, Vitamins, Prosthetic Groups, Pigments	Cofactors, Vitamins, Prosthetic Groups, Pigments - no subcategory	Thiamin biosynthesis	Substrate-specific component ThiT of thiamin ECF transporter	Pta.peg.2345
Cofactors, Vitamins, Prosthetic Groups, Pigments	Cofactors, Vitamins, Prosthetic Groups, Pigments - no subcategory	Thiamin biosynthesis	Substrate-specific component YkoE of thiamin-regulated ECF transporter for HydroxyMethylPyrimidine	Pta.peg.2462
Cofactors, Vitamins, Prosthetic Groups, Pigments	Cofactors, Vitamins, Prosthetic Groups, Pigments - no subcategory	Thiamin biosynthesis	Hydroxymethylpyrimidine ABC transporter, transmembrane component	Pta.peg.3922
Cofactors, Vitamins, Prosthetic Groups, Pigments	Cofactors, Vitamins, Prosthetic Groups, Pigments - no subcategory	Thiamin biosynthesis	Thiamin-phosphate pyrophosphorylase (EC 2.5.1.3)	Pta.peg.1617
Cofactors, Vitamins, Prosthetic Groups, Pigments	Cofactors, Vitamins, Prosthetic Groups, Pigments - no subcategory	Thiamin biosynthesis	Putative cysteine desulfurase, associated with tRNA 4-thiouridine synthase	Pta.peg.3861
Cofactors, Vitamins, Prosthetic Groups, Pigments	Cofactors, Vitamins, Prosthetic Groups, Pigments - no subcategory	Thiamin biosynthesis	Hydroxyethylthiazole kinase (EC 2.7.1.50)	Pta.peg.1615
Cofactors, Vitamins, Prosthetic Groups, Pigments	Cofactors, Vitamins, Prosthetic Groups, Pigments - no subcategory	Thiamin biosynthesis	Sulfur carrier protein ThiS	Pta.peg.2457
Cofactors, Vitamins, Prosthetic Groups, Pigments	Quinone cofactors	Menaquinone and Phylloquinone Biosynthesis	Naphthoate synthase (EC 4.1.3.36)	Pta.peg.3938
Cofactors, Vitamins, Prosthetic Groups, Pigments	Quinone cofactors	Menaquinone and Phylloquinone Biosynthesis	Menaquinone-specific isochorismate synthase (EC 5.4.4.2)	Pta.peg.3941
Cofactors, Vitamins, Prosthetic Groups, Pigments	Quinone cofactors	Menaquinone and Phylloquinone Biosynthesis	2-succinyl-6-hydroxy-2,4-cyclohexadiene-1-carboxylate synthase (EC 4.2.99.20)	Pta.peg.3939
Cofactors, Vitamins, Prosthetic Groups, Pigments	Quinone cofactors	Menaquinone and Phylloquinone Biosynthesis	2-succinyl-5-enolpyruvyl-6-hydroxy-3-cyclohexene-1-carboxylic-acid synthase (EC 2.2.1.9)	Pta.peg.3940
Cofactors, Vitamins, Prosthetic Groups, Pigments	Quinone cofactors	Menaquinone and Phylloquinone Biosynthesis	O-succinylbenzoic acid--CoA ligase (EC 6.2.1.26)	Pta.peg.3937
Cofactors, Vitamins, Prosthetic Groups, Pigments	Quinone cofactors	Menaquinone and Phylloquinone Biosynthesis	O-succinylbenzoate synthase (EC 4.2.1.113)	Pta.peg.304
Cofactors, Vitamins, Prosthetic Groups, Pigments	Quinone cofactors	Menaquinone and Phylloquinone Biosynthesis	1,4-dihydroxy-2-naphthoate polyprenyltransferase (EC 2.5.1.74)	Pta.peg.3942
Cofactors, Vitamins, Prosthetic Groups, Pigments	Quinone cofactors	Menaquinone and Phylloquinone Biosynthesis -- gjo	Naphthoate synthase (EC 4.1.3.36)	Pta.peg.3938
Cofactors, Vitamins, Prosthetic Groups, Pigments	Quinone cofactors	Menaquinone and Phylloquinone Biosynthesis -- gjo	Menaquinone-specific isochorismate synthase (EC 5.4.4.2)	Pta.peg.3941
Cofactors, Vitamins, Prosthetic Groups, Pigments	Quinone cofactors	Menaquinone and Phylloquinone Biosynthesis -- gjo	2-succinyl-6-hydroxy-2,4-cyclohexadiene-1-carboxylate synthase (EC 4.2.99.20)	Pta.peg.3939
Cofactors, Vitamins, Prosthetic Groups, Pigments	Quinone cofactors	Menaquinone and Phylloquinone Biosynthesis -- gjo	2-succinyl-5-enolpyruvyl-6-hydroxy-3-cyclohexene-1-carboxylic-acid synthase (EC 2.2.1.9)	Pta.peg.3940
Cofactors, Vitamins, Prosthetic Groups, Pigments	Quinone cofactors	Menaquinone and Phylloquinone Biosynthesis -- gjo	O-succinylbenzoic acid--CoA ligase (EC 6.2.1.26)	Pta.peg.3937
Cofactors, Vitamins, Prosthetic Groups, Pigments	Quinone cofactors	Menaquinone and Phylloquinone Biosynthesis -- gjo	O-succinylbenzoate synthase (EC 4.2.1.113)	Pta.peg.304
Cofactors, Vitamins, Prosthetic Groups, Pigments	Quinone cofactors	Menaquinone and Phylloquinone Biosynthesis -- gjo	1,4-dihydroxy-2-naphthoate polyprenyltransferase (EC 2.5.1.74)	Pta.peg.3942
Cofactors, Vitamins, Prosthetic Groups, Pigments	Tetrapyrroles	Cobalamin synthesis	L-threonine 3-O-phosphate decarboxylase (EC 4.1.1.81)	Pta.peg.1911
Cofactors, Vitamins, Prosthetic Groups, Pigments	Tetrapyrroles	Cobalamin synthesis	Adenosylcobinamide-phosphate guanylyltransferase (EC 2.7.7.62)	Pta.peg.1912
Cofactors, Vitamins, Prosthetic Groups, Pigments	Tetrapyrroles	Cobalamin synthesis	Cobyric acid synthase (EC 6.3.5.10)	Pta.peg.3333
Cofactors, Vitamins, Prosthetic Groups, Pigments	Tetrapyrroles	Cobalamin synthesis	Nicotinate-nucleotide--dimethylbenzimidazole phosphoribosyltransferase (EC 2.4.2.21)	Pta.peg.3332
Cofactors, Vitamins, Prosthetic Groups, Pigments	Tetrapyrroles	Cobalamin synthesis	Adenosylcobinamide-phosphate synthase (EC 6.3.1.10)	Pta.peg.1910
Cofactors, Vitamins, Prosthetic Groups, Pigments	Tetrapyrroles	Cobalamin synthesis	Cob(I)alamin adenosyltransferase (EC 2.5.1.17)	Pta.peg.3330
Cofactors, Vitamins, Prosthetic Groups, Pigments	Tetrapyrroles	Cobalamin synthesis	Cobalamin synthase (EC 2.7.8.26)	Pta.peg.1913
Cofactors, Vitamins, Prosthetic Groups, Pigments	Tetrapyrroles	Cobalamin synthesis	Adenosylcobinamide kinase (EC 2.7.1.156)	Pta.peg.1912
Cofactors, Vitamins, Prosthetic Groups, Pigments	Tetrapyrroles	Heme and Siroheme Biosynthesis	Hypothetical radical SAM family enzyme, NOT coproporphyrinogen III oxidase, oxygen-independent	Pta.peg.2439
Cofactors, Vitamins, Prosthetic Groups, Pigments	Tetrapyrroles	Heme and Siroheme Biosynthesis	Hypothetical radical SAM family enzyme in heat shock gene cluster, similarity with CPO of BS HemN-type	Pta.peg.3604
Cofactors, Vitamins, Prosthetic Groups, Pigments	Tetrapyrroles	Heme and Siroheme Biosynthesis	Glutamyl-tRNA synthetase (EC 6.1.1.17)	Pta.peg.1721
Cofactors, Vitamins, Prosthetic Groups, Pigments	Tetrapyrroles	Heme and Siroheme Biosynthesis	Uroporphyrinogen-III synthase (EC 4.2.1.75)	Pta.peg.3738
Cofactors, Vitamins, Prosthetic Groups, Pigments	Tetrapyrroles	Heme and Siroheme Biosynthesis	Precorrin-2 oxidase (EC 1.3.1.76)	Pta.peg.1166
Cofactors, Vitamins, Prosthetic Groups, Pigments	Tetrapyrroles	Heme and Siroheme Biosynthesis	Porphobilinogen synthase (EC 4.2.1.24)	Pta.peg.3737
Cofactors, Vitamins, Prosthetic Groups, Pigments	Tetrapyrroles	Heme and Siroheme Biosynthesis	Glutamyl-tRNA reductase (EC 1.2.1.70)	Pta.peg.3741
Cofactors, Vitamins, Prosthetic Groups, Pigments	Tetrapyrroles	Heme and Siroheme Biosynthesis	Porphobilinogen deaminase (EC 2.5.1.61)	Pta.peg.3739
Cofactors, Vitamins, Prosthetic Groups, Pigments	Tetrapyrroles	Heme and Siroheme Biosynthesis	HemX protein, negative effector of steady-state concentration of glutamyl-tRNA reductase	Pta.peg.3740
Cofactors, Vitamins, Prosthetic Groups, Pigments	Tetrapyrroles	Heme and Siroheme Biosynthesis	Uroporphyrinogen-III methyltransferase (EC 2.1.1.107)	Pta.peg.1157, Pta.peg.3331
Cofactors, Vitamins, Prosthetic Groups, Pigments	Tetrapyrroles	Heme and Siroheme Biosynthesis	5-aminolevulinate synthase (EC 2.3.1.37)	Pta.peg.136
Cofactors, Vitamins, Prosthetic Groups, Pigments	Tetrapyrroles	Heme and Siroheme Biosynthesis	Uroporphyrinogen III decarboxylase (EC 4.1.1.37)	Pta.peg.2415
Cofactors, Vitamins, Prosthetic Groups, Pigments	Tetrapyrroles	Heme and Siroheme Biosynthesis	Protoporphyrinogen IX oxidase, aerobic, HemY (EC 1.3.3.4)	Pta.peg.2413
Cofactors, Vitamins, Prosthetic Groups, Pigments	Riboflavin, FMN, FAD	riboflavin to FAD	FMN adenylyltransferase (EC 2.7.7.2)	Pta.peg.3161
Cofactors, Vitamins, Prosthetic Groups, Pigments	Riboflavin, FMN, FAD	riboflavin to FAD	Riboflavin synthase eubacterial/eukaryotic (EC 2.5.1.9)	Pta.peg.1883
Cofactors, Vitamins, Prosthetic Groups, Pigments	Riboflavin, FMN, FAD	riboflavin to FAD	Riboflavin kinase (EC 2.7.1.26)	Pta.peg.3161
Cofactors, Vitamins, Prosthetic Groups, Pigments	Riboflavin, FMN, FAD	riboflavin to FAD	3,4-dihydroxy-2-butanone 4-phosphate synthase (EC 4.1.99.12)	Pta.peg.1884
Cofactors, Vitamins, Prosthetic Groups, Pigments	Riboflavin, FMN, FAD	Riboflavin, FMN and FAD metabolism	FMN adenylyltransferase (EC 2.7.7.2)	Pta.peg.3161
Cofactors, Vitamins, Prosthetic Groups, Pigments	Riboflavin, FMN, FAD	Riboflavin, FMN and FAD metabolism	Substrate-specific component RibU of riboflavin ECF transporter	Pta.peg.3294
Cofactors, Vitamins, Prosthetic Groups, Pigments	Riboflavin, FMN, FAD	Riboflavin, FMN and FAD metabolism	6,7-dimethyl-8-ribityllumazine synthase (EC 2.5.1.78)	Pta.peg.1885
Cofactors, Vitamins, Prosthetic Groups, Pigments	Riboflavin, FMN, FAD	Riboflavin, FMN and FAD metabolism	5-amino-6-(5-phosphoribosylamino)uracil reductase (EC 1.1.1.193)	Pta.peg.1882
Cofactors, Vitamins, Prosthetic Groups, Pigments	Riboflavin, FMN, FAD	Riboflavin, FMN and FAD metabolism	Riboflavin kinase (EC 2.7.1.26)	Pta.peg.3161
Cofactors, Vitamins, Prosthetic Groups, Pigments	Riboflavin, FMN, FAD	Riboflavin, FMN and FAD metabolism	GTP cyclohydrolase II (EC 3.5.4.25)	Pta.peg.1884
Cofactors, Vitamins, Prosthetic Groups, Pigments	Riboflavin, FMN, FAD	Riboflavin, FMN and FAD metabolism	Riboflavin synthase eubacterial/eukaryotic (EC 2.5.1.9)	Pta.peg.1883
Cofactors, Vitamins, Prosthetic Groups, Pigments	Riboflavin, FMN, FAD	Riboflavin, FMN and FAD metabolism	Diaminohydroxyphosphoribosylaminopyrimidine deaminase (EC 3.5.4.26)	Pta.peg.1882
Cofactors, Vitamins, Prosthetic Groups, Pigments	Riboflavin, FMN, FAD	Riboflavin, FMN and FAD metabolism	3,4-dihydroxy-2-butanone 4-phosphate synthase (EC 4.1.99.12)	Pta.peg.1884
Cofactors, Vitamins, Prosthetic Groups, Pigments	Pyridoxine	Pyridoxin (Vitamin B6) Biosynthesis	D-3-phosphoglycerate dehydrogenase (EC 1.1.1.95)	Pta.peg.135, Pta.peg.1319, Pta.peg.1922
Cofactors, Vitamins, Prosthetic Groups, Pigments	Pyridoxine	Pyridoxin (Vitamin B6) Biosynthesis	4-hydroxythreonine-4-phosphate dehydrogenase (EC 1.1.1.262)	Pta.peg.1129
Cofactors, Vitamins, Prosthetic Groups, Pigments	Pyridoxine	Pyridoxin (Vitamin B6) Biosynthesis	Pyridoxamine 5'-phosphate oxidase (EC 1.4.3.5)	Pta.peg.3877
Cofactors, Vitamins, Prosthetic Groups, Pigments	Pyridoxine	Pyridoxin (Vitamin B6) Biosynthesis	Phosphoserine aminotransferase (EC 2.6.1.52)	Pta.peg.2431
Cofactors, Vitamins, Prosthetic Groups, Pigments	Pyridoxine	Pyridoxin (Vitamin B6) Biosynthesis	NAD-dependent glyceraldehyde-3-phosphate dehydrogenase (EC 1.2.1.12)	Pta.peg.2601
Cofactors, Vitamins, Prosthetic Groups, Pigments	Pyridoxine	Pyridoxin (Vitamin B6) Biosynthesis	1-deoxy-D-xylulose 5-phosphate synthase (EC 2.2.1.7)	Pta.peg.2527
Cofactors, Vitamins, Prosthetic Groups, Pigments	Pyridoxine	Pyridoxin(Vitamin B6) Degradation Pathway	Hypothetical NagD-like phosphatase	Pta.peg.1027
Cofactors, Vitamins, Prosthetic Groups, Pigments	NAD and NADP	NAD and NADP cofactor biosynthesis global	Quinolinate synthetase (EC 2.5.1.72)	Pta.peg.3691
Cofactors, Vitamins, Prosthetic Groups, Pigments	NAD and NADP	NAD and NADP cofactor biosynthesis global	Quinolinate phosphoribosyltransferase [decarboxylating] (EC 2.4.2.19)	Pta.peg.3692
Cofactors, Vitamins, Prosthetic Groups, Pigments	NAD and NADP	NAD and NADP cofactor biosynthesis global	NAD kinase (EC 2.7.1.23)	Pta.peg.2872
Cofactors, Vitamins, Prosthetic Groups, Pigments	NAD and NADP	NAD and NADP cofactor biosynthesis global	N-Ribosylnicotinamide phosphorylase (EC 2.4.2.1)	Pta.peg.1865
Cofactors, Vitamins, Prosthetic Groups, Pigments	NAD and NADP	NAD and NADP cofactor biosynthesis global	Transcriptional repressor for NAD biosynthesis in gram-positives	Pta.peg.3695
Cofactors, Vitamins, Prosthetic Groups, Pigments	NAD and NADP	NAD and NADP cofactor biosynthesis global	ADP-ribose pyrophosphatase (EC 3.6.1.13)	Pta.peg.1858
Cofactors, Vitamins, Prosthetic Groups, Pigments	NAD and NADP	NAD and NADP cofactor biosynthesis global	Niacin transporter NiaP	Pta.peg.3018
Cofactors, Vitamins, Prosthetic Groups, Pigments	NAD and NADP	NAD and NADP cofactor biosynthesis global	NAD synthetase (EC 6.3.1.5)	Pta.peg.3688
Cofactors, Vitamins, Prosthetic Groups, Pigments	NAD and NADP	NAD and NADP cofactor biosynthesis global	L-aspartate oxidase (EC 1.4.3.16)	Pta.peg.3693
Cofactors, Vitamins, Prosthetic Groups, Pigments	NAD and NADP	NAD and NADP cofactor biosynthesis global	Nicotinate-nucleotide adenylyltransferase (EC 2.7.7.18)	Pta.peg.3621
Cofactors, Vitamins, Prosthetic Groups, Pigments	NAD and NADP	NAD and NADP cofactor biosynthesis global	Nicotinamidase (EC 3.5.1.19)	Pta.peg.3357
Cofactors, Vitamins, Prosthetic Groups, Pigments	Folate and pterines	Folate biosynthesis cluster	GTP cyclohydrolase I (EC 3.5.4.16) type 1	Pta.peg.2289
Cofactors, Vitamins, Prosthetic Groups, Pigments	Folate and pterines	Folate biosynthesis cluster	transmembrane protein, distant homology with ydbS	Pta.peg.181
Cofactors, Vitamins, Prosthetic Groups, Pigments	Folate and pterines	Folate biosynthesis cluster	Pantoate--beta-alanine ligase (EC 6.3.2.1)	Pta.peg.2252
Cofactors, Vitamins, Prosthetic Groups, Pigments	Folate and pterines	Folate biosynthesis cluster	Dihydropteroate synthase (EC 2.5.1.15)	Pta.peg.1543
Cofactors, Vitamins, Prosthetic Groups, Pigments	Folate and pterines	Folate biosynthesis cluster	Dihydroneopterin aldolase (EC 4.1.2.25)	Pta.peg.1542
Cofactors, Vitamins, Prosthetic Groups, Pigments	Folate and pterines	Folate biosynthesis cluster	2-amino-4-hydroxy-6-hydroxymethyldihydropteridine pyrophosphokinase (EC 2.7.6.3)	Pta.peg.1541
Cofactors, Vitamins, Prosthetic Groups, Pigments	Folate and pterines	Folate biosynthesis cluster	tRNA(Ile)-lysidine synthetase (EC 6.3.4.19)	Pta.peg.1552
Cofactors, Vitamins, Prosthetic Groups, Pigments	Folate and pterines	Folate biosynthesis cluster	Hypoxanthine-guanine phosphoribosyltransferase (EC 2.4.2.8)	Pta.peg.1551
Cofactors, Vitamins, Prosthetic Groups, Pigments	Folate and pterines	Folate biosynthesis cluster	Aspartate 1-decarboxylase (EC 4.1.1.11)	Pta.peg.2251
Cofactors, Vitamins, Prosthetic Groups, Pigments	Folate and pterines	Folate Biosynthesis	Aminodeoxychorismate lyase (EC 4.1.3.38)	Pta.peg.1544
Cofactors, Vitamins, Prosthetic Groups, Pigments	Folate and pterines	Folate Biosynthesis	Folylpolyglutamate synthase (EC 6.3.2.17)	Pta.peg.3730
Cofactors, Vitamins, Prosthetic Groups, Pigments	Folate and pterines	Folate Biosynthesis	Dihydropteroate synthase (EC 2.5.1.15)	Pta.peg.1543
Cofactors, Vitamins, Prosthetic Groups, Pigments	Folate and pterines	Folate Biosynthesis	5-formyltetrahydrofolate cyclo-ligase (EC 6.3.3.2)	Pta.peg.3546
Cofactors, Vitamins, Prosthetic Groups, Pigments	Folate and pterines	Folate Biosynthesis	Dihydrofolate reductase (EC 1.5.1.3)	Pta.peg.3310
Cofactors, Vitamins, Prosthetic Groups, Pigments	Folate and pterines	Folate Biosynthesis	Dihydrofolate synthase (EC 6.3.2.12)	Pta.peg.3730
Cofactors, Vitamins, Prosthetic Groups, Pigments	Folate and pterines	Folate Biosynthesis	GTP cyclohydrolase I (EC 3.5.4.16) type 1	Pta.peg.2289
Cofactors, Vitamins, Prosthetic Groups, Pigments	Folate and pterines	Folate Biosynthesis	Para-aminobenzoate synthase, aminase component (EC 2.6.1.85)	Pta.peg.1546
Cofactors, Vitamins, Prosthetic Groups, Pigments	Folate and pterines	Folate Biosynthesis	Thymidylate synthase (EC 2.1.1.45)	Pta.peg.3311
Cofactors, Vitamins, Prosthetic Groups, Pigments	Folate and pterines	Folate Biosynthesis	2-amino-4-hydroxy-6-hydroxymethyldihydropteridine pyrophosphokinase (EC 2.7.6.3)	Pta.peg.1541
Cofactors, Vitamins, Prosthetic Groups, Pigments	Folate and pterines	Folate Biosynthesis	Dihydroneopterin aldolase (EC 4.1.2.25)	Pta.peg.1542
Cofactors, Vitamins, Prosthetic Groups, Pigments	Folate and pterines	Folate Biosynthesis	Para-aminobenzoate synthase, amidotransferase component (EC 2.6.1.85)	Pta.peg.1545
Cofactors, Vitamins, Prosthetic Groups, Pigments	Folate and pterines	5-FCL-like protein	Alcohol dehydrogenase (EC 1.1.1.1)	Pta.peg.820, Pta.peg.1274, Pta.peg.1800, Pta.peg.3497
Cofactors, Vitamins, Prosthetic Groups, Pigments	Folate and pterines	5-FCL-like protein	Isocitrate dehydrogenase [NADP] (EC 1.1.1.42)	Pta.peg.3824
Cofactors, Vitamins, Prosthetic Groups, Pigments	Folate and pterines	5-FCL-like protein	Formyltetrahydrofolate deformylase (EC 3.5.1.10)	Pta.peg.2040
Cofactors, Vitamins, Prosthetic Groups, Pigments	Folate and pterines	5-FCL-like protein	Formate--tetrahydrofolate ligase (EC 6.3.4.3)	Pta.peg.3326
Cofactors, Vitamins, Prosthetic Groups, Pigments	Folate and pterines	5-FCL-like protein	5-formyltetrahydrofolate cyclo-ligase (EC 6.3.3.2)	Pta.peg.3546
Cofactors, Vitamins, Prosthetic Groups, Pigments	Folate and pterines	5-FCL-like protein	Dihydrofolate reductase (EC 1.5.1.3)	Pta.peg.3310
Cofactors, Vitamins, Prosthetic Groups, Pigments	Folate and pterines	5-FCL-like protein	Serine hydroxymethyltransferase (EC 2.1.2.1)	Pta.peg.2954
Cofactors, Vitamins, Prosthetic Groups, Pigments	Folate and pterines	5-FCL-like protein	Methylenetetrahydrofolate dehydrogenase (NADP+) (EC 1.5.1.5)	Pta.peg.2531
Cofactors, Vitamins, Prosthetic Groups, Pigments	Folate and pterines	5-FCL-like protein	Phosphoribosylglycinamide formyltransferase (EC 2.1.2.2)	Pta.peg.2319
Cofactors, Vitamins, Prosthetic Groups, Pigments	Folate and pterines	5-FCL-like protein	Phosphoribosylaminoimidazolecarboxamide formyltransferase (EC 2.1.2.3)	Pta.peg.2320
Cofactors, Vitamins, Prosthetic Groups, Pigments	Folate and pterines	5-FCL-like protein	Thiamin-phosphate pyrophosphorylase (EC 2.5.1.3)	Pta.peg.1617
Cofactors, Vitamins, Prosthetic Groups, Pigments	Folate and pterines	5-FCL-like protein	5,10-methylenetetrahydrofolate reductase (EC 1.5.1.20)	Pta.peg.1280
Cofactors, Vitamins, Prosthetic Groups, Pigments	Folate and pterines	5-FCL-like protein	Dihydrolipoamide acetyltransferase component of pyruvate dehydrogenase complex (EC 2.3.1.12)	Pta.peg.812, Pta.peg.969
Cofactors, Vitamins, Prosthetic Groups, Pigments	Folate and pterines	5-FCL-like protein	Hydroxyethylthiazole kinase (EC 2.7.1.50)	Pta.peg.1615
Cofactors, Vitamins, Prosthetic Groups, Pigments	Folate and pterines	Pterin carbinolamine dehydratase	Pterin-4-alpha-carbinolamine dehydratase (EC 4.2.1.96)	Pta.peg.817
Cofactors, Vitamins, Prosthetic Groups, Pigments	Folate and pterines	Pterin carbinolamine dehydratase	Fumarylacetoacetate hydrolase family protein	Pta.peg.1248, Pta.peg.1644
Cofactors, Vitamins, Prosthetic Groups, Pigments	Coenzyme A	Coenzyme A Biosynthesis cluster	3-methyl-2-oxobutanoate hydroxymethyltransferase (EC 2.1.2.11)	Pta.peg.2253
Cofactors, Vitamins, Prosthetic Groups, Pigments	Coenzyme A	Coenzyme A Biosynthesis cluster	Pantoate--beta-alanine ligase (EC 6.3.2.1)	Pta.peg.2252
Cofactors, Vitamins, Prosthetic Groups, Pigments	Coenzyme A	Coenzyme A Biosynthesis cluster	Pantothenate kinase type III, CoaX-like (EC 2.7.1.33)	Pta.peg.1549
Cofactors, Vitamins, Prosthetic Groups, Pigments	Coenzyme A	Coenzyme A Biosynthesis cluster	Aspartate 1-decarboxylase (EC 4.1.1.11)	Pta.peg.2251
Cofactors, Vitamins, Prosthetic Groups, Pigments	Coenzyme A	Coenzyme A Biosynthesis	3-methyl-2-oxobutanoate hydroxymethyltransferase (EC 2.1.2.11)	Pta.peg.2253
Cofactors, Vitamins, Prosthetic Groups, Pigments	Coenzyme A	Coenzyme A Biosynthesis	Dephospho-CoA kinase (EC 2.7.1.24)	Pta.peg.3817
Cofactors, Vitamins, Prosthetic Groups, Pigments	Coenzyme A	Coenzyme A Biosynthesis	Pantothenate kinase type III, CoaX-like (EC 2.7.1.33)	Pta.peg.1549
Cofactors, Vitamins, Prosthetic Groups, Pigments	Coenzyme A	Coenzyme A Biosynthesis	Aspartate 1-decarboxylase (EC 4.1.1.11)	Pta.peg.2251
Cofactors, Vitamins, Prosthetic Groups, Pigments	Coenzyme A	Coenzyme A Biosynthesis	2-dehydropantoate 2-reductase (EC 1.1.1.169)	Pta.peg.2183, Pta.peg.2474
Cofactors, Vitamins, Prosthetic Groups, Pigments	Coenzyme A	Coenzyme A Biosynthesis	Phosphopantetheine adenylyltransferase (EC 2.7.7.3)	Pta.peg.2192
Cofactors, Vitamins, Prosthetic Groups, Pigments	Coenzyme A	Coenzyme A Biosynthesis	Phosphopantothenoylcysteine synthetase (EC 6.3.2.5)	Pta.peg.3258
Cofactors, Vitamins, Prosthetic Groups, Pigments	Coenzyme A	Coenzyme A Biosynthesis	Pantoate--beta-alanine ligase (EC 6.3.2.1)	Pta.peg.2252
Cofactors, Vitamins, Prosthetic Groups, Pigments	Coenzyme A	Coenzyme A Biosynthesis	Phosphopantothenoylcysteine decarboxylase (EC 4.1.1.36)	Pta.peg.3258
Cell Wall and Capsule	Capsular and extracellular polysacchrides	dTDP-rhamnose synthesis	dTDP-4-dehydrorhamnose reductase (EC 1.1.1.133)	Pta.peg.1705
Cell Wall and Capsule	Capsular and extracellular polysacchrides	dTDP-rhamnose synthesis	dTDP-glucose 4,6-dehydratase (EC 4.2.1.46)	Pta.peg.1704
Cell Wall and Capsule	Capsular and extracellular polysacchrides	dTDP-rhamnose synthesis	dTDP-4-dehydrorhamnose 3,5-epimerase (EC 5.1.3.13)	Pta.peg.1703
Cell Wall and Capsule	Capsular and extracellular polysacchrides	dTDP-rhamnose synthesis	Glucose-1-phosphate thymidylyltransferase (EC 2.7.7.24)	Pta.peg.1702
Cell Wall and Capsule	Capsular and extracellular polysacchrides	Rhamnose containing glycans	UDP-glucose 4-epimerase (EC 5.1.3.2)	Pta.peg.392, Pta.peg.393, Pta.peg.1131, Pta.peg.2222
Cell Wall and Capsule	Capsular and extracellular polysacchrides	Rhamnose containing glycans	dTDP-4-dehydrorhamnose reductase (EC 1.1.1.133)	Pta.peg.1705
Cell Wall and Capsule	Capsular and extracellular polysacchrides	Rhamnose containing glycans	dTDP-glucose 4,6-dehydratase (EC 4.2.1.46)	Pta.peg.1704
Cell Wall and Capsule	Capsular and extracellular polysacchrides	Rhamnose containing glycans	dTDP-4-dehydrorhamnose 3,5-epimerase (EC 5.1.3.13)	Pta.peg.1703
Cell Wall and Capsule	Capsular and extracellular polysacchrides	Rhamnose containing glycans	Glucose-1-phosphate thymidylyltransferase (EC 2.7.7.24)	Pta.peg.1702
Cell Wall and Capsule	Capsular and extracellular polysacchrides	Exopolysaccharide Biosynthesis	Manganese-dependent protein-tyrosine phosphatase (EC 3.1.3.48)	Pta.peg.1688
Cell Wall and Capsule	Capsular and extracellular polysacchrides	Exopolysaccharide Biosynthesis	Tyrosine-protein kinase transmembrane modulator EpsC	Pta.peg.1684
Cell Wall and Capsule	Capsular and extracellular polysacchrides	Exopolysaccharide Biosynthesis	Tyrosine-protein kinase EpsD (EC 2.7.10.2)	Pta.peg.1685
Cell Wall and Capsule	Capsular and extracellular polysacchrides	Exopolysaccharide Biosynthesis	Undecaprenyl-phosphate galactosephosphotransferase (EC 2.7.8.6)	Pta.peg.1693
Cell Wall and Capsule	Gram-Negative cell wall components	Peptidoglycan lipid II flippase	Proposed peptidoglycan lipid II flippase MurJ	Pta.peg.869
Cell Wall and Capsule	Cell Wall and Capsule - no subcategory	Murein Hydrolases	N-acetylmuramoyl-L-alanine amidase (EC 3.5.1.28)	Pta.peg.219, Pta.peg.595, Pta.peg.1193
Cell Wall and Capsule	Cell Wall and Capsule - no subcategory	Murein Hydrolases	D-alanyl-D-alanine carboxypeptidase (EC 3.4.16.4)	Pta.peg.468, Pta.peg.1867, Pta.peg.1894, Pta.peg.2764
Cell Wall and Capsule	Cell Wall and Capsule - no subcategory	UDP-N-acetylmuramate from Fructose-6-phosphate Biosynthesis	UDP-N-acetylenolpyruvoylglucosamine reductase (EC 1.1.1.158)	Pta.peg.2679
Cell Wall and Capsule	Cell Wall and Capsule - no subcategory	UDP-N-acetylmuramate from Fructose-6-phosphate Biosynthesis	Glucosamine-1-phosphate N-acetyltransferase (EC 2.3.1.157)	Pta.peg.1569
Cell Wall and Capsule	Cell Wall and Capsule - no subcategory	UDP-N-acetylmuramate from Fructose-6-phosphate Biosynthesis	UDP-N-acetylglucosamine 1-carboxyvinyltransferase (EC 2.5.1.7)	Pta.peg.1669, Pta.peg.2974
Cell Wall and Capsule	Cell Wall and Capsule - no subcategory	UDP-N-acetylmuramate from Fructose-6-phosphate Biosynthesis	Phosphoglucosamine mutase (EC 5.4.2.10)	Pta.peg.750
Cell Wall and Capsule	Cell Wall and Capsule - no subcategory	UDP-N-acetylmuramate from Fructose-6-phosphate Biosynthesis	N-acetylglucosamine-1-phosphate uridyltransferase (EC 2.7.7.23)	Pta.peg.1569
Cell Wall and Capsule	Cell Wall and Capsule - no subcategory	Recycling of Peptidoglycan Amino Acids	N-acetylmuramoyl-L-alanine amidase (EC 3.5.1.28)	Pta.peg.219, Pta.peg.595, Pta.peg.1193
Cell Wall and Capsule	Gram-Positive cell wall components	Polyglycerolphosphate lipoteichoic acid biosynthesis	Lipoteichoic acid synthase LtaS Type Ia	Pta.peg.162
Virulence, Disease and Defense	Resistance to antibiotics and toxic compounds	Copper homeostasis	Multicopper oxidase	Pta.peg.796, Pta.peg.1482
Virulence, Disease and Defense	Resistance to antibiotics and toxic compounds	Copper homeostasis	Copper resistance protein CopD	Pta.peg.849, Pta.peg.2008
Virulence, Disease and Defense	Resistance to antibiotics and toxic compounds	Copper homeostasis	Copper-translocating P-type ATPase (EC 3.6.3.4)	Pta.peg.1, Pta.peg.62, Pta.peg.96, Pta.peg.353, Pta.peg.524, Pta.peg.853, Pta.peg.854, Pta.peg.1480, Pta.peg.1491, Pta.peg.2726
Virulence, Disease and Defense	Resistance to antibiotics and toxic compounds	Cobalt-zinc-cadmium resistance	Cobalt-zinc-cadmium resistance protein	Pta.peg.2761, Pta.peg.3950
Virulence, Disease and Defense	Resistance to antibiotics and toxic compounds	Cobalt-zinc-cadmium resistance	Cobalt-zinc-cadmium resistance protein CzcD	Pta.peg.264, Pta.peg.860
Virulence, Disease and Defense	Resistance to antibiotics and toxic compounds	Mercuric reductase	Mercuric ion reductase (EC 1.16.1.1)	Pta.peg.778
Virulence, Disease and Defense	Resistance to antibiotics and toxic compounds	Mercury resistance operon	Mercuric ion reductase (EC 1.16.1.1)	Pta.peg.778
Virulence, Disease and Defense	Resistance to antibiotics and toxic compounds	Resistance to fluoroquinolones	DNA gyrase subunit B (EC 5.99.1.3)	Pta.peg.339
Virulence, Disease and Defense	Resistance to antibiotics and toxic compounds	Resistance to fluoroquinolones	DNA gyrase subunit A (EC 5.99.1.3)	Pta.peg.340
Virulence, Disease and Defense	Resistance to antibiotics and toxic compounds	Resistance to fluoroquinolones	Topoisomerase IV subunit B (EC 5.99.1.-)	Pta.peg.2057
Virulence, Disease and Defense	Resistance to antibiotics and toxic compounds	Resistance to fluoroquinolones	Topoisomerase IV subunit A (EC 5.99.1.-)	Pta.peg.2056
Virulence, Disease and Defense	Resistance to antibiotics and toxic compounds	Beta-lactamase	Metal-dependent hydrolases of the beta-lactamase superfamily I	Pta.peg.2408
Virulence, Disease and Defense	Resistance to antibiotics and toxic compounds	Cadmium resistance	Cadmium efflux system accessory protein	Pta.peg.63, Pta.peg.2727
Virulence, Disease and Defense	Resistance to antibiotics and toxic compounds	Multidrug Resistance Efflux Pumps	Multi antimicrobial extrusion protein (Na(+)/drug antiporter), MATE family of MDR efflux pumps	Pta.peg.2755
Virulence, Disease and Defense	Resistance to antibiotics and toxic compounds	Multidrug Resistance Efflux Pumps	Acriflavin resistance protein	Pta.peg.3665
Virulence, Disease and Defense	Resistance to antibiotics and toxic compounds	Resistance to chromium compounds	Chromate transport protein ChrA	Pta.peg.558
Virulence, Disease and Defense	Invasion and intracellular resistance	Mycobacterium virulence operon involved in protein synthesis (SSU ribosomal proteins)	SSU ribosomal protein S7p (S5e)	Pta.peg.1742
Virulence, Disease and Defense	Invasion and intracellular resistance	Mycobacterium virulence operon involved in protein synthesis (SSU ribosomal proteins)	Translation elongation factor G	Pta.peg.1743
Virulence, Disease and Defense	Invasion and intracellular resistance	Mycobacterium virulence operon involved in protein synthesis (SSU ribosomal proteins)	Translation elongation factor Tu	Pta.peg.1744
Virulence, Disease and Defense	Invasion and intracellular resistance	Mycobacterium virulence operon involved in protein synthesis (SSU ribosomal proteins)	SSU ribosomal protein S12p (S23e)	Pta.peg.1741
Virulence, Disease and Defense	Invasion and intracellular resistance	Mycobacterium virulence operon involved in DNA transcription	DNA-directed RNA polymerase beta' subunit (EC 2.7.7.6)	Pta.peg.1739
Virulence, Disease and Defense	Invasion and intracellular resistance	Mycobacterium virulence operon involved in DNA transcription	DNA-directed RNA polymerase beta subunit (EC 2.7.7.6)	Pta.peg.1738
Virulence, Disease and Defense	Invasion and intracellular resistance	Mycobacterium virulence operon possibly involved in quinolinate biosynthesis	Quinolinate synthetase (EC 2.5.1.72)	Pta.peg.3691
Virulence, Disease and Defense	Invasion and intracellular resistance	Mycobacterium virulence operon possibly involved in quinolinate biosynthesis	Quinolinate phosphoribosyltransferase [decarboxylating] (EC 2.4.2.19)	Pta.peg.3692
Virulence, Disease and Defense	Invasion and intracellular resistance	Mycobacterium virulence operon possibly involved in quinolinate biosynthesis	L-aspartate oxidase (EC 1.4.3.16)	Pta.peg.3693
Virulence, Disease and Defense	Invasion and intracellular resistance	Mycobacterium virulence operon involved in protein synthesis (LSU ribosomal proteins)	LSU ribosomal protein L35p	Pta.peg.3805
Virulence, Disease and Defense	Invasion and intracellular resistance	Mycobacterium virulence operon involved in protein synthesis (LSU ribosomal proteins)	Translation initiation factor 3	Pta.peg.3806
Virulence, Disease and Defense	Invasion and intracellular resistance	Mycobacterium virulence operon involved in protein synthesis (LSU ribosomal proteins)	LSU ribosomal protein L20p	Pta.peg.3804
Potassium metabolism	Potassium metabolism - no subcategory	Potassium homeostasis	Potassium efflux system KefA protein	Pta.peg.3066
Potassium metabolism	Potassium metabolism - no subcategory	Potassium homeostasis	Potassium channel protein	Pta.peg.105
Potassium metabolism	Potassium metabolism - no subcategory	Potassium homeostasis	Potassium voltage-gated channel subfamily KQT	Pta.peg.603
Miscellaneous	Plant-Prokaryote DOE project	Iron-sulfur cluster assembly	PaaD-like protein (DUF59) involved in Fe-S cluster assembly	Pta.peg.2936
Miscellaneous	Plant-Prokaryote DOE project	Iron-sulfur cluster assembly	Iron-sulfur cluster regulator IscR	Pta.peg.3661
Miscellaneous	Plant-Prokaryote DOE project	Iron-sulfur cluster assembly	Putative iron-sulfur cluster assembly scaffold protein for SUF system, SufE2	Pta.peg.1982
Miscellaneous	Plant-Prokaryote DOE project	Iron-sulfur cluster assembly	Iron-sulfur cluster assembly protein SufD	Pta.peg.1980
Miscellaneous	Plant-Prokaryote DOE project	Iron-sulfur cluster assembly	Iron-sulfur cluster assembly ATPase protein SufC	Pta.peg.1979
Miscellaneous	Plant-Prokaryote DOE project	Iron-sulfur cluster assembly	Scaffold protein for [4Fe-4S] cluster assembly ApbC, MRP-like	Pta.peg.1783
Miscellaneous	Plant-Prokaryote DOE project	Iron-sulfur cluster assembly	probable iron binding protein from the HesB_IscA_SufA family	Pta.peg.1040
Miscellaneous	Plant-Prokaryote DOE project	Iron-sulfur cluster assembly	Cysteine desulfurase (EC 2.8.1.7)	Pta.peg.2047, Pta.peg.3660, Pta.peg.3694
Miscellaneous	Plant-Prokaryote DOE project	Iron-sulfur cluster assembly	Iron-sulfur cluster assembly protein SufB	Pta.peg.1983
Miscellaneous	Plant-Prokaryote DOE project	Niacin-Choline transport and metabolism	Glycine betaine transporter OpuD	Pta.peg.3108
Miscellaneous	Plant-Prokaryote DOE project	Niacin-Choline transport and metabolism	Nicotinamidase (EC 3.5.1.19)	Pta.peg.3357
Miscellaneous	Plant-Prokaryote DOE project	Niacin-Choline transport and metabolism	Niacin transporter NiaP	Pta.peg.3018
Miscellaneous	Miscellaneous - no subcategory	Muconate lactonizing enzyme family	O-succinylbenzoate synthase (EC 4.2.1.113)	Pta.peg.304
Miscellaneous	Miscellaneous - no subcategory	Muconate lactonizing enzyme family	N-acylamino acid racemase	Pta.peg.304
Miscellaneous	Miscellaneous - no subcategory	Bacillus subtilis scratch - gjo	Cell division topological determinant MinJ	Pta.peg.2634
Phages, Prophages, Transposable elements, Plasmids	Phages, Prophages	Phage tail proteins	Phage major tail protein	Pta.peg.276
Phages, Prophages, Transposable elements, Plasmids	Phages, Prophages	Phage tail proteins	Phage tail length tape-measure protein	Pta.peg.271, Pta.peg.1200
Phages, Prophages, Transposable elements, Plasmids	Phages, Prophages	Phage packaging machinery	Phage terminase, small subunit	Pta.peg.329
Phages, Prophages, Transposable elements, Plasmids	Phages, Prophages	Phage packaging machinery	Phage terminase, large subunit	Pta.peg.330, Pta.peg.434, Pta.peg.1212
Phages, Prophages, Transposable elements, Plasmids	Phages, Prophages	Phage packaging machinery	Phage portal protein	Pta.peg.7, Pta.peg.10, Pta.peg.332, Pta.peg.432
Phages, Prophages, Transposable elements, Plasmids	Phages, Prophages	Phage tail proteins 2	Phage major tail protein	Pta.peg.276
Phages, Prophages, Transposable elements, Plasmids	Phages, Prophages	Phage tail proteins 2	Phage tail length tape-measure protein	Pta.peg.271, Pta.peg.1200
Phages, Prophages, Transposable elements, Plasmids	Phages, Prophages	Phage capsid proteins	Phage major capsid protein	Pta.peg.1209
Phages, Prophages, Transposable elements, Plasmids	Phages, Prophages	Phage capsid proteins	Phage capsid protein	Pta.peg.9, Pta.peg.12, Pta.peg.282, Pta.peg.297
Phages, Prophages, Transposable elements, Plasmids	Phages, Prophages	Phage introns	HNH homing endonuclease	Pta.peg.436, Pta.peg.1214
Membrane Transport	ABC transporters	ABC transporter oligopeptide (TC 3.A.1.5.1)	Oligopeptide transport system permease protein OppC (TC 3.A.1.5.1)	Pta.peg.2889, Pta.peg.3465
Membrane Transport	ABC transporters	ABC transporter oligopeptide (TC 3.A.1.5.1)	Oligopeptide transport system permease protein OppB (TC 3.A.1.5.1)	Pta.peg.2890, Pta.peg.3466
Membrane Transport	ABC transporters	ABC transporter oligopeptide (TC 3.A.1.5.1)	Oligopeptide transport ATP-binding protein OppF (TC 3.A.1.5.1)	Pta.peg.2887, Pta.peg.3463
Membrane Transport	ABC transporters	ABC transporter oligopeptide (TC 3.A.1.5.1)	Oligopeptide transport ATP-binding protein OppD (TC 3.A.1.5.1)	Pta.peg.2888, Pta.peg.3464
Membrane Transport	ABC transporters	ABC transporter oligopeptide (TC 3.A.1.5.1)	Oligopeptide ABC transporter, periplasmic oligopeptide-binding protein OppA (TC 3.A.1.5.1)	Pta.peg.2111, Pta.peg.3462
Membrane Transport	ABC transporters	ABC transporter branched-chain amino acid (TC 3.A.1.4.1)	High-affinity branched-chain amino acid transport system permease protein LivH (TC 3.A.1.4.1)	Pta.peg.548
Membrane Transport	ABC transporters	ABC transporter branched-chain amino acid (TC 3.A.1.4.1)	Branched-chain amino acid transport ATP-binding protein LivF (TC 3.A.1.4.1)	Pta.peg.551
Membrane Transport	ABC transporters	ABC transporter branched-chain amino acid (TC 3.A.1.4.1)	Branched-chain amino acid transport system permease protein LivM (TC 3.A.1.4.1)	Pta.peg.549
Membrane Transport	ABC transporters	ABC transporter branched-chain amino acid (TC 3.A.1.4.1)	Branched-chain amino acid ABC transporter, amino acid-binding protein (TC 3.A.1.4.1)	Pta.peg.552, Pta.peg.553
Membrane Transport	ABC transporters	ABC transporter branched-chain amino acid (TC 3.A.1.4.1)	Branched-chain amino acid transport ATP-binding protein LivG (TC 3.A.1.4.1)	Pta.peg.550
Membrane Transport	Protein translocation across cytoplasmic membrane	EcsAB transporter affecting expression and secretion of secretory preproteins	ABC transporter, ATP-binding protein EcsA	Pta.peg.2420
Membrane Transport	Protein translocation across cytoplasmic membrane	EcsAB transporter affecting expression and secretion of secretory preproteins	Protease production regulatory protein Hpr (ScoC)	Pta.peg.2428
Membrane Transport	Protein translocation across cytoplasmic membrane	EcsAB transporter affecting expression and secretion of secretory preproteins	Foldase protein PrsA precursor (EC 5.2.1.8)	Pta.peg.2423
Membrane Transport	Protein translocation across cytoplasmic membrane	EcsAB transporter affecting expression and secretion of secretory preproteins	ABC transporter, permease protein EscB	Pta.peg.2419
Membrane Transport	Cation transporters	Magnesium transport	Magnesium and cobalt transport protein CorA	Pta.peg.1844, Pta.peg.2760, Pta.peg.2786
Membrane Transport	Cation transporters	Copper Transport System	Copper(I) chaperone CopZ	Pta.peg.352, Pta.peg.1479
Membrane Transport	Cation transporters	Copper Transport System	Copper resistance protein CopD	Pta.peg.849, Pta.peg.2008
Membrane Transport	Cation transporters	Copper Transport System	Copper-translocating P-type ATPase (EC 3.6.3.4)	Pta.peg.1, Pta.peg.62, Pta.peg.96, Pta.peg.353, Pta.peg.524, Pta.peg.853, Pta.peg.854, Pta.peg.1480, Pta.peg.1491, Pta.peg.2726
Membrane Transport	Cation transporters	Copper Transport System	Repressor CsoR of the copZA operon	Pta.peg.354, Pta.peg.1481
Membrane Transport	Uni- Sym- and Antiporters	NhaA, NhaD and Sodium-dependent phosphate transporters	Sodium-dependent phosphate transporter	Pta.peg.3595
Membrane Transport	Membrane Transport - no subcategory	ECF class transporters	Substrate-specific component RibU of riboflavin ECF transporter	Pta.peg.3294
Membrane Transport	Membrane Transport - no subcategory	ECF class transporters	Transmembrane component YkoC of energizing module of thiamin-regulated ECF transporter for HydroxyMethylPyrimidine	Pta.peg.2460
Membrane Transport	Membrane Transport - no subcategory	ECF class transporters	Substrate-specific component BioY of biotin ECF transporter	Pta.peg.1052, Pta.peg.1953
Membrane Transport	Membrane Transport - no subcategory	ECF class transporters	Substrate-specific component ThiT of thiamin ECF transporter	Pta.peg.2345
Membrane Transport	Membrane Transport - no subcategory	ECF class transporters	Substrate-specific component YkoE of thiamin-regulated ECF transporter for HydroxyMethylPyrimidine	Pta.peg.2462
Membrane Transport	Membrane Transport - no subcategory	ECF class transporters	Transmembrane component of general energizing module of ECF transporters	Pta.peg.1777
Membrane Transport	Membrane Transport - no subcategory	ECF class transporters	ATPase component of general energizing module of ECF transporters	Pta.peg.1775, Pta.peg.1776
Membrane Transport	Membrane Transport - no subcategory	ECF class transporters	Transmembrane component CbiQ of energizing module of cobalt ECF transporter	Pta.peg.3345
Membrane Transport	Membrane Transport - no subcategory	ECF class transporters	Duplicated ATPase component YkoD of energizing module of thiamin-regulated ECF transporter for HydroxyMethylPyrimidine	Pta.peg.2461
Membrane Transport	Membrane Transport - no subcategory	ECF class transporters	Substrate-specific component TrpP of tryptophan ECF transporter	Pta.peg.2430
Membrane Transport	TRAP transporters	TRAP Transporter collection	TRAP-type C4-dicarboxylate transport system, periplasmic component	Pta.peg.1084
Membrane Transport	Protein and nucleoprotein secretion system, Type IV	Type IV pilus	Type IV fimbrial assembly, ATPase PilB	Pta.peg.3722
Membrane Transport	Protein and nucleoprotein secretion system, Type IV	Type IV pilus	N-methyltransferase (EC 2.1.1.-)	Pta.peg.3718
Membrane Transport	Protein and nucleoprotein secretion system, Type IV	Type IV pilus	3-dehydroquinate synthase (EC 4.2.3.4)	Pta.peg.2281
Membrane Transport	Protein and nucleoprotein secretion system, Type IV	Type IV pilus	Type IV pilus biogenesis protein PilO	Pta.peg.3715
Membrane Transport	Protein and nucleoprotein secretion system, Type IV	Type IV pilus	Type IV fimbrial assembly protein PilC	Pta.peg.3720
Membrane Transport	Protein and nucleoprotein secretion system, Type IV	Type IV pilus	Twitching motility protein PilT	Pta.peg.3721
Membrane Transport	Protein and nucleoprotein secretion system, Type IV	Type IV pilus	Leader peptidase (Prepilin peptidase) (EC 3.4.23.43)	Pta.peg.3718
Membrane Transport	Protein and nucleoprotein secretion system, Type IV	Type IV pilus	Type IV pilin PilA	Pta.peg.3714, Pta.peg.3719, Pta.peg.3726
Membrane Transport	Protein and nucleoprotein secretion system, Type IV	Type IV pilus	Multimodular transpeptidase-transglycosylase (EC 2.4.1.129) (EC 3.4.-.-)	Pta.peg.2995, Pta.peg.3868
Membrane Transport	Protein and nucleoprotein secretion system, Type IV	Type IV pilus	Type IV pilus biogenesis protein PilM	Pta.peg.3717
Iron acquisition and metabolism	Siderophores	Siderophore Anthrachelin	Uncharacterized iron compound ABC uptake transporter, permease protein	Pta.peg.1948, Pta.peg.1949
Iron acquisition and metabolism	Siderophores	Siderophore Anthrachelin	Uncharacterized iron compound ABC uptake transporter, substrate-binding protein	Pta.peg.1951
Iron acquisition and metabolism	Siderophores	Siderophore Anthrachelin	Uncharacterized iron compound ABC uptake transporter, ATP-binding protein	Pta.peg.1950
Iron acquisition and metabolism	Iron acquisition and metabolism - no subcategory	Heme, hemin uptake and utilization systems in GramPositives	Uncharacterized iron compound ABC uptake transporter, permease protein	Pta.peg.1948, Pta.peg.1949
Iron acquisition and metabolism	Iron acquisition and metabolism - no subcategory	Heme, hemin uptake and utilization systems in GramPositives	Zn-dependent hydrolase YycJ/WalJ, required for cell wall metabolism and coordination of cell division with DNA replication	Pta.peg.3050
Iron acquisition and metabolism	Iron acquisition and metabolism - no subcategory	Heme, hemin uptake and utilization systems in GramPositives	Uncharacterized iron compound ABC uptake transporter, substrate-binding protein	Pta.peg.1951
Iron acquisition and metabolism	Iron acquisition and metabolism - no subcategory	Heme, hemin uptake and utilization systems in GramPositives	Uncharacterized iron compound ABC uptake transporter, ATP-binding protein	Pta.peg.1950
Iron acquisition and metabolism	Iron acquisition and metabolism - no subcategory	Heme, hemin uptake and utilization systems in GramPositives	Two-component response regulator SA14-24	Pta.peg.3054
Iron acquisition and metabolism	Iron acquisition and metabolism - no subcategory	Heme, hemin uptake and utilization systems in GramPositives	Two-component sensor kinase SA14-24	Pta.peg.3053
RNA Metabolism	RNA processing and modification	Ribonucleases in Bacillus	Ribonuclease J1 (endonuclease and 5' exonuclease)	Pta.peg.960
RNA Metabolism	RNA processing and modification	Ribonucleases in Bacillus	Ribonuclease HII (EC 3.1.26.4)	Pta.peg.3225
RNA Metabolism	RNA processing and modification	Ribonucleases in Bacillus	Ribonuclease J2 (endoribonuclease in RNA processing)	Pta.peg.3150
RNA Metabolism	RNA processing and modification	Ribonucleases in Bacillus	Ribonuclease HIII (EC 3.1.26.4)	Pta.peg.3785
RNA Metabolism	RNA processing and modification	Ribonucleases in Bacillus	5' exoribonuclease Bsu YhaM&subsystem_name=Ribonucleases_in_Bacillus'>3'->5' exoribonuclease Bsu YhaM	Pta.peg.2434
RNA Metabolism	RNA processing and modification	Ribonuclease H	Ribonuclease HII (EC 3.1.26.4)	Pta.peg.3225
RNA Metabolism	RNA processing and modification	Ribonuclease H	Ribonuclease HIII (EC 3.1.26.4)	Pta.peg.3785
RNA Metabolism	RNA processing and modification	RNA processing and degradation, bacterial	3'-to-5' exoribonuclease RNase R	Pta.peg.2593
RNA Metabolism	RNA processing and modification	RNA processing and degradation, bacterial	3'-to-5' oligoribonuclease B, Bacillus type	Pta.peg.2036
RNA Metabolism	RNA processing and modification	RNA processing and degradation, bacterial	Ribonuclease III (EC 3.1.26.3)	Pta.peg.3238
RNA Metabolism	RNA processing and modification	RNA processing and degradation, bacterial	Ribonuclease E inhibitor RraA	Pta.peg.3349
RNA Metabolism	RNA processing and modification	tRNA processing	Ribonuclease Z (EC 3.1.26.11)	Pta.peg.2487
RNA Metabolism	RNA processing and modification	tRNA processing	Ribonuclease P protein component (EC 3.1.26.5)	Pta.peg.3077
RNA Metabolism	RNA processing and modification	tRNA processing	tRNA dimethylallyltransferase (EC 2.5.1.75)	Pta.peg.3105
RNA Metabolism	RNA processing and modification	tRNA processing	tRNA(Ile)-lysidine synthetase (EC 6.3.4.19)	Pta.peg.1552
RNA Metabolism	RNA processing and modification	tRNA processing	Ribonuclease PH (EC 2.7.7.56)	Pta.peg.3759
RNA Metabolism	RNA processing and modification	RNA processing orphans	2'-5' RNA ligase	Pta.peg.3894
RNA Metabolism	RNA processing and modification	RNA processing orphans	2H phosphoesterase superfamily protein Bsu1186 (yjcG)	Pta.peg.2848
RNA Metabolism	RNA processing and modification	RNA methylation	tRNA (guanosine(18)-2'-O)-methyltransferase (EC 2.1.1.34)	Pta.peg.3034
RNA Metabolism	RNA processing and modification	RNA methylation	FIG011178: rRNA methylase	Pta.peg.3799
RNA Metabolism	RNA processing and modification	RNA methylation	tRNA (cytidine(34)-2'-O)-methyltransferase (EC 2.1.1.207)	Pta.peg.141
RNA Metabolism	RNA processing and modification	RNA methylation	16S rRNA (cytosine(967)-C(5))-methyltransferase (EC 2.1.1.176)	Pta.peg.3254
RNA Metabolism	RNA processing and modification	RNA methylation	SSU rRNA (adenine(1518)-N(6)/adenine(1519)-N(6))-dimethyltransferase (EC 2.1.1.182)	Pta.peg.1577
RNA Metabolism	RNA processing and modification	RNA methylation	16S rRNA (guanine(966)-N(2))-methyltransferase (EC 2.1.1.171)	Pta.peg.2193
RNA Metabolism	Transcription	Transcription initiation, bacterial sigma factors	RNA polymerase sigma factor RpoD	Pta.peg.3578
RNA Metabolism	Transcription	Transcription initiation, bacterial sigma factors	RNA polymerase sporulation specific sigma factor SigE	Pta.peg.2161
RNA Metabolism	Transcription	Transcription initiation, bacterial sigma factors	RNA polymerase sporulation specific sigma factor SigH	Pta.peg.1727
RNA Metabolism	Transcription	Transcription initiation, bacterial sigma factors	RNA polymerase heat shock sigma factor SigI	Pta.peg.300
RNA Metabolism	Transcription	Transcription initiation, bacterial sigma factors	RNA polymerase sporulation specific sigma factor SigF	Pta.peg.1870
RNA Metabolism	Transcription	Transcription initiation, bacterial sigma factors	RNA polymerase sigma-54 factor RpoN	Pta.peg.2604
RNA Metabolism	Transcription	Transcription initiation, bacterial sigma factors	RNA polymerase sporulation specific sigma factor SigG	Pta.peg.2160
RNA Metabolism	Transcription	Transcription initiation, bacterial sigma factors	RNA polymerase sporulation specific sigma factor SigK	Pta.peg.3633
RNA Metabolism	Transcription	Transcription initiation, bacterial sigma factors	RNA polymerase sigma factor for flagellar operon	Pta.peg.3183
RNA Metabolism	Transcription	Transcription initiation, bacterial sigma factors	RNA polymerase sigma factor SigW	Pta.peg.746
RNA Metabolism	Transcription	RNA polymerase bacterial	DNA-directed RNA polymerase delta subunit (EC 2.7.7.6)	Pta.peg.2980
RNA Metabolism	Transcription	RNA polymerase bacterial	DNA-directed RNA polymerase alpha subunit (EC 2.7.7.6)	Pta.peg.1773
RNA Metabolism	Transcription	RNA polymerase bacterial	DNA-directed RNA polymerase beta' subunit (EC 2.7.7.6)	Pta.peg.1739
RNA Metabolism	Transcription	RNA polymerase bacterial	DNA-directed RNA polymerase omega subunit (EC 2.7.7.6)	Pta.peg.3259
RNA Metabolism	Transcription	RNA polymerase bacterial	DNA-directed RNA polymerase beta subunit (EC 2.7.7.6)	Pta.peg.1738
RNA Metabolism	Transcription	Transcription factors bacterial	Transcription termination protein NusB	Pta.peg.2532
RNA Metabolism	Transcription	Transcription factors bacterial	Transcription accessory protein (S1 RNA-binding domain)	Pta.peg.613
RNA Metabolism	Transcription	Transcription factors bacterial	Transcription elongation factor GreA	Pta.peg.3643
RNA Metabolism	Transcription	Transcription factors bacterial	Transcription termination factor Rho	Pta.peg.2972
RNA Metabolism	Transcription	Transcription factors bacterial	Transcription antitermination protein NusG	Pta.peg.1730
RNA Metabolism	Transcription	Transcription factors bacterial	Transcription-repair coupling factor	Pta.peg.1564
RNA Metabolism	Transcription	Transcription factors bacterial	COG2740: Predicted nucleic-acid-binding protein implicated in transcription termination	Pta.peg.3167
RNA Metabolism	Transcription	Transcription factors bacterial	Transcription termination protein NusA	Pta.peg.3168
RNA Metabolism	Transcription	Rrf2 family transcriptional regulators	Nitrite-sensitive transcriptional repressor NsrR	Pta.peg.2043
RNA Metabolism	Transcription	Rrf2 family transcriptional regulators	Iron-sulfur cluster regulator IscR	Pta.peg.3661
Nucleosides and Nucleotides	Pyrimidines	pyrimidine conversions	Nucleoside diphosphate kinase (EC 2.7.4.6)	Pta.peg.2284
Nucleosides and Nucleotides	Pyrimidines	pyrimidine conversions	Uridine kinase (EC 2.7.1.48) [C1]	Pta.peg.3644
Nucleosides and Nucleotides	Pyrimidines	pyrimidine conversions	Deoxycytidine kinase (EC 2.7.1.74)	Pta.peg.472
Nucleosides and Nucleotides	Pyrimidines	pyrimidine conversions	Thymidylate kinase (EC 2.7.4.9)	Pta.peg.1589
Nucleosides and Nucleotides	Pyrimidines	pyrimidine conversions	Thioredoxin reductase (EC 1.8.1.9)	Pta.peg.382, Pta.peg.758, Pta.peg.759, Pta.peg.1041, Pta.peg.1946, Pta.peg.2611, Pta.peg.2781
Nucleosides and Nucleotides	Pyrimidines	pyrimidine conversions	Pyrimidine-nucleoside phosphorylase (EC 2.4.2.2)	Pta.peg.1866
Nucleosides and Nucleotides	Pyrimidines	pyrimidine conversions	Cytidylate kinase (EC 2.7.4.25)	Pta.peg.2301
Nucleosides and Nucleotides	Pyrimidines	pyrimidine conversions	Thymidine kinase (EC 2.7.1.21)	Pta.peg.2969
Nucleosides and Nucleotides	Pyrimidines	pyrimidine conversions	Bis(5'-nucleosyl)-tetraphosphatase (asymmetrical) (EC 3.6.1.17)	Pta.peg.2870
Nucleosides and Nucleotides	Pyrimidines	pyrimidine conversions	Purine nucleoside phosphorylase (EC 2.4.2.1)	Pta.peg.1865, Pta.peg.2766
Nucleosides and Nucleotides	Pyrimidines	pyrimidine conversions	5'-nucleotidase (EC 3.1.3.5)	Pta.peg.3296
Nucleosides and Nucleotides	Pyrimidines	pyrimidine conversions	Thymidylate synthase (EC 2.1.1.45)	Pta.peg.3311
Nucleosides and Nucleotides	Pyrimidines	pyrimidine conversions	Cytidine deaminase (EC 3.5.4.5)	Pta.peg.3586
Nucleosides and Nucleotides	Pyrimidines	pyrimidine conversions	Uracil phosphoribosyltransferase (EC 2.4.2.9)	Pta.peg.2953
Nucleosides and Nucleotides	Pyrimidines	pyrimidine conversions	CTP synthase (EC 6.3.4.2)	Pta.peg.2979
Nucleosides and Nucleotides	Pyrimidines	De Novo Pyrimidine Synthesis	Uracil permease	Pta.peg.2148
Nucleosides and Nucleotides	Pyrimidines	De Novo Pyrimidine Synthesis	Orotidine 5'-phosphate decarboxylase (EC 4.1.1.23)	Pta.peg.2141
Nucleosides and Nucleotides	Pyrimidines	De Novo Pyrimidine Synthesis	Aspartate carbamoyltransferase (EC 2.1.3.2)	Pta.peg.2147
Nucleosides and Nucleotides	Pyrimidines	De Novo Pyrimidine Synthesis	Carbamoyl-phosphate synthase small chain (EC 6.3.5.5)	Pta.peg.2145, Pta.peg.2909
Nucleosides and Nucleotides	Pyrimidines	De Novo Pyrimidine Synthesis	Orotate phosphoribosyltransferase (EC 2.4.2.10)	Pta.peg.2140
Nucleosides and Nucleotides	Pyrimidines	De Novo Pyrimidine Synthesis	Carbamoyl-phosphate synthase large chain (EC 6.3.5.5)	Pta.peg.2144, Pta.peg.2908
Nucleosides and Nucleotides	Pyrimidines	De Novo Pyrimidine Synthesis	Dihydroorotase (EC 3.5.2.3)	Pta.peg.2146
Nucleosides and Nucleotides	Pyrimidines	De Novo Pyrimidine Synthesis	Uracil phosphoribosyltransferase (EC 2.4.2.9)	Pta.peg.2953
Nucleosides and Nucleotides	Pyrimidines	De Novo Pyrimidine Synthesis	Pyrimidine operon regulatory protein PyrR	Pta.peg.2149
Nucleosides and Nucleotides	Purines	De Novo Purine Biosynthesis	Phosphoribosylamine--glycine ligase (EC 6.3.4.13)	Pta.peg.2321
Nucleosides and Nucleotides	Purines	De Novo Purine Biosynthesis	IMP cyclohydrolase (EC 3.5.4.10)	Pta.peg.2320
Nucleosides and Nucleotides	Purines	De Novo Purine Biosynthesis	Amidophosphoribosyltransferase (EC 2.4.2.14)	Pta.peg.2317
Nucleosides and Nucleotides	Purines	De Novo Purine Biosynthesis	Ribose-phosphate pyrophosphokinase (EC 2.7.6.1)	Pta.peg.1568
Nucleosides and Nucleotides	Purines	De Novo Purine Biosynthesis	Phosphoribosylaminoimidazole-succinocarboxamide synthase (EC 6.3.2.6)	Pta.peg.2313
Nucleosides and Nucleotides	Purines	De Novo Purine Biosynthesis	Phosphoribosylglycinamide formyltransferase (EC 2.1.2.2)	Pta.peg.2319
Nucleosides and Nucleotides	Purines	De Novo Purine Biosynthesis	Adenylosuccinate lyase (EC 4.3.2.2)	Pta.peg.2312
Nucleosides and Nucleotides	Purines	De Novo Purine Biosynthesis	Phosphoribosylformylglycinamidine cyclo-ligase (EC 6.3.3.1)	Pta.peg.2318
Nucleosides and Nucleotides	Purines	De Novo Purine Biosynthesis	Phosphoribosylaminoimidazolecarboxamide formyltransferase (EC 2.1.2.3)	Pta.peg.2320
Nucleosides and Nucleotides	Purines	De Novo Purine Biosynthesis	Phosphoribosylformylglycinamidine synthase, PurS subunit (EC 6.3.5.3)	Pta.peg.2314
Nucleosides and Nucleotides	Purines	De Novo Purine Biosynthesis	Phosphoribosylformylglycinamidine synthase, synthetase subunit (EC 6.3.5.3)	Pta.peg.2316
Nucleosides and Nucleotides	Purines	De Novo Purine Biosynthesis	Phosphoribosylformylglycinamidine synthase, glutamine amidotransferase subunit (EC 6.3.5.3)	Pta.peg.2315
Nucleosides and Nucleotides	Purines	Xanthine Metabolism in Bacteria	Xanthine phosphoribosyltransferase (EC 2.4.2.22)	Pta.peg.2805
Nucleosides and Nucleotides	Purines	Xanthine Metabolism in Bacteria	Xanthine permease	Pta.peg.601, Pta.peg.2804
Nucleosides and Nucleotides	Purines	Purine Utilization	Xanthine/uracil/thiamine/ascorbate permease family protein	Pta.peg.720
Nucleosides and Nucleotides	Purines	Purine Utilization	Xanthine permease	Pta.peg.601, Pta.peg.2804
Nucleosides and Nucleotides	Purines	Purine Utilization	Cytosine/purine/uracil/thiamine/allantoin permease family protein	Pta.peg.907, Pta.peg.2130
Nucleosides and Nucleotides	Purines	GMP synthase	GMP synthase [glutamine-hydrolyzing], ATP pyrophosphatase subunit (EC 6.3.5.2)	Pta.peg.719
Nucleosides and Nucleotides	Purines	GMP synthase	GMP synthase [glutamine-hydrolyzing], amidotransferase subunit (EC 6.3.5.2)	Pta.peg.719
Nucleosides and Nucleotides	Purines	Purine conversions	Adenylosuccinate synthetase (EC 6.3.4.4)	Pta.peg.3055
Nucleosides and Nucleotides	Purines	Purine conversions	GMP synthase [glutamine-hydrolyzing], amidotransferase subunit (EC 6.3.5.2)	Pta.peg.719
Nucleosides and Nucleotides	Purines	Purine conversions	Inosine-5'-monophosphate dehydrogenase (EC 1.1.1.205)	Pta.peg.467
Nucleosides and Nucleotides	Purines	Purine conversions	Hypoxanthine-guanine phosphoribosyltransferase (EC 2.4.2.8)	Pta.peg.1551
Nucleosides and Nucleotides	Purines	Purine conversions	Adenylosuccinate lyase (EC 4.3.2.2)	Pta.peg.2312
Nucleosides and Nucleotides	Purines	Purine conversions	Adenine phosphoribosyltransferase (EC 2.4.2.7)	Pta.peg.3673
Nucleosides and Nucleotides	Purines	Purine conversions	Deoxyadenosine kinase (EC 2.7.1.76)	Pta.peg.472
Nucleosides and Nucleotides	Purines	Purine conversions	Adenylate kinase (EC 2.7.4.3)	Pta.peg.1767
Nucleosides and Nucleotides	Purines	Purine conversions	Nucleoside diphosphate kinase (EC 2.7.4.6)	Pta.peg.2284
Nucleosides and Nucleotides	Purines	Purine conversions	Adenine deaminase (EC 3.5.4.2)	Pta.peg.2323
Nucleosides and Nucleotides	Purines	Purine conversions	Purine nucleoside phosphorylase (EC 2.4.2.1)	Pta.peg.1865, Pta.peg.2766
Nucleosides and Nucleotides	Purines	Purine conversions	5'-nucleotidase (EC 3.1.3.5)	Pta.peg.3296
Nucleosides and Nucleotides	Purines	Purine conversions	GMP synthase [glutamine-hydrolyzing], ATP pyrophosphatase subunit (EC 6.3.5.2)	Pta.peg.719
Nucleosides and Nucleotides	Purines	Purine conversions	5'-nucleotidase family protein in cluster with NagD-like phosphatase	Pta.peg.229
Nucleosides and Nucleotides	Purines	Purine conversions	Xanthine phosphoribosyltransferase (EC 2.4.2.22)	Pta.peg.2805
Nucleosides and Nucleotides	Purines	Purine conversions	Guanylate kinase (EC 2.7.4.8)	Pta.peg.3260
Nucleosides and Nucleotides	Nucleosides and Nucleotides - no subcategory	Ribonucleotide reduction	Ribonucleotide reductase of class II (coenzyme B12-dependent) (EC 1.17.4.1)	Pta.peg.2559, Pta.peg.2560
Nucleosides and Nucleotides	Nucleosides and Nucleotides - no subcategory	Ribonucleotide reduction	Ribonucleotide reductase transcriptional regulator NrdR	Pta.peg.3811
Nucleosides and Nucleotides	Nucleosides and Nucleotides - no subcategory	Hydantoin metabolism	N-carbamoyl-L-amino acid hydrolase (EC 3.5.1.87)	Pta.peg.1430
Nucleosides and Nucleotides	Nucleosides and Nucleotides - no subcategory	Hydantoin metabolism	D-hydantoinase (EC 3.5.2.2)	Pta.peg.2134
Nucleosides and Nucleotides	Nucleosides and Nucleotides - no subcategory	Hydantoin metabolism	Dihydropyrimidinase (EC 3.5.2.2)	Pta.peg.2134
Nucleosides and Nucleotides	Nucleosides and Nucleotides - no subcategory	Adenosyl nucleosidases	S-adenosylhomocysteine nucleosidase (EC 3.2.2.9)	Pta.peg.3638
Nucleosides and Nucleotides	Nucleosides and Nucleotides - no subcategory	Adenosyl nucleosidases	Purine nucleoside phosphorylase (EC 2.4.2.1)	Pta.peg.1865, Pta.peg.2766
Nucleosides and Nucleotides	Nucleosides and Nucleotides - no subcategory	Adenosyl nucleosidases	5'-methylthioadenosine nucleosidase (EC 3.2.2.16)	Pta.peg.3638
Nucleosides and Nucleotides	Detoxification	Nucleoside triphosphate pyrophosphohydrolase MazG	Nucleoside triphosphate pyrophosphohydrolase MazG (EC 3.6.1.8)	Pta.peg.1561
Nucleosides and Nucleotides	Detoxification	Nudix proteins (nucleoside triphosphate hydrolases)	ADP-ribose pyrophosphatase (EC 3.6.1.13)	Pta.peg.1858
Nucleosides and Nucleotides	Detoxification	Housecleaning nucleoside triphosphate pyrophosphatases	Dimeric dUTPase (EC 3.6.1.23)	Pta.peg.202, Pta.peg.311, Pta.peg.460, Pta.peg.1224, Pta.peg.2007, Pta.peg.3802
Nucleosides and Nucleotides	Detoxification	Housecleaning nucleoside triphosphate pyrophosphatases	Inosine/xanthosine triphosphatase (EC 3.6.1.-)	Pta.peg.3885
Protein Metabolism	Protein folding	GroEL GroES	Heat shock protein GrpE	Pta.peg.3602
Protein Metabolism	Protein folding	GroEL GroES	Heat-inducible transcription repressor HrcA	Pta.peg.3603
Protein Metabolism	Protein folding	GroEL GroES	Chaperone protein DnaK	Pta.peg.3601
Protein Metabolism	Protein folding	GroEL GroES	Chaperone protein DnaJ	Pta.peg.3600
Protein Metabolism	Protein folding	GroEL GroES	Heat shock protein 60 family co-chaperone GroES	Pta.peg.712
Protein Metabolism	Protein folding	GroEL GroES	Heat shock protein 60 family chaperone GroEL	Pta.peg.713
Protein Metabolism	Protein folding	Protein chaperones	Heat shock protein GrpE	Pta.peg.3602
Protein Metabolism	Protein folding	Protein chaperones	Chaperone protein DnaK	Pta.peg.3601
Protein Metabolism	Protein folding	Protein chaperones	Chaperone protein DnaJ	Pta.peg.3600
Protein Metabolism	Protein folding	Protein chaperones	ClpB protein	Pta.peg.2905
Protein Metabolism	Protein folding	Periplasmic disulfide interchange	Cytochrome c-type biogenesis protein DsbD, protein-disulfide reductase (EC 1.8.1.8)	Pta.peg.2371
Protein Metabolism	Protein folding	Periplasmic disulfide interchange	Cytochrome c-type biogenesis protein CcdA (DsbD analog)	Pta.peg.510, Pta.peg.2090
Protein Metabolism	Protein folding	Peptidyl-prolyl cis-trans isomerase	Foldase protein PrsA precursor (EC 5.2.1.8)	Pta.peg.2423
Protein Metabolism	Protein biosynthesis	tRNA aminoacylation, Val	Valyl-tRNA synthetase (EC 6.1.1.9)	Pta.peg.3731
Protein Metabolism	Protein biosynthesis	tRNA aminoacylation, Met	Methionyl-tRNA synthetase (EC 6.1.1.10)	Pta.peg.1582
Protein Metabolism	Protein biosynthesis	tRNA aminoacylation, Ile	Isoleucyl-tRNA synthetase (EC 6.1.1.5)	Pta.peg.2152
Protein Metabolism	Protein biosynthesis	tRNA aminoacylation, Arg	Arginyl-tRNA synthetase (EC 6.1.1.19)	Pta.peg.2990
Protein Metabolism	Protein biosynthesis	Translation initiation factors bacterial	Translation initiation factor 1	Pta.peg.1769
Protein Metabolism	Protein biosynthesis	Translation initiation factors bacterial	Methionyl-tRNA formyltransferase (EC 2.1.2.9)	Pta.peg.3255
Protein Metabolism	Protein biosynthesis	Translation initiation factors bacterial	Translation initiation factor 3	Pta.peg.3806
Protein Metabolism	Protein biosynthesis	Translation initiation factors bacterial	Translation initiation factor 2	Pta.peg.3165
Protein Metabolism	Protein biosynthesis	Translation initiation factors bacterial	Ribosome-binding factor A	Pta.peg.3163
Protein Metabolism	Protein biosynthesis	Ribosome SSU bacterial	SSU ribosomal protein S11p (S14e)	Pta.peg.1772
Protein Metabolism	Protein biosynthesis	Ribosome SSU bacterial	SSU ribosomal protein S1p	Pta.peg.423, Pta.peg.2299
Protein Metabolism	Protein biosynthesis	Ribosome SSU bacterial	SSU ribosomal protein S6p	Pta.peg.3062
Protein Metabolism	Protein biosynthesis	Ribosome SSU bacterial	SSU ribosomal protein S15p (S13e)	Pta.peg.3160
Protein Metabolism	Protein biosynthesis	Ribosome SSU bacterial	SSU ribosomal protein S14p (S29e)	Pta.peg.1759
Protein Metabolism	Protein biosynthesis	Ribosome SSU bacterial	SSU ribosomal protein S5p (S2e)	Pta.peg.1763
Protein Metabolism	Protein biosynthesis	Ribosome SSU bacterial	SSU ribosomal protein S18p	Pta.peg.3060
Protein Metabolism	Protein biosynthesis	Ribosome SSU bacterial	SSU ribosomal protein S17p (S11e)	Pta.peg.1755
Protein Metabolism	Protein biosynthesis	Ribosome SSU bacterial	SSU ribosomal protein S20p	Pta.peg.3610
Protein Metabolism	Protein biosynthesis	Ribosome SSU bacterial	SSU ribosomal protein S12p (S23e)	Pta.peg.1741
Protein Metabolism	Protein biosynthesis	Ribosome SSU bacterial	SSU ribosomal protein S9p (S16e)	Pta.peg.1780
Protein Metabolism	Protein biosynthesis	Ribosome SSU bacterial	SSU ribosomal protein S8p (S15Ae)	Pta.peg.1760
Protein Metabolism	Protein biosynthesis	Ribosome SSU bacterial	SSU ribosomal protein S4p (S9e)	Pta.peg.3866
Protein Metabolism	Protein biosynthesis	Ribosome SSU bacterial	SSU ribosomal protein S19p (S15e)	Pta.peg.1750
Protein Metabolism	Protein biosynthesis	Ribosome SSU bacterial	SSU ribosomal protein S10p (S20e)	Pta.peg.1745
Protein Metabolism	Protein biosynthesis	Ribosome SSU bacterial	SSU ribosomal protein S16p	Pta.peg.3233
Protein Metabolism	Protein biosynthesis	Ribosome SSU bacterial	SSU ribosomal protein S3p (S3e)	Pta.peg.1752
Protein Metabolism	Protein biosynthesis	Ribosome SSU bacterial	SSU ribosomal protein S18p, zinc-independent	Pta.peg.3060
Protein Metabolism	Protein biosynthesis	Ribosome SSU bacterial	SSU ribosomal protein S7p (S5e)	Pta.peg.1742
Protein Metabolism	Protein biosynthesis	Ribosome SSU bacterial	SSU ribosomal protein S2p (SAe)	Pta.peg.3180
Protein Metabolism	Protein biosynthesis	Ribosome SSU bacterial	SSU ribosomal protein S14p (S29e), zinc-dependent	Pta.peg.1759
Protein Metabolism	Protein biosynthesis	Ribosome SSU bacterial	SSU ribosomal protein S21p	Pta.peg.3594
Protein Metabolism	Protein biosynthesis	Ribosome SSU bacterial	SSU ribosomal protein S13p (S18e)	Pta.peg.1771
Protein Metabolism	Protein biosynthesis	tRNA aminoacylation, Gly	Glycyl-tRNA synthetase (EC 6.1.1.14)	Pta.peg.3016
Protein Metabolism	Protein biosynthesis	tRNA aminoacylation, Ala	Alanyl-tRNA synthetase (EC 6.1.1.7)	Pta.peg.3652
Protein Metabolism	Protein biosynthesis	tRNA aminoacylation, Trp	Tryptophanyl-tRNA synthetase (EC 6.1.1.2)	Pta.peg.2893
Protein Metabolism	Protein biosynthesis	Ribosome LSU bacterial	LSU ribosomal protein L18p (L5e)	Pta.peg.1762
Protein Metabolism	Protein biosynthesis	Ribosome LSU bacterial	LSU ribosomal protein L11p (L12e)	Pta.peg.1731
Protein Metabolism	Protein biosynthesis	Ribosome LSU bacterial	LSU ribosomal protein L5p (L11e)	Pta.peg.1758
Protein Metabolism	Protein biosynthesis	Ribosome LSU bacterial	LSU ribosomal protein L23p (L23Ae)	Pta.peg.1748
Protein Metabolism	Protein biosynthesis	Ribosome LSU bacterial	LSU ribosomal protein L14p (L23e)	Pta.peg.1756
Protein Metabolism	Protein biosynthesis	Ribosome LSU bacterial	LSU ribosomal protein L31p, zinc-dependent	Pta.peg.2970
Protein Metabolism	Protein biosynthesis	Ribosome LSU bacterial	LSU ribosomal protein L2p (L8e)	Pta.peg.1749
Protein Metabolism	Protein biosynthesis	Ribosome LSU bacterial	LSU ribosomal protein L31p	Pta.peg.2970
Protein Metabolism	Protein biosynthesis	Ribosome LSU bacterial	LSU ribosomal protein L6p (L9e)	Pta.peg.1761
Protein Metabolism	Protein biosynthesis	Ribosome LSU bacterial	LSU ribosomal protein L21p	Pta.peg.3703
Protein Metabolism	Protein biosynthesis	Ribosome LSU bacterial	LSU ribosomal protein L24p (L26e)	Pta.peg.1757
Protein Metabolism	Protein biosynthesis	Ribosome LSU bacterial	LSU ribosomal protein L29p (L35e)	Pta.peg.1754
Protein Metabolism	Protein biosynthesis	Ribosome LSU bacterial	LSU ribosomal protein L30p (L7e)	Pta.peg.1764
Protein Metabolism	Protein biosynthesis	Ribosome LSU bacterial	LSU ribosomal protein L1p (L10Ae)	Pta.peg.1732
Protein Metabolism	Protein biosynthesis	Ribosome LSU bacterial	LSU ribosomal protein L33p, zinc-dependent	Pta.peg.3547
Protein Metabolism	Protein biosynthesis	Ribosome LSU bacterial	LSU ribosomal protein L16p (L10e)	Pta.peg.1753
Protein Metabolism	Protein biosynthesis	Ribosome LSU bacterial	LSU ribosomal protein L25p	Pta.peg.1567
Protein Metabolism	Protein biosynthesis	Ribosome LSU bacterial	LSU ribosomal protein L3p (L3e)	Pta.peg.1746
Protein Metabolism	Protein biosynthesis	Ribosome LSU bacterial	LSU ribosomal protein L15p (L27Ae)	Pta.peg.1765
Protein Metabolism	Protein biosynthesis	Ribosome LSU bacterial	Firmicutes ribosomal L7Ae family protein	Pta.peg.1740
Protein Metabolism	Protein biosynthesis	Ribosome LSU bacterial	LSU ribosomal protein L13p (L13Ae)	Pta.peg.1779
Protein Metabolism	Protein biosynthesis	Ribosome LSU bacterial	LSU ribosomal protein L22p (L17e)	Pta.peg.1751
Protein Metabolism	Protein biosynthesis	Ribosome LSU bacterial	LSU ribosomal protein L34p	Pta.peg.3078
Protein Metabolism	Protein biosynthesis	Ribosome LSU bacterial	LSU ribosomal protein L10p (P0)	Pta.peg.1733
Protein Metabolism	Protein biosynthesis	Ribosome LSU bacterial	LSU ribosomal protein L9p	Pta.peg.3057
Protein Metabolism	Protein biosynthesis	Ribosome LSU bacterial	LSU ribosomal protein L28p	Pta.peg.3247
Protein Metabolism	Protein biosynthesis	Ribosome LSU bacterial	LSU ribosomal protein L19p	Pta.peg.3228
Protein Metabolism	Protein biosynthesis	Ribosome LSU bacterial	LSU ribosomal protein L35p	Pta.peg.3805
Protein Metabolism	Protein biosynthesis	Ribosome LSU bacterial	LSU ribosomal protein L36p	Pta.peg.1770
Protein Metabolism	Protein biosynthesis	Ribosome LSU bacterial	LSU ribosomal protein L20p	Pta.peg.3804
Protein Metabolism	Protein biosynthesis	Ribosome LSU bacterial	LSU ribosomal protein L32p	Pta.peg.2186
Protein Metabolism	Protein biosynthesis	Ribosome LSU bacterial	LSU ribosomal protein L33p	Pta.peg.3547
Protein Metabolism	Protein biosynthesis	Ribosome LSU bacterial	LSU ribosomal protein L17p	Pta.peg.1774
Protein Metabolism	Protein biosynthesis	Ribosome LSU bacterial	LSU ribosomal protein L27p	Pta.peg.3701
Protein Metabolism	Protein biosynthesis	Ribosome LSU bacterial	LSU ribosomal protein L4p (L1e)	Pta.peg.1747
Protein Metabolism	Protein biosynthesis	Programmed frameshift	programmed frameshift-containing	Pta.peg.2647
Protein Metabolism	Protein biosynthesis	Programmed frameshift	Peptide chain release factor 2	Pta.peg.2647
Protein Metabolism	Protein biosynthesis	tRNA aminoacylation, Cys	Cysteinyl-tRNA synthetase (EC 6.1.1.16)	Pta.peg.1723
Protein Metabolism	Protein biosynthesis	Translation termination factors bacterial	Ribosome recycling factor	Pta.peg.3177
Protein Metabolism	Protein biosynthesis	Translation termination factors bacterial	Peptidyl-tRNA hydrolase (EC 3.1.1.29)	Pta.peg.1566
Protein Metabolism	Protein biosynthesis	Translation termination factors bacterial	Peptide deformylase (EC 3.5.1.88)	Pta.peg.965, Pta.peg.3256
Protein Metabolism	Protein biosynthesis	Translation termination factors bacterial	Methionine aminopeptidase (EC 3.4.11.18)	Pta.peg.1768, Pta.peg.3372
Protein Metabolism	Protein biosynthesis	Translation termination factors bacterial	tmRNA-binding protein SmpB	Pta.peg.2592
Protein Metabolism	Protein biosynthesis	Translation termination factors bacterial	Peptide chain release factor 2	Pta.peg.2647
Protein Metabolism	Protein biosynthesis	Translation termination factors bacterial	Peptide chain release factor 1	Pta.peg.2963
Protein Metabolism	Protein biosynthesis	tRNA aminoacylation, His	Histidyl-tRNA synthetase (EC 6.1.1.21)	Pta.peg.3669
Protein Metabolism	Protein biosynthesis	tRNA aminoacylation, Asp and Asn	Aspartyl-tRNA(Asn) amidotransferase subunit C (EC 6.3.5.6)	Pta.peg.2339
Protein Metabolism	Protein biosynthesis	tRNA aminoacylation, Asp and Asn	Aspartyl-tRNA(Asn) amidotransferase subunit B (EC 6.3.5.6)	Pta.peg.2341
Protein Metabolism	Protein biosynthesis	tRNA aminoacylation, Asp and Asn	Aspartyl-tRNA synthetase (EC 6.1.1.12)	Pta.peg.3668
Protein Metabolism	Protein biosynthesis	tRNA aminoacylation, Asp and Asn	Asparaginyl-tRNA synthetase (EC 6.1.1.22)	Pta.peg.2245
Protein Metabolism	Protein biosynthesis	tRNA aminoacylation, Asp and Asn	Aspartyl-tRNA(Asn) amidotransferase subunit A (EC 6.3.5.6)	Pta.peg.2340
Protein Metabolism	Protein biosynthesis	Translation elongation factors bacterial	Translation elongation factor G	Pta.peg.1743
Protein Metabolism	Protein biosynthesis	Translation elongation factors bacterial	Translation elongation factor LepA	Pta.peg.3605
Protein Metabolism	Protein biosynthesis	Translation elongation factors bacterial	Translation elongation factor Tu	Pta.peg.1744
Protein Metabolism	Protein biosynthesis	Translation elongation factors bacterial	Translation elongation factor Ts	Pta.peg.3179
Protein Metabolism	Protein biosynthesis	Translation elongation factors bacterial	Translation elongation factor P	Pta.peg.2547
Protein Metabolism	Protein biosynthesis	tRNAs	tRNA-Phe-GAA	Pta.rna.9, Pta.rna.26
Protein Metabolism	Protein biosynthesis	tRNAs	tRNA-Arg-ACG	Pta.rna.34, Pta.rna.47
Protein Metabolism	Protein biosynthesis	tRNAs	tRNA-Val-GAC	Pta.rna.84
Protein Metabolism	Protein biosynthesis	tRNAs	tRNA-Trp-CCA	Pta.rna.12
Protein Metabolism	Protein biosynthesis	tRNAs	tRNA-Leu-CAA	Pta.rna.17
Protein Metabolism	Protein biosynthesis	tRNAs	tRNA-Gly-GCC	Pta.rna.15, Pta.rna.36, Pta.rna.68, Pta.rna.70
Protein Metabolism	Protein biosynthesis	tRNAs	tRNA-Ser-CGA	Pta.rna.81
Protein Metabolism	Protein biosynthesis	tRNAs	tRNA-Leu-GAG	Pta.rna.48
Protein Metabolism	Protein biosynthesis	tRNAs	tRNA-Ala-CGC	Pta.rna.82
Protein Metabolism	Protein biosynthesis	tRNAs	tRNA-Arg-CCG	Pta.rna.80
Protein Metabolism	Protein biosynthesis	tRNAs	tRNA-Ser-GGA	Pta.rna.4
Protein Metabolism	Protein biosynthesis	tRNAs	tRNA-Ala-GGC	Pta.rna.44
Protein Metabolism	Protein biosynthesis	tRNAs	tRNA-Pro-CGG	Pta.rna.83
Protein Metabolism	Protein biosynthesis	tRNAs	tRNA-Gly-CCC	Pta.rna.72
Protein Metabolism	Protein biosynthesis	tRNAs	tRNA-Cys-GCA	Pta.rna.2, Pta.rna.16, Pta.rna.71
Protein Metabolism	Protein biosynthesis	tRNA aminoacylation, Lys	Lysyl-tRNA synthetase (class II) (EC 6.1.1.6)	Pta.peg.1538
Protein Metabolism	Protein biosynthesis	tRNA aminoacylation, Thr	Threonyl-tRNA synthetase (EC 6.1.1.3)	Pta.peg.3807
Protein Metabolism	Protein biosynthesis	tRNA aminoacylation, Pro	Prolyl-tRNA synthetase (EC 6.1.1.15), bacterial type	Pta.peg.3172
Protein Metabolism	Protein biosynthesis	tRNA aminoacylation, Pro	Cys-tRNA(Pro) deacylase YbaK	Pta.peg.567
Protein Metabolism	Protein biosynthesis	Translation elongation factor G family	Translation elongation factor G	Pta.peg.1743
Protein Metabolism	Protein biosynthesis	tRNA aminoacylation, Glu and Gln	Glutamyl-tRNA(Gln) amidotransferase subunit A (EC 6.3.5.7)	Pta.peg.2340
Protein Metabolism	Protein biosynthesis	tRNA aminoacylation, Glu and Gln	Glutamyl-tRNA synthetase (EC 6.1.1.17)	Pta.peg.1721
Protein Metabolism	Protein biosynthesis	tRNA aminoacylation, Glu and Gln	Glutamyl-tRNA(Gln) amidotransferase subunit B (EC 6.3.5.7)	Pta.peg.2341
Protein Metabolism	Protein biosynthesis	tRNA aminoacylation, Glu and Gln	Glutamyl-tRNA(Gln) synthetase (EC 6.1.1.24)	Pta.peg.1721
Protein Metabolism	Protein biosynthesis	tRNA aminoacylation, Glu and Gln	Glutamyl-tRNA(Gln) amidotransferase subunit C (EC 6.3.5.7)	Pta.peg.2339
Protein Metabolism	Protein biosynthesis	tRNA aminoacylation, Ser	Seryl-tRNA synthetase (EC 6.1.1.11)	Pta.peg.471
Protein Metabolism	Protein biosynthesis	tRNA aminoacylation, Tyr	Tyrosyl-tRNA synthetase (EC 6.1.1.1)	Pta.peg.3867
Protein Metabolism	Protein biosynthesis	tRNA aminoacylation, Leu	Leucyl-tRNA synthetase (EC 6.1.1.4)	Pta.peg.3905
Protein Metabolism	Protein biosynthesis	tRNA aminoacylation, Phe	Phenylalanyl-tRNA synthetase alpha chain (EC 6.1.1.20)	Pta.peg.3797
Protein Metabolism	Protein biosynthesis	tRNA aminoacylation, Phe	Phenylalanyl-tRNA synthetase domain protein (Bsu YtpR)	Pta.peg.3882
Protein Metabolism	Protein biosynthesis	tRNA aminoacylation, Phe	Phenylalanyl-tRNA synthetase beta chain (EC 6.1.1.20)	Pta.peg.3796
Protein Metabolism	Protein processing and modification	Signal peptidase	Signal peptidase I (EC 3.4.21.89)	Pta.peg.2393, Pta.peg.3227
Protein Metabolism	Protein processing and modification	Signal peptidase	Lipoprotein signal peptidase (EC 3.4.23.36)	Pta.peg.2151
Protein Metabolism	Protein processing and modification	G3E family of P-loop GTPases (metallocenter biosynthesis)	Urease accessory protein UreF	Pta.peg.3478
Protein Metabolism	Protein processing and modification	G3E family of P-loop GTPases (metallocenter biosynthesis)	Urease gamma subunit (EC 3.5.1.5)	Pta.peg.3482
Protein Metabolism	Protein processing and modification	G3E family of P-loop GTPases (metallocenter biosynthesis)	Urease accessory protein UreE	Pta.peg.3479
Protein Metabolism	Protein processing and modification	G3E family of P-loop GTPases (metallocenter biosynthesis)	Urease alpha subunit (EC 3.5.1.5)	Pta.peg.3480
Protein Metabolism	Protein processing and modification	G3E family of P-loop GTPases (metallocenter biosynthesis)	Urease accessory protein UreD	Pta.peg.3476
Protein Metabolism	Protein processing and modification	G3E family of P-loop GTPases (metallocenter biosynthesis)	Urease beta subunit (EC 3.5.1.5)	Pta.peg.3481
Protein Metabolism	Protein processing and modification	G3E family of P-loop GTPases (metallocenter biosynthesis)	Methylmalonyl-CoA mutase (EC 5.4.99.2)	Pta.peg.2981
Protein Metabolism	Protein processing and modification	G3E family of P-loop GTPases (metallocenter biosynthesis)	Urease accessory protein UreG	Pta.peg.3477
Protein Metabolism	Protein processing and modification	Protein deglycation	Ribulosamine/erythrulosamine 3-kinase potentially involved in protein deglycation	Pta.peg.928
Protein Metabolism	Protein processing and modification	Protein deglycation	Chemotaxis protein CheC -- inhibitor of MCP methylation	Pta.peg.3185
Protein Metabolism	Protein processing and modification	Protein deglycation	Low molecular weight protein tyrosine phosphatase (EC 3.1.3.48)	Pta.peg.1147, Pta.peg.2958
Protein Metabolism	Protein degradation	Aminopeptidases (EC 3.4.11.-)	Aminopeptidase S (Leu, Val, Phe, Tyr preference) (EC 3.4.11.24)	Pta.peg.992
Protein Metabolism	Protein degradation	Aminopeptidases (EC 3.4.11.-)	Cytosol aminopeptidase PepA (EC 3.4.11.1)	Pta.peg.1049
Protein Metabolism	Protein degradation	Protein degradation	Aminopeptidase YpdF (MP-, MA-, MS-, AP-, NP- specific)	Pta.peg.2548
Protein Metabolism	Protein degradation	Metallocarboxypeptidases (EC 3.4.17.-)	D-alanyl-D-alanine carboxypeptidase (EC 3.4.16.4)	Pta.peg.468, Pta.peg.1867, Pta.peg.1894, Pta.peg.2764
Protein Metabolism	Protein degradation	Metallocarboxypeptidases (EC 3.4.17.-)	Thermostable carboxypeptidase 1 (EC 3.4.17.19)	Pta.peg.2810
Protein Metabolism	Protein degradation	Proteolysis in bacteria, ATP-dependent	DNA repair protein RadA	Pta.peg.1717
Protein Metabolism	Protein degradation	Proteolysis in bacteria, ATP-dependent	ATP-dependent Clp protease ATP-binding subunit ClpX	Pta.peg.3746
Protein Metabolism	Protein degradation	Proteolysis in bacteria, ATP-dependent	Putative ATP:guanido phosphotransferase YacI (EC 2.7.3.-)	Pta.peg.1715
Protein Metabolism	Protein degradation	Proteolysis in bacteria, ATP-dependent	Nucleotide excision repair protein, with UvrB/UvrC motif	Pta.peg.1714
Protein Metabolism	Protein degradation	Proteolysis in bacteria, ATP-dependent	ClpB protein	Pta.peg.2905
Protein Metabolism	Protein degradation	Proteolysis in bacteria, ATP-dependent	ATP-dependent protease La (EC 3.4.21.53) Type I	Pta.peg.3744
Protein Metabolism	Protein degradation	Proteolysis in bacteria, ATP-dependent	ATP-dependent Clp protease, ATP-binding subunit ClpC	Pta.peg.1716
Protein Metabolism	Protein degradation	Proteolysis in bacteria, ATP-dependent	Membrane-associated protein containing RNA-binding TRAM domain and ribonuclease PIN-domain, YacL B.subtilis ortholog	Pta.peg.1718
Protein Metabolism	Protein degradation	Proteolysis in bacteria, ATP-dependent	ATP-dependent Clp protease proteolytic subunit (EC 3.4.21.92)	Pta.peg.2605
Protein Metabolism	Protein degradation	Proteolysis in bacteria, ATP-dependent	ATP-dependent hsl protease ATP-binding subunit HslU	Pta.peg.3215
Protein Metabolism	Protein degradation	Proteolysis in bacteria, ATP-dependent	Transcriptional regulator CtsR	Pta.peg.1713
Protein Metabolism	Protein degradation	Omega peptidases (EC 3.4.19.-)	Acylamino-acid-releasing enzyme (EC 3.4.19.1)	Pta.peg.1791
Protein Metabolism	Protein degradation	Omega peptidases (EC 3.4.19.-)	Pyrrolidone-carboxylate peptidase (EC 3.4.19.3)	Pta.peg.3460
Cell Division and Cell Cycle	Checkpoint control	Bacterial checkpoint-control-related cluster	Diadenylate cyclase spyDAC	Pta.peg.748
Cell Division and Cell Cycle	Checkpoint control	Bacterial checkpoint-control-related cluster	Uncharacterized secreted protein associated with spyDAC	Pta.peg.749
Cell Division and Cell Cycle	Checkpoint control	Bacterial checkpoint-control-related cluster	Phosphoglucosamine mutase (EC 5.4.2.10)	Pta.peg.750
Cell Division and Cell Cycle	Checkpoint control	Bacterial checkpoint-control-related cluster	Bacterial checkpoint controller DisA with nucleotide-binding domain	Pta.peg.748
Motility and Chemotaxis	Flagellar motility in Prokaryota	Flagellum in Campylobacter	Flagellar basal-body rod protein FlgC	Pta.peg.3212
Motility and Chemotaxis	Flagellar motility in Prokaryota	Flagellum in Campylobacter	Flagellin protein FlaA	Pta.peg.2667, Pta.peg.2668
Motility and Chemotaxis	Flagellar motility in Prokaryota	Flagellum in Campylobacter	Cell division protein FtsI [Peptidoglycan synthetase] (EC 2.4.1.129)	Pta.peg.2176, Pta.peg.2177
Motility and Chemotaxis	Flagellar motility in Prokaryota	Flagellum in Campylobacter	Flagellar hook-basal body complex protein FliE	Pta.peg.3211
Motility and Chemotaxis	Flagellar motility in Prokaryota	Flagellum in Campylobacter	Flagellar basal-body rod protein FlgB	Pta.peg.3213
Motility and Chemotaxis	Flagellar motility in Prokaryota	Flagellum	Flagellar synthesis regulator FleN	Pta.peg.3189
Motility and Chemotaxis	Flagellar motility in Prokaryota	Flagellum	RNA polymerase sigma factor RpoD	Pta.peg.3578
Motility and Chemotaxis	Flagellar motility in Prokaryota	Flagellum	Flagellar hook-associated protein FlgK	Pta.peg.2675
Motility and Chemotaxis	Flagellar motility in Prokaryota	Flagellum	Flagellar assembly protein FliH	Pta.peg.3208
Motility and Chemotaxis	Flagellar motility in Prokaryota	Flagellum	Flagellar biosynthesis protein FliR	Pta.peg.3193
Motility and Chemotaxis	Flagellar motility in Prokaryota	Flagellum	Flagellar biosynthesis protein FliP	Pta.peg.3195
Motility and Chemotaxis	Flagellar motility in Prokaryota	Flagellum	Flagellar hook protein FlgE	Pta.peg.3202
Motility and Chemotaxis	Flagellar motility in Prokaryota	Flagellum	Flagellar M-ring protein FliF	Pta.peg.3210
Motility and Chemotaxis	Flagellar motility in Prokaryota	Flagellum	Flagellar basal-body rod modification protein FlgD	Pta.peg.3203
Motility and Chemotaxis	Flagellar motility in Prokaryota	Flagellum	Flagellar basal-body rod protein FlgC	Pta.peg.3212
Motility and Chemotaxis	Flagellar motility in Prokaryota	Flagellum	Negative regulator of flagellin synthesis	Pta.peg.2677
Motility and Chemotaxis	Flagellar motility in Prokaryota	Flagellum	Flagellar biosynthesis protein FlhB	Pta.peg.3192
Motility and Chemotaxis	Flagellar motility in Prokaryota	Flagellum	Flagellar hook-basal body complex protein FliE	Pta.peg.3211
Motility and Chemotaxis	Flagellar motility in Prokaryota	Flagellum	Flagellar basal-body rod protein FlgB	Pta.peg.3213
Motility and Chemotaxis	Flagellar motility in Prokaryota	Flagellum	Flagellar biosynthesis protein FliS	Pta.peg.2653
Motility and Chemotaxis	Flagellar motility in Prokaryota	Flagellum	Flagellar basal-body rod protein FlgF	Pta.peg.1678
Motility and Chemotaxis	Flagellar motility in Prokaryota	Flagellum	Flagellin protein FlaA	Pta.peg.2667, Pta.peg.2668
Motility and Chemotaxis	Flagellar motility in Prokaryota	Flagellum	Flagellar motor switch protein FliN	Pta.peg.3198
Motility and Chemotaxis	Flagellar motility in Prokaryota	Flagellum	Flagellar protein FlbB	Pta.peg.3205
Motility and Chemotaxis	Flagellar motility in Prokaryota	Flagellum	Flagellar basal-body rod protein FlgG	Pta.peg.1679
Motility and Chemotaxis	Flagellar motility in Prokaryota	Flagellum	Flagellar motor rotation protein MotB	Pta.peg.3630
Motility and Chemotaxis	Flagellar motility in Prokaryota	Flagellum	RNA polymerase sigma-54 factor RpoN	Pta.peg.2604
Motility and Chemotaxis	Flagellar motility in Prokaryota	Flagellum	Flagellar protein FliJ	Pta.peg.3206
Motility and Chemotaxis	Flagellar motility in Prokaryota	Flagellum	Flagellar hook-associated protein FlgL	Pta.peg.2674
Motility and Chemotaxis	Flagellar motility in Prokaryota	Flagellum	Flagellar biosynthesis protein FlhA	Pta.peg.3191
Motility and Chemotaxis	Flagellar motility in Prokaryota	Flagellum	Flagellum-specific ATP synthase FliI	Pta.peg.3207
Motility and Chemotaxis	Flagellar motility in Prokaryota	Flagellum	Flagellar biosynthesis protein FliQ	Pta.peg.3194
Motility and Chemotaxis	Flagellar motility in Prokaryota	Flagellum	Flagellar motor switch protein FliM	Pta.peg.3199
Motility and Chemotaxis	Flagellar motility in Prokaryota	Flagellum	Flagellar biosynthesis protein FlhF	Pta.peg.3190
Motility and Chemotaxis	Flagellar motility in Prokaryota	Flagellum	Flagellar motor rotation protein MotA	Pta.peg.3629
Motility and Chemotaxis	Flagellar motility in Prokaryota	Flagellum	Flagellar motor switch protein FliG	Pta.peg.3209
Motility and Chemotaxis	Flagellar motility in Prokaryota	Flagellum	Flagellar protein FlbD	Pta.peg.3201
Motility and Chemotaxis	Flagellar motility in Prokaryota	Flagellum	RNA polymerase sigma factor for flagellar operon	Pta.peg.3183
Regulation and Cell signaling	Regulation and Cell signaling - no subcategory	cAMP signaling in bacteria	Prophage Clp protease-like protein	Pta.peg.8, Pta.peg.11, Pta.peg.1210
Regulation and Cell signaling	Regulation and Cell signaling - no subcategory	cAMP signaling in bacteria	ATP-dependent Clp protease proteolytic subunit (EC 3.4.21.92)	Pta.peg.2605
Regulation and Cell signaling	Regulation and Cell signaling - no subcategory	cAMP signaling in bacteria	Adenylate cyclase (EC 4.6.1.1)	Pta.peg.2875
Regulation and Cell signaling	Regulation and Cell signaling - no subcategory	cAMP signaling in bacteria	Adenine phosphoribosyltransferase (EC 2.4.2.7)	Pta.peg.3673
Regulation and Cell signaling	Regulation and Cell signaling - no subcategory	LysR-family proteins in Escherichia coli	Regulatory protein (induces abgABT, used to catabolize p-aminobenzoyl-glutamate)	Pta.peg.1429
Regulation and Cell signaling	Regulation and Cell signaling - no subcategory	HPr catabolite repression system	Catabolite repression HPr-like protein Crh	Pta.peg.2606
Regulation and Cell signaling	Regulation and Cell signaling - no subcategory	HPr catabolite repression system	Phosphotransferase system, phosphocarrier protein HPr	Pta.peg.1824
Regulation and Cell signaling	Regulation and Cell signaling - no subcategory	HPr catabolite repression system	Catabolite control protein A	Pta.peg.3873
Regulation and Cell signaling	Regulation and Cell signaling - no subcategory	Sex pheromones in Enterococcus faecalis and other Firmicutes	Putative pheromone cAM373 precursor lipoprotein CamS	Pta.peg.2329
Regulation and Cell signaling	Regulation and Cell signaling - no subcategory	Sex pheromones in Enterococcus faecalis and other Firmicutes	Lipoprotein signal peptidase (EC 3.4.23.36)	Pta.peg.2151
Regulation and Cell signaling	Regulation and Cell signaling - no subcategory	Sex pheromones in Enterococcus faecalis and other Firmicutes	Heptaprenyl diphosphate synthase component II (EC 2.5.1.30)	Pta.peg.2285
Regulation and Cell signaling	Regulation and Cell signaling - no subcategory	Sex pheromones in Enterococcus faecalis and other Firmicutes	Heptaprenyl diphosphate synthase component I (EC 2.5.1.30)	Pta.peg.2287
Regulation and Cell signaling	Regulation and Cell signaling - no subcategory	Sex pheromones in Enterococcus faecalis and other Firmicutes	Oligopeptide ABC transporter, periplasmic oligopeptide-binding protein OppA (TC 3.A.1.5.1)	Pta.peg.2111, Pta.peg.3462
Regulation and Cell signaling	Regulation and Cell signaling - no subcategory	Stringent Response, (p)ppGpp metabolism	GTP pyrophosphokinase (EC 2.7.6.5), (p)ppGpp synthetase II	Pta.peg.3672
Regulation and Cell signaling	Regulation and Cell signaling - no subcategory	Stringent Response, (p)ppGpp metabolism	Guanosine-3',5'-bis(diphosphate) 3'-pyrophosphohydrolase (EC 3.1.7.2)	Pta.peg.3672
Regulation and Cell signaling	Programmed Cell Death and Toxin-antitoxin Systems	MazEF toxin-antitoxing (programmed cell death) system	Programmed cell death toxin YdcE	Pta.peg.614
Regulation and Cell signaling	Programmed Cell Death and Toxin-antitoxin Systems	MazEF toxin-antitoxing (programmed cell death) system	Programmed cell death antitoxin MazE	Pta.peg.723
Regulation and Cell signaling	Programmed Cell Death and Toxin-antitoxin Systems	MazEF toxin-antitoxing (programmed cell death) system	Programmed cell death toxin MazF	Pta.peg.724
Regulation and Cell signaling	Programmed Cell Death and Toxin-antitoxin Systems	MazEF toxin-antitoxing (programmed cell death) system	Programmed cell death antitoxin YdcD	Pta.peg.615
Regulation and Cell signaling	Programmed Cell Death and Toxin-antitoxin Systems	Phd-Doc, YdcE-YdcD toxin-antitoxin (programmed cell death) systems	Programmed cell death toxin YdcE	Pta.peg.614
Regulation and Cell signaling	Programmed Cell Death and Toxin-antitoxin Systems	Phd-Doc, YdcE-YdcD toxin-antitoxin (programmed cell death) systems	Prevent host death protein, Phd antitoxin	Pta.peg.237
Regulation and Cell signaling	Programmed Cell Death and Toxin-antitoxin Systems	Phd-Doc, YdcE-YdcD toxin-antitoxin (programmed cell death) systems	Death on curing protein, Doc toxin	Pta.peg.238
Regulation and Cell signaling	Programmed Cell Death and Toxin-antitoxin Systems	Phd-Doc, YdcE-YdcD toxin-antitoxin (programmed cell death) systems	Programmed cell death antitoxin YdcD	Pta.peg.615
Secondary Metabolism	Secondary Metabolism - no subcategory	Lanthionine Synthetases	Lanthionine biosynthesis cyclase LanC	Pta.peg.637
Secondary Metabolism	Secondary Metabolism - no subcategory	Lanthionine Synthetases	Lanthionine biosynthesis protein LanB	Pta.peg.635
Secondary Metabolism	Secondary Metabolism - no subcategory	Alkylpyrone synthase	Type III polyketide sythase producing alkylpyrones (B. subtilis BpsA)	Pta.peg.2802
Secondary Metabolism	Plant Hormones	Auxin biosynthesis	Tryptophan synthase alpha chain (EC 4.2.1.20)	Pta.peg.2274
Secondary Metabolism	Plant Hormones	Auxin biosynthesis	Anthranilate phosphoribosyltransferase (EC 2.4.2.18)	Pta.peg.2278
Secondary Metabolism	Plant Hormones	Auxin biosynthesis	Tryptophan synthase beta chain (EC 4.2.1.20)	Pta.peg.2275
Secondary Metabolism	Plant Hormones	Auxin biosynthesis	Phosphoribosylanthranilate isomerase (EC 5.3.1.24)	Pta.peg.2276
DNA Metabolism	DNA repair	DNA repair, bacterial MutL-MutS system	Recombination inhibitory protein MutS2	Pta.peg.3781
DNA Metabolism	DNA repair	DNA repair, bacterial MutL-MutS system	DNA mismatch repair protein MutS	Pta.peg.3121
DNA Metabolism	DNA repair	DNA repair, bacterial MutL-MutS system	DNA mismatch repair protein MutL	Pta.peg.3120
DNA Metabolism	DNA repair	DNA repair, UvrABC system	Excinuclease ABC subunit C	Pta.peg.3769
DNA Metabolism	DNA repair	DNA repair, UvrABC system	Excinuclease ABC subunit A	Pta.peg.2631
DNA Metabolism	DNA repair	DNA repair, UvrABC system	Excinuclease ABC subunit B	Pta.peg.2632
DNA Metabolism	DNA repair	DNA repair, bacterial DinG and relatives	DinG family ATP-dependent helicase YoaA	Pta.peg.2250
DNA Metabolism	DNA repair	DNA repair, bacterial DinG and relatives	DinG family ATP-dependent helicase YpvA	Pta.peg.2811
DNA Metabolism	DNA repair	RecA and RecX	RecA protein	Pta.peg.3132
DNA Metabolism	DNA repair	RecA and RecX	Regulatory protein RecX	Pta.peg.1355
DNA Metabolism	DNA repair	DNA repair system including RecA, MutS and a hypothetical protein	DNA mismatch repair protein MutS	Pta.peg.3121
DNA Metabolism	DNA repair	DNA repair system including RecA, MutS and a hypothetical protein	RecA protein	Pta.peg.3132
DNA Metabolism	DNA repair	DNA repair system including RecA, MutS and a hypothetical protein	Regulatory protein RecX	Pta.peg.1355
DNA Metabolism	DNA repair	DNA repair, bacterial	Exodeoxyribonuclease VII large subunit (EC 3.1.11.6)	Pta.peg.2530
DNA Metabolism	DNA repair	DNA repair, bacterial	DNA repair protein RadA	Pta.peg.1717
DNA Metabolism	DNA repair	DNA repair, bacterial	Exonuclease SbcD	Pta.peg.2390
DNA Metabolism	DNA repair	DNA repair, bacterial	SOS-response repressor and protease LexA (EC 3.4.21.88)	Pta.peg.98, Pta.peg.3094, Pta.peg.3527
DNA Metabolism	DNA repair	DNA repair, bacterial	DNA repair protein RecN	Pta.peg.2524
DNA Metabolism	DNA repair	DNA repair, bacterial	Recombinational DNA repair protein RecT (prophage associated)	Pta.peg.194, Pta.peg.1999
DNA Metabolism	DNA repair	DNA repair, bacterial	A/G-specific adenine glycosylase (EC 3.2.2.-)	Pta.peg.1344
DNA Metabolism	DNA repair	DNA repair, bacterial	DNA polymerase IV (EC 2.7.7.7)	Pta.peg.169, Pta.peg.170, Pta.peg.333, Pta.peg.356, Pta.peg.555, Pta.peg.883, Pta.peg.1134, Pta.peg.1474, Pta.peg.1592, Pta.peg.1712, Pta.peg.2697, Pta.peg.2823, Pta.peg.3079
DNA Metabolism	DNA repair	DNA repair, bacterial	Exonuclease SbcC	Pta.peg.2389
DNA Metabolism	DNA repair	DNA repair, bacterial	Single-stranded DNA-binding protein	Pta.peg.1470, Pta.peg.3061
DNA Metabolism	DNA repair	DNA repair, bacterial	Methylated-DNA--protein-cysteine methyltransferase (EC 2.1.1.63)	Pta.peg.690
DNA Metabolism	DNA repair	DNA repair, bacterial	Endonuclease IV (EC 3.1.21.2)	Pta.peg.3569
DNA Metabolism	DNA repair	DNA repair, bacterial	RecA protein	Pta.peg.3132
DNA Metabolism	DNA repair	DNA repair, bacterial	Exodeoxyribonuclease VII small subunit (EC 3.1.11.6)	Pta.peg.2529
DNA Metabolism	DNA repair	DNA repair, bacterial RecFOR pathway	RecU Holliday junction resolvase	Pta.peg.2240
DNA Metabolism	DNA repair	DNA repair, bacterial RecFOR pathway	Single-stranded DNA-binding protein	Pta.peg.1470, Pta.peg.3061
DNA Metabolism	DNA repair	DNA repair, bacterial RecFOR pathway	Recombination protein RecR	Pta.peg.477
DNA Metabolism	DNA repair	DNA repair, bacterial RecFOR pathway	RecA protein	Pta.peg.3132
DNA Metabolism	DNA repair	DNA repair, bacterial RecFOR pathway	DNA recombination and repair protein RecO	Pta.peg.3583
DNA Metabolism	DNA repair	DNA repair, bacterial RecFOR pathway	DNA recombination and repair protein RecF	Pta.peg.338
DNA Metabolism	DNA repair	DNA repair, bacterial RecFOR pathway	ATP-dependent DNA helicase RecS (RecQ family)	Pta.peg.371
DNA Metabolism	DNA repair	DNA repair, bacterial RecBCD pathway	RecD-like DNA helicase YrrC	Pta.peg.3657
DNA Metabolism	CRISPs	CRISPRs	CRISPR-associated protein Cas2	Pta.peg.2353
DNA Metabolism	CRISPs	CRISPRs	CRISPR-associated protein Cas1	Pta.peg.66, Pta.peg.1374, Pta.peg.2352
DNA Metabolism	CRISPs	CRISPRs	CRISPR-associated helicase Cas3	Pta.peg.1376, Pta.peg.2350
DNA Metabolism	DNA Metabolism - no subcategory	Type I Restriction-Modification	Type I restriction-modification system, restriction subunit R (EC 3.1.21.3)	Pta.peg.363, Pta.peg.1286, Pta.peg.2016
DNA Metabolism	DNA Metabolism - no subcategory	Type I Restriction-Modification	Type I restriction-modification system, DNA-methyltransferase subunit M (EC 2.1.1.72)	Pta.peg.365, Pta.peg.2012, Pta.peg.2014
DNA Metabolism	DNA Metabolism - no subcategory	Restriction-Modification System	Type III restriction-modification system methylation subunit (EC 2.1.1.72)	Pta.peg.2124
DNA Metabolism	DNA Metabolism - no subcategory	Restriction-Modification System	Type III restriction-modification system DNA endonuclease res (EC 3.1.21.5)	Pta.peg.935
DNA Metabolism	DNA Metabolism - no subcategory	Restriction-Modification System	Type I restriction-modification system, restriction subunit R (EC 3.1.21.3)	Pta.peg.363, Pta.peg.1286, Pta.peg.2016
DNA Metabolism	DNA Metabolism - no subcategory	Restriction-Modification System	Type I restriction-modification system, DNA-methyltransferase subunit M (EC 2.1.1.72)	Pta.peg.365, Pta.peg.2012, Pta.peg.2014
DNA Metabolism	DNA Metabolism - no subcategory	DNA structural proteins, bacterial	Chromosome partition protein smc	Pta.peg.3237
DNA Metabolism	DNA Metabolism - no subcategory	DNA structural proteins, bacterial	DNA-binding protein HBsu	Pta.peg.2290
DNA Metabolism	DNA replication	DNA topoisomerases, Type I, ATP-independent	DNA topoisomerase III (EC 5.99.1.2)	Pta.peg.3352
DNA Metabolism	DNA replication	DNA topoisomerases, Type I, ATP-independent	DNA topoisomerase I (EC 5.99.1.2)	Pta.peg.3219
DNA Metabolism	DNA replication	DNA replication strays	DNA polymerase III polC-type (EC 2.7.7.7)	Pta.peg.3171
DNA Metabolism	DNA replication	DNA replication strays	DEDDh 3'-5' exonuclease domain of the epsilon subunit of DNA polymerase III	Pta.peg.1522
DNA Metabolism	DNA replication	DNA topoisomerases, Type II, ATP-dependent	DNA gyrase subunit B (EC 5.99.1.3)	Pta.peg.339
DNA Metabolism	DNA replication	DNA topoisomerases, Type II, ATP-dependent	DNA gyrase subunit A (EC 5.99.1.3)	Pta.peg.340
DNA Metabolism	DNA replication	DNA topoisomerases, Type II, ATP-dependent	Topoisomerase IV subunit B (EC 5.99.1.-)	Pta.peg.2057
DNA Metabolism	DNA replication	DNA topoisomerases, Type II, ATP-dependent	Topoisomerase IV subunit A (EC 5.99.1.-)	Pta.peg.2056
DNA Metabolism	DNA uptake, competence	DNA processing cluster	Recombination protein RecR	Pta.peg.477
DNA Metabolism	DNA uptake, competence	DNA processing cluster	DNA topoisomerase III (EC 5.99.1.2)	Pta.peg.3352
DNA Metabolism	DNA uptake, competence	DNA processing cluster	DNA polymerase III subunits gamma and tau (EC 2.7.7.7)	Pta.peg.475
Fatty Acids, Lipids, and Isoprenoids	Triacylglycerols	Triacylglycerol metabolism	Monoglyceride lipase (EC 3.1.1.23)	Pta.peg.3912
Fatty Acids, Lipids, and Isoprenoids	Triacylglycerols	Triacylglycerol metabolism	Lysophospholipase (EC 3.1.1.5)	Pta.peg.3912
Fatty Acids, Lipids, and Isoprenoids	Fatty acids	Fatty Acid Biosynthesis FASII	3-oxoacyl-[acyl-carrier protein] reductase (EC 1.1.1.100)	Pta.peg.542, Pta.peg.1831, Pta.peg.3240, Pta.peg.3842
Fatty Acids, Lipids, and Isoprenoids	Fatty acids	Fatty Acid Biosynthesis FASII	Acetyl-coenzyme A carboxyl transferase alpha chain (EC 6.4.1.2)	Pta.peg.2497, Pta.peg.3831
Fatty Acids, Lipids, and Isoprenoids	Fatty acids	Fatty Acid Biosynthesis FASII	Enoyl-[acyl-carrier-protein] reductase [NADH] (EC 1.3.1.9)	Pta.peg.2868
Fatty Acids, Lipids, and Isoprenoids	Fatty acids	Fatty Acid Biosynthesis FASII	Biotin carboxyl carrier protein of acetyl-CoA carboxylase	Pta.peg.2536
Fatty Acids, Lipids, and Isoprenoids	Fatty acids	Fatty Acid Biosynthesis FASII	Biotin carboxylase of acetyl-CoA carboxylase (EC 6.3.4.14)	Pta.peg.2535, Pta.peg.2749
Fatty Acids, Lipids, and Isoprenoids	Fatty acids	Fatty Acid Biosynthesis FASII	Acetyl-coenzyme A carboxyl transferase beta chain (EC 6.4.1.2)	Pta.peg.2497, Pta.peg.3832
Fatty Acids, Lipids, and Isoprenoids	Fatty acids	Fatty Acid Biosynthesis FASII	Acyl carrier protein	Pta.peg.3239
Fatty Acids, Lipids, and Isoprenoids	Fatty acids	Fatty Acid Biosynthesis FASII	Malonyl CoA-acyl carrier protein transacylase (EC 2.3.1.39)	Pta.peg.3241
Fatty Acids, Lipids, and Isoprenoids	Fatty acids	Fatty Acid Biosynthesis FASII	Enoyl-[acyl-carrier-protein] reductase [NADPH] (EC 1.3.1.10)	Pta.peg.1342
Fatty Acids, Lipids, and Isoprenoids	Fatty acids	Fatty Acid Biosynthesis FASII	3-hydroxyacyl-[acyl-carrier-protein] dehydratase, FabZ form (EC 4.2.1.59)	Pta.peg.1681
Fatty Acids, Lipids, and Isoprenoids	Fatty acids	Fatty Acid Biosynthesis FASII	Enoyl-[acyl-carrier-protein] reductase [FMN] (EC 1.3.1.9)	Pta.peg.976, Pta.peg.3457
Fatty Acids, Lipids, and Isoprenoids	Fatty acids	Fatty acid metabolism cluster	Long-chain-fatty-acid--CoA ligase (EC 6.2.1.3)	Pta.peg.1611, Pta.peg.1836, Pta.peg.2407, Pta.peg.2750, Pta.peg.3778
Fatty Acids, Lipids, and Isoprenoids	Fatty acids	Fatty acid metabolism cluster	Enoyl-CoA hydratase (EC 4.2.1.17)	Pta.peg.252, Pta.peg.1397, Pta.peg.1398, Pta.peg.2185, Pta.peg.3470, Pta.peg.3776
Fatty Acids, Lipids, and Isoprenoids	Fatty acids	Fatty acid metabolism cluster	3-ketoacyl-CoA thiolase (EC 2.3.1.16)	Pta.peg.545, Pta.peg.1394, Pta.peg.3099
Fatty Acids, Lipids, and Isoprenoids	Fatty acids	Fatty acid metabolism cluster	3-hydroxyacyl-CoA dehydrogenase (EC 1.1.1.35)	Pta.peg.1395
Fatty Acids, Lipids, and Isoprenoids	Fatty Acids, Lipids, and Isoprenoids - no subcategory	Polyhydroxybutyrate metabolism	D-beta-hydroxybutyrate permease	Pta.peg.3496
Fatty Acids, Lipids, and Isoprenoids	Fatty Acids, Lipids, and Isoprenoids - no subcategory	Polyhydroxybutyrate metabolism	Enoyl-CoA hydratase (EC 4.2.1.17)	Pta.peg.252, Pta.peg.1397, Pta.peg.1398, Pta.peg.2185, Pta.peg.3470, Pta.peg.3776
Fatty Acids, Lipids, and Isoprenoids	Fatty Acids, Lipids, and Isoprenoids - no subcategory	Polyhydroxybutyrate metabolism	Acetoacetyl-CoA synthetase (EC 6.2.1.16)	Pta.peg.1504
Fatty Acids, Lipids, and Isoprenoids	Fatty Acids, Lipids, and Isoprenoids - no subcategory	Polyhydroxybutyrate metabolism	3-ketoacyl-CoA thiolase (EC 2.3.1.16)	Pta.peg.545, Pta.peg.1394, Pta.peg.3099
Fatty Acids, Lipids, and Isoprenoids	Fatty Acids, Lipids, and Isoprenoids - no subcategory	Polyhydroxybutyrate metabolism	3-hydroxybutyryl-CoA dehydrogenase (EC 1.1.1.157)	Pta.peg.1395, Pta.peg.2985
Fatty Acids, Lipids, and Isoprenoids	Fatty Acids, Lipids, and Isoprenoids - no subcategory	Polyhydroxybutyrate metabolism	3-hydroxyacyl-CoA dehydrogenase (EC 1.1.1.35)	Pta.peg.1395
Fatty Acids, Lipids, and Isoprenoids	Fatty Acids, Lipids, and Isoprenoids - no subcategory	Polyhydroxybutyrate metabolism	Acetyl-CoA acetyltransferase (EC 2.3.1.9)	Pta.peg.545, Pta.peg.1394, Pta.peg.2986, Pta.peg.3099
Fatty Acids, Lipids, and Isoprenoids	Isoprenoids	Isoprenoinds for Quinones	Octaprenyl diphosphate synthase (EC 2.5.1.90)	Pta.peg.404
Fatty Acids, Lipids, and Isoprenoids	Isoprenoids	Isoprenoinds for Quinones	Dimethylallyltransferase (EC 2.5.1.1)	Pta.peg.404
Fatty Acids, Lipids, and Isoprenoids	Isoprenoids	Isoprenoinds for Quinones	Undecaprenyl diphosphate synthase (EC 2.5.1.31)	Pta.peg.3176
Fatty Acids, Lipids, and Isoprenoids	Isoprenoids	Isoprenoinds for Quinones	Heptaprenyl diphosphate synthase component II (EC 2.5.1.30)	Pta.peg.2285
Fatty Acids, Lipids, and Isoprenoids	Isoprenoids	Isoprenoinds for Quinones	Heptaprenyl diphosphate synthase component I (EC 2.5.1.30)	Pta.peg.2287
Fatty Acids, Lipids, and Isoprenoids	Isoprenoids	Isoprenoinds for Quinones	(2E,6E)-farnesyl diphosphate synthase (EC 2.5.1.10)	Pta.peg.404, Pta.peg.2528
Fatty Acids, Lipids, and Isoprenoids	Isoprenoids	Polyprenyl Diphosphate Biosynthesis	Octaprenyl diphosphate synthase (EC 2.5.1.90)	Pta.peg.404
Fatty Acids, Lipids, and Isoprenoids	Isoprenoids	Polyprenyl Diphosphate Biosynthesis	Undecaprenyl diphosphate synthase (EC 2.5.1.31)	Pta.peg.3176
Fatty Acids, Lipids, and Isoprenoids	Isoprenoids	Polyprenyl Diphosphate Biosynthesis	Heptaprenyl diphosphate synthase component II (EC 2.5.1.30)	Pta.peg.2285
Fatty Acids, Lipids, and Isoprenoids	Isoprenoids	Polyprenyl Diphosphate Biosynthesis	Heptaprenyl diphosphate synthase component I (EC 2.5.1.30)	Pta.peg.2287
Fatty Acids, Lipids, and Isoprenoids	Isoprenoids	Polyprenyl Diphosphate Biosynthesis	(2E,6E)-farnesyl diphosphate synthase (EC 2.5.1.10)	Pta.peg.404, Pta.peg.2528
Fatty Acids, Lipids, and Isoprenoids	Isoprenoids	Nonmevalonate Branch of Isoprenoid Biosynthesis	1-deoxy-D-xylulose 5-phosphate reductoisomerase (EC 1.1.1.267)	Pta.peg.3174
Fatty Acids, Lipids, and Isoprenoids	Isoprenoids	Nonmevalonate Branch of Isoprenoid Biosynthesis	4-diphosphocytidyl-2-C-methyl-D-erythritol kinase (EC 2.7.1.148)	Pta.peg.1573
Fatty Acids, Lipids, and Isoprenoids	Isoprenoids	Nonmevalonate Branch of Isoprenoid Biosynthesis	2-C-methyl-D-erythritol 2,4-cyclodiphosphate synthase (EC 4.6.1.12)	Pta.peg.1720
Fatty Acids, Lipids, and Isoprenoids	Isoprenoids	Nonmevalonate Branch of Isoprenoid Biosynthesis	2-C-methyl-D-erythritol 4-phosphate cytidylyltransferase (EC 2.7.7.60)	Pta.peg.1719
Fatty Acids, Lipids, and Isoprenoids	Isoprenoids	Nonmevalonate Branch of Isoprenoid Biosynthesis	1-deoxy-D-xylulose 5-phosphate synthase (EC 2.2.1.7)	Pta.peg.2527
Fatty Acids, Lipids, and Isoprenoids	Isoprenoids	Isoprenoid Biosynthesis: Interconversions	(2E,6E)-farnesyl diphosphate synthase (EC 2.5.1.10)	Pta.peg.404, Pta.peg.2528
Nitrogen Metabolism	Nitrogen Metabolism - no subcategory	Nitrosative stress	Nitrite-sensitive transcriptional repressor NsrR	Pta.peg.2043
Nitrogen Metabolism	Nitrogen Metabolism - no subcategory	Nitrosative stress	Nitric-oxide reductase (EC 1.7.99.7), quinol-dependent	Pta.peg.2931
Nitrogen Metabolism	Nitrogen Metabolism - no subcategory	Amidase clustered with urea and nitrile hydratase functions	Amidase clustered with urea ABC transporter and nitrile hydratase functions	Pta.peg.3517
Nitrogen Metabolism	Nitrogen Metabolism - no subcategory	Nitrate and nitrite ammonification	Respiratory nitrate reductase alpha chain (EC 1.7.99.4)	Pta.peg.3362
Nitrogen Metabolism	Nitrogen Metabolism - no subcategory	Nitrate and nitrite ammonification	Respiratory nitrate reductase gamma chain (EC 1.7.99.4)	Pta.peg.3365
Nitrogen Metabolism	Nitrogen Metabolism - no subcategory	Nitrate and nitrite ammonification	Respiratory nitrate reductase delta chain (EC 1.7.99.4)	Pta.peg.3364
Nitrogen Metabolism	Nitrogen Metabolism - no subcategory	Nitrate and nitrite ammonification	Respiratory nitrate reductase beta chain (EC 1.7.99.4)	Pta.peg.3363
Nitrogen Metabolism	Nitrogen Metabolism - no subcategory	Ammonia assimilation	Glutamine synthetase type I (EC 6.3.1.2)	Pta.peg.2711, Pta.peg.3095
Nitrogen Metabolism	Nitrogen Metabolism - no subcategory	Ammonia assimilation	Glutamate synthase [NADPH] small chain (EC 1.4.1.13)	Pta.peg.941
Nitrogen Metabolism	Nitrogen Metabolism - no subcategory	Ammonia assimilation	Ammonium transporter	Pta.peg.1524
Nitrogen Metabolism	Nitrogen Metabolism - no subcategory	Ammonia assimilation	Glutamate synthase [NADPH] large chain (EC 1.4.1.13)	Pta.peg.942
Nitrogen Metabolism	Denitrification	Denitrifying reductase gene clusters	Respiratory nitrate reductase alpha chain (EC 1.7.99.4)	Pta.peg.3362
Nitrogen Metabolism	Denitrification	Denitrifying reductase gene clusters	Nitric oxide -responding transcriptional regulator NnrA (Crp/Fnr family)	Pta.peg.2932
Nitrogen Metabolism	Denitrification	Denitrifying reductase gene clusters	Nitric oxide reductase activation protein NorQ	Pta.peg.2038
Nitrogen Metabolism	Denitrification	Denitrifying reductase gene clusters	Nitric oxide reductase activation protein NorD	Pta.peg.2037
Nitrogen Metabolism	Denitrification	Denitrifying reductase gene clusters	Respiratory nitrate reductase gamma chain (EC 1.7.99.4)	Pta.peg.3365
Nitrogen Metabolism	Denitrification	Denitrifying reductase gene clusters	Respiratory nitrate reductase beta chain (EC 1.7.99.4)	Pta.peg.3363
Nitrogen Metabolism	Denitrification	Denitrifying reductase gene clusters	Respiratory nitrate reductase delta chain (EC 1.7.99.4)	Pta.peg.3364
Nitrogen Metabolism	Denitrification	Denitrifying reductase gene clusters	Copper-containing nitrite reductase (EC 1.7.2.1)	Pta.peg.2925
Nitrogen Metabolism	Denitrification	Denitrifying reductase gene clusters	Nitrate/nitrite transporter NarK	Pta.peg.2926
Nitrogen Metabolism	Denitrification	Denitrification	Nitric oxide reductase activation protein NorD	Pta.peg.2037
Nitrogen Metabolism	Denitrification	Denitrification	Nitric oxide reductase activation protein NorQ	Pta.peg.2038
Nitrogen Metabolism	Denitrification	Denitrification	Nitric-oxide reductase (EC 1.7.99.7), quinol-dependent	Pta.peg.2931
Nitrogen Metabolism	Denitrification	Denitrification	Copper-containing nitrite reductase (EC 1.7.2.1)	Pta.peg.2925
Dormancy and Sporulation	Dormancy and Sporulation - no subcategory	Sporulation gene orphans	RNA polymerase sporulation specific sigma factor SigE	Pta.peg.2161
Dormancy and Sporulation	Dormancy and Sporulation - no subcategory	Sporulation gene orphans	Stage V sporulation protein AE (SpoVAE)	Pta.peg.1875
Dormancy and Sporulation	Dormancy and Sporulation - no subcategory	Sporulation gene orphans	Stage II sporulation protein D (SpoIID)	Pta.peg.1671
Dormancy and Sporulation	Dormancy and Sporulation - no subcategory	Sporulation gene orphans	Stage V sporulation protein AF (SpoVAF)	Pta.peg.1877
Dormancy and Sporulation	Dormancy and Sporulation - no subcategory	Sporulation gene orphans	Stage V sporulation protein AD (SpoVAD)	Pta.peg.1874, Pta.peg.2858
Dormancy and Sporulation	Dormancy and Sporulation - no subcategory	Sporulation gene orphans	Stage IV sporulation protein B	Pta.peg.2523
Dormancy and Sporulation	Dormancy and Sporulation - no subcategory	Sporulation gene orphans	Stage III sporulation protein D	Pta.peg.1676
Dormancy and Sporulation	Dormancy and Sporulation - no subcategory	Sporulation gene orphans	Stage VI sporulation protein D	Pta.peg.3735
Dormancy and Sporulation	Dormancy and Sporulation - no subcategory	Sporulation gene orphans	Stage IV sporulation protein FA (SpoIVFA)	Pta.peg.3705
Dormancy and Sporulation	Dormancy and Sporulation - no subcategory	Sporulation gene orphans	Stage III sporulation protein AF	Pta.peg.2539
Dormancy and Sporulation	Dormancy and Sporulation - no subcategory	Sporulation gene orphans	Stage V sporulation protein AA (SpoVAA)	Pta.peg.1871
Dormancy and Sporulation	Dormancy and Sporulation - no subcategory	Sporulation gene orphans	Stage V sporulation protein B	Pta.peg.3677
Dormancy and Sporulation	Dormancy and Sporulation - no subcategory	Sporulation gene orphans	Stage IV sporulation pro-sigma-K processing enzyme (SpoIVFB)	Pta.peg.3704
Dormancy and Sporulation	Dormancy and Sporulation - no subcategory	Sporulation gene orphans	KapD, inhibitor of KinA pathway to sporulation	Pta.peg.430
Dormancy and Sporulation	Dormancy and Sporulation - no subcategory	Sporulation gene orphans	Stage III sporulation protein AB	Pta.peg.2543
Dormancy and Sporulation	Dormancy and Sporulation - no subcategory	Sporulation gene orphans	Stage 0 sporulation two-component response regulator (Spo0A)	Pta.peg.2522
Dormancy and Sporulation	Dormancy and Sporulation - no subcategory	Sporulation gene orphans	Stage V sporulation protein AB (SpoVAB)	Pta.peg.1872
Dormancy and Sporulation	Dormancy and Sporulation - no subcategory	Sporulation gene orphans	Stage V sporulation protein E	Pta.peg.2171
Dormancy and Sporulation	Dormancy and Sporulation - no subcategory	Sporulation gene orphans	Sporulation initiation phosphotransferase (Spo0F)	Pta.peg.2977
Dormancy and Sporulation	Dormancy and Sporulation - no subcategory	Sporulation gene orphans	Stage III sporulation protein AA	Pta.peg.2544
Dormancy and Sporulation	Dormancy and Sporulation - no subcategory	Sporulation gene orphans	Stage III sporulation protein AD	Pta.peg.2541
Dormancy and Sporulation	Dormancy and Sporulation - no subcategory	Sporulation gene orphans	Stage II sporulation protein M (SpoIIM)	Pta.peg.1860
Dormancy and Sporulation	Dormancy and Sporulation - no subcategory	Sporulation gene orphans	Stage III sporulation protein AC	Pta.peg.2542
Dormancy and Sporulation	Dormancy and Sporulation - no subcategory	Sporulation gene orphans	Stage II sporulation protein B	Pta.peg.3713
Dormancy and Sporulation	Dormancy and Sporulation - no subcategory	Sporulation gene orphans	Stage V sporulation protein AC (SpoVAC)	Pta.peg.1873, Pta.peg.2859
Dormancy and Sporulation	Dormancy and Sporulation - no subcategory	Sporulation gene orphans	Sporulation initiation phosphotransferase B (Spo0B)	Pta.peg.3700
Dormancy and Sporulation	Dormancy and Sporulation - no subcategory	Sporulation gene orphans	Stage II sporulation protein P	Pta.peg.3608
Dormancy and Sporulation	Dormancy and Sporulation - no subcategory	Sporulation gene orphans	Stage V sporulation protein T, AbrB family transcriptional regulator (SpoVT)	Pta.peg.1563
Dormancy and Sporulation	Dormancy and Sporulation - no subcategory	Sporulation gene orphans	Stage IV sporulation protein A	Pta.peg.2291
Dormancy and Sporulation	Dormancy and Sporulation - no subcategory	Sporulation gene orphans	Stage II sporulation serine phosphatase for sigma-F activation (SpoIIE)	Pta.peg.1555
Dormancy and Sporulation	Dormancy and Sporulation - no subcategory	Sporulation gene orphans	Stage II sporulation protein related to metaloproteases (SpoIIQ)	Pta.peg.1672
Dormancy and Sporulation	Dormancy and Sporulation - no subcategory	Sporulation gene orphans	RNA polymerase sporulation specific sigma factor SigF	Pta.peg.1870
Dormancy and Sporulation	Dormancy and Sporulation - no subcategory	Sporulation gene orphans	Stage II sporulation protein required for processing of pro-sigma-E (SpoIIR)	Pta.peg.2961
Dormancy and Sporulation	Dormancy and Sporulation - no subcategory	Sporulation gene orphans	Stage III sporulation protein AG	Pta.peg.2538
Dormancy and Sporulation	Dormancy and Sporulation - no subcategory	Sporulation gene orphans	Sporulation sigma-E factor processing peptidase (SpoIIGA)	Pta.peg.2162
Dormancy and Sporulation	Dormancy and Sporulation - no subcategory	Sporulation gene orphans	Stage III sporulation protein AE	Pta.peg.2540
Dormancy and Sporulation	Dormancy and Sporulation - no subcategory	Sporulation gene orphans	Stage III sporulation protein AH	Pta.peg.2537
Dormancy and Sporulation	Dormancy and Sporulation - no subcategory	Sporulation gene orphans	RNA polymerase sporulation specific sigma factor SigG	Pta.peg.2160
Dormancy and Sporulation	Dormancy and Sporulation - no subcategory	Sporulation gene orphans	RNA polymerase sporulation specific sigma factor SigK	Pta.peg.3633
Dormancy and Sporulation	Dormancy and Sporulation - no subcategory	Spore Core Dehydration	Spore maturation protein B	Pta.peg.1896
Dormancy and Sporulation	Dormancy and Sporulation - no subcategory	Spore Core Dehydration	Spore maturation protein A	Pta.peg.1895
Dormancy and Sporulation	Dormancy and Sporulation - no subcategory	Spore germination	Spore germination protein YpeB	Pta.peg.2304
Dormancy and Sporulation	Dormancy and Sporulation - no subcategory	Spore germination	Spore cortex-lytic enzyme CwlJ	Pta.peg.3009
Dormancy and Sporulation	Dormancy and Sporulation - no subcategory	Spore germination	Protein GerPE, required for proper assembly of spore coat, mutations lead to super-dormant spore	Pta.peg.2387
Dormancy and Sporulation	Dormancy and Sporulation - no subcategory	Spore germination	Protein GerPD, required for proper assembly of spore coat, mutations lead to super-dormant spore	Pta.peg.2386
Dormancy and Sporulation	Dormancy and Sporulation - no subcategory	Spore germination	Protein GerPB, required for proper assembly of spore coat, mutations lead to super-dormant spore	Pta.peg.2384
Dormancy and Sporulation	Dormancy and Sporulation - no subcategory	Spore germination	Protein GerPC, required for proper assembly of spore coat, mutations lead to super-dormant spore	Pta.peg.2385
Dormancy and Sporulation	Dormancy and Sporulation - no subcategory	Spore germination	Spore cortex-lytic enzyme, lytic transglycosylase SleB	Pta.peg.2305
Dormancy and Sporulation	Dormancy and Sporulation - no subcategory	Spore germination	Spore germination protein GerD	Pta.peg.1784
Dormancy and Sporulation	Dormancy and Sporulation - no subcategory	Spore germination	Germination-specific N-acetylmuramoyl-L-alanine amidase (EC 3.5.1.28), cell wall hydrolase CwlD	Pta.peg.1782
Dormancy and Sporulation	Dormancy and Sporulation - no subcategory	Sporulation-associated proteins with broader functions	Stage III sporulation protein AE	Pta.peg.2540
Dormancy and Sporulation	Dormancy and Sporulation - no subcategory	Sporulation-associated proteins with broader functions	Peptidyl-tRNA hydrolase (EC 3.1.1.29)	Pta.peg.1566
Dormancy and Sporulation	Dormancy and Sporulation - no subcategory	Sporulation-associated proteins with broader functions	RNA polymerase sporulation specific sigma factor SigH	Pta.peg.1727
Dormancy and Sporulation	Dormancy and Sporulation - no subcategory	SpoVS protein family	Stage III sporulation protein AE	Pta.peg.2540
Dormancy and Sporulation	Dormancy and Sporulation - no subcategory	Sporulation draft	Spore germination protein GerD	Pta.peg.1784
Dormancy and Sporulation	Dormancy and Sporulation - no subcategory	Sporulation draft	Stage V sporulation protein B	Pta.peg.3677
Dormancy and Sporulation	Dormancy and Sporulation - no subcategory	Sporulation draft	KinB signaling pathway activation protein	Pta.peg.1785
Dormancy and Sporulation	Dormancy and Sporulation - no subcategory	Sporulation draft	Stage 0 sporulation two-component response regulator (Spo0A)	Pta.peg.2522
Dormancy and Sporulation	Dormancy and Sporulation - no subcategory	Sporulation draft	FIG006789: Stage V sporulation protein	Pta.peg.1562
Dormancy and Sporulation	Dormancy and Sporulation - no subcategory	Sporulation draft	spore peptidoglycan hydrolase (N-acetylglucosaminidase) (EC 3.2.1.-)	Pta.peg.2558
Dormancy and Sporulation	Dormancy and Sporulation - no subcategory	Sporulation draft	Stage 0 sporulation protein YaaT	Pta.peg.1587
Dormancy and Sporulation	Dormancy and Sporulation - no subcategory	Sporulation draft	Sporulation kinase B homolog 1	Pta.peg.2733, Pta.peg.3370
Dormancy and Sporulation	Dormancy and Sporulation - no subcategory	Sporulation Cluster III A	Stage III sporulation protein AD	Pta.peg.2541
Dormancy and Sporulation	Dormancy and Sporulation - no subcategory	Sporulation Cluster III A	Stage III sporulation protein AF	Pta.peg.2539
Dormancy and Sporulation	Dormancy and Sporulation - no subcategory	Sporulation Cluster III A	Stage III sporulation protein AC	Pta.peg.2542
Dormancy and Sporulation	Dormancy and Sporulation - no subcategory	Sporulation Cluster III A	Stage III sporulation protein AG	Pta.peg.2538
Dormancy and Sporulation	Dormancy and Sporulation - no subcategory	Sporulation Cluster III A	Stage III sporulation protein AB	Pta.peg.2543
Dormancy and Sporulation	Dormancy and Sporulation - no subcategory	Sporulation Cluster III A	Stage III sporulation protein AE	Pta.peg.2540
Dormancy and Sporulation	Dormancy and Sporulation - no subcategory	Sporulation Cluster III A	Stage III sporulation protein AH	Pta.peg.2537
Dormancy and Sporulation	Dormancy and Sporulation - no subcategory	Sporulation Cluster III A	Stage III sporulation protein AA	Pta.peg.2544
Dormancy and Sporulation	Dormancy and Sporulation - no subcategory	Sporulation Cluster	RNA binding protein, contains ribosomal protein S1 domain	Pta.peg.1556
Dormancy and Sporulation	Dormancy and Sporulation - no subcategory	Sporulation Cluster	Stage II sporulation serine phosphatase for sigma-F activation (SpoIIE)	Pta.peg.1555
Dormancy and Sporulation	Dormancy and Sporulation - no subcategory	Sporulation Cluster	Cell division protein DivIC (FtsB), stabilizes FtsL against RasP cleavage	Pta.peg.1557
Dormancy and Sporulation	Dormancy and Sporulation - no subcategory	Sporulation Cluster	Transcription-repair coupling factor	Pta.peg.1564
Dormancy and Sporulation	Dormancy and Sporulation - no subcategory	Sporulation Cluster	possible tetrapyrrole methyltransferase domain	Pta.peg.1561
Dormancy and Sporulation	Dormancy and Sporulation - no subcategory	Sporulation Cluster	Stage II sporulation protein D (SpoIID)	Pta.peg.1671
Dormancy and Sporulation	Dormancy and Sporulation - no subcategory	Sporulation Cluster	Nucleoside triphosphate pyrophosphohydrolase MazG (EC 3.6.1.8)	Pta.peg.1561
Dormancy and Sporulation	Dormancy and Sporulation - no subcategory	Sporulation Cluster	FIG007421: forespore shell protein	Pta.peg.1559
Dormancy and Sporulation	Dormancy and Sporulation - no subcategory	Sporulation Cluster	Ribosome-associated heat shock protein implicated in the recycling of the 50S subunit (S4 paralog)	Pta.peg.1560
Dormancy and Sporulation	Dormancy and Sporulation - no subcategory	Sporulation Cluster	FIG006789: Stage V sporulation protein	Pta.peg.1562
Dormancy and Sporulation	Dormancy and Sporulation - no subcategory	Sporulation Cluster	Stage V sporulation protein T, AbrB family transcriptional regulator (SpoVT)	Pta.peg.1563
Dormancy and Sporulation	Dormancy and Sporulation - no subcategory	Sporulation Cluster	Spore cortex biosynthesis protein	Pta.peg.1558
Respiration	ATP synthases	F0F1-type ATP synthase	ATP synthase F0 sector subunit c (EC 3.6.3.14)	Pta.peg.1648
Respiration	ATP synthases	F0F1-type ATP synthase	ATP synthase delta chain (EC 3.6.3.14)	Pta.peg.1651
Respiration	ATP synthases	F0F1-type ATP synthase	ATP synthase protein I	Pta.peg.2950, Pta.peg.2951
Respiration	ATP synthases	F0F1-type ATP synthase	ATP synthase beta chain (EC 3.6.3.14)	Pta.peg.1654
Respiration	ATP synthases	F0F1-type ATP synthase	ATP synthase gamma chain (EC 3.6.3.14)	Pta.peg.1653
Respiration	ATP synthases	F0F1-type ATP synthase	ATP synthase F0 sector subunit b (EC 3.6.3.14)	Pta.peg.1650
Respiration	ATP synthases	F0F1-type ATP synthase	ATP synthase F0 sector subunit a (EC 3.6.3.14)	Pta.peg.2949
Respiration	ATP synthases	F0F1-type ATP synthase	ATP synthase alpha chain (EC 3.6.3.14)	Pta.peg.1652
Respiration	ATP synthases	F0F1-type ATP synthase	ATP synthase epsilon chain (EC 3.6.3.14)	Pta.peg.1655
Respiration	Electron accepting reactions	Ubiquinone Menaquinone-cytochrome c reductase complexes	Menaquinone-cytochrome c reductase, cytochrome B subunit	Pta.peg.2265
Respiration	Electron accepting reactions	Ubiquinone Menaquinone-cytochrome c reductase complexes	Menaquinone-cytochrome C oxidoreductase, cytochrome C subunit	Pta.peg.2264
Respiration	Electron accepting reactions	Ubiquinone Menaquinone-cytochrome c reductase complexes	Menaquinone-cytochrome C reductase iron-sulfur subunit	Pta.peg.1494, Pta.peg.2266
Respiration	Electron accepting reactions	Terminal cytochrome d ubiquinol oxidases	Cytochrome d ubiquinol oxidase subunit I (EC 1.10.3.-)	Pta.peg.588
Respiration	Electron accepting reactions	Terminal cytochrome d ubiquinol oxidases	Cytochrome d ubiquinol oxidase subunit II (EC 1.10.3.-)	Pta.peg.587
Respiration	Electron accepting reactions	Terminal cytochrome C oxidases	Cytochrome c oxidase (B(O/a)3-type) chain I (EC 1.9.3.1)	Pta.peg.2809
Respiration	Electron accepting reactions	Terminal cytochrome C oxidases	Cytochrome c oxidase polypeptide III (EC 1.9.3.1)	Pta.peg.2207
Respiration	Electron accepting reactions	Terminal cytochrome C oxidases	Cytochrome c oxidase polypeptide I (EC 1.9.3.1)	Pta.peg.2208
Respiration	Electron accepting reactions	Terminal cytochrome C oxidases	Cytochrome c oxidase (B(O/a)3-type) chain II (EC 1.9.3.1)	Pta.peg.2808
Respiration	Electron accepting reactions	Terminal cytochrome C oxidases	Cytochrome c oxidase polypeptide II (EC 1.9.3.1)	Pta.peg.2209
Respiration	Electron accepting reactions	Terminal cytochrome oxidases	Cytochrome d ubiquinol oxidase subunit I (EC 1.10.3.-)	Pta.peg.588
Respiration	Electron accepting reactions	Terminal cytochrome oxidases	Cytochrome d ubiquinol oxidase subunit II (EC 1.10.3.-)	Pta.peg.587
Respiration	Electron donating reactions	Respiratory Complex I	NADH-ubiquinone oxidoreductase chain K (EC 1.6.5.3)	Pta.peg.1663
Respiration	Electron donating reactions	Respiratory Complex I	NADH-ubiquinone oxidoreductase chain L (EC 1.6.5.3)	Pta.peg.1664
Respiration	Electron donating reactions	Respiratory Complex I	NADH-ubiquinone oxidoreductase chain J (EC 1.6.5.3)	Pta.peg.1662
Respiration	Electron donating reactions	Respiratory Complex I	NADH-ubiquinone oxidoreductase chain N (EC 1.6.5.3)	Pta.peg.1666
Respiration	Electron donating reactions	Respiratory Complex I	NADH-ubiquinone oxidoreductase chain H (EC 1.6.5.3)	Pta.peg.1660
Respiration	Electron donating reactions	Respiratory Complex I	Hypothetical transmembrane protein coupled to NADH-ubiquinone oxidoreductase chain 5 homolog	Pta.peg.3282
Respiration	Electron donating reactions	Respiratory Complex I	NADH-ubiquinone oxidoreductase chain B (EC 1.6.5.3)	Pta.peg.1657
Respiration	Electron donating reactions	Respiratory Complex I	NADH-ubiquinone oxidoreductase chain I (EC 1.6.5.3)	Pta.peg.1661
Respiration	Electron donating reactions	Respiratory Complex I	NADH-ubiquinone oxidoreductase chain M (EC 1.6.5.3)	Pta.peg.1665
Respiration	Electron donating reactions	Respiratory Complex I	NADH dehydrogenase, subunit 5	Pta.peg.3283
Respiration	Electron donating reactions	Respiratory Complex I	NADH-ubiquinone oxidoreductase chain C (EC 1.6.5.3)	Pta.peg.1658
Respiration	Electron donating reactions	Respiratory Complex I	NADH ubiquinone oxidoreductase chain A (EC 1.6.5.3)	Pta.peg.1656
Respiration	Electron donating reactions	Respiratory Complex I	NADH-ubiquinone oxidoreductase chain D (EC 1.6.5.3)	Pta.peg.1659
Respiration	Electron donating reactions	Respiratory dehydrogenases 1	NADH dehydrogenase (EC 1.6.99.3)	Pta.peg.585, Pta.peg.1036, Pta.peg.1043
Respiration	Electron donating reactions	Respiratory dehydrogenases 1	Aerobic glycerol-3-phosphate dehydrogenase (EC 1.1.5.3)	Pta.peg.2226
Respiration	Electron donating reactions	NADH ubiquinone oxidoreductase	NADH-ubiquinone oxidoreductase chain K (EC 1.6.5.3)	Pta.peg.1663
Respiration	Electron donating reactions	NADH ubiquinone oxidoreductase	NADH-ubiquinone oxidoreductase chain L (EC 1.6.5.3)	Pta.peg.1664
Respiration	Electron donating reactions	NADH ubiquinone oxidoreductase	NADH-ubiquinone oxidoreductase chain J (EC 1.6.5.3)	Pta.peg.1662
Respiration	Electron donating reactions	NADH ubiquinone oxidoreductase	NADH-ubiquinone oxidoreductase chain N (EC 1.6.5.3)	Pta.peg.1666
Respiration	Electron donating reactions	NADH ubiquinone oxidoreductase	NADH-ubiquinone oxidoreductase chain H (EC 1.6.5.3)	Pta.peg.1660
Respiration	Electron donating reactions	NADH ubiquinone oxidoreductase	NADH-ubiquinone oxidoreductase chain B (EC 1.6.5.3)	Pta.peg.1657
Respiration	Electron donating reactions	NADH ubiquinone oxidoreductase	NADH-ubiquinone oxidoreductase chain I (EC 1.6.5.3)	Pta.peg.1661
Respiration	Electron donating reactions	NADH ubiquinone oxidoreductase	NADH-ubiquinone oxidoreductase chain M (EC 1.6.5.3)	Pta.peg.1665
Respiration	Electron donating reactions	NADH ubiquinone oxidoreductase	NADH-ubiquinone oxidoreductase chain C (EC 1.6.5.3)	Pta.peg.1658
Respiration	Electron donating reactions	NADH ubiquinone oxidoreductase	NADH ubiquinone oxidoreductase chain A (EC 1.6.5.3)	Pta.peg.1656
Respiration	Electron donating reactions	NADH ubiquinone oxidoreductase	NADH-ubiquinone oxidoreductase chain D (EC 1.6.5.3)	Pta.peg.1659
Respiration	Respiration - no subcategory	Biogenesis of cytochrome c oxidases	Heme A synthase, cytochrome oxidase biogenesis protein Cox15-CtaA	Pta.peg.2211
Respiration	Respiration - no subcategory	Biogenesis of cytochrome c oxidases	Heme O synthase, protoheme IX farnesyltransferase (EC 2.5.1.-) COX10-CtaB	Pta.peg.2210
Respiration	Respiration - no subcategory	Biogenesis of c-type cytochromes	Cytochrome c-type biogenesis protein ResA	Pta.peg.1898
Respiration	Respiration - no subcategory	Biogenesis of c-type cytochromes	Cytochrome c-type biogenesis protein Ccs1/ResB	Pta.peg.1899
Respiration	Respiration - no subcategory	Biogenesis of c-type cytochromes	Cytochrome c-type biogenesis protein CcsA/ResC	Pta.peg.1900
Respiration	Respiration - no subcategory	Biogenesis of c-type cytochromes	Thiol:disulfide oxidoreductase related to ResA	Pta.peg.1483, Pta.peg.2796
Respiration	Respiration - no subcategory	Biogenesis of c-type cytochromes	Cytochrome c-type biogenesis protein DsbD, protein-disulfide reductase (EC 1.8.1.8)	Pta.peg.2371
Respiration	Respiration - no subcategory	Biogenesis of c-type cytochromes	Cytochrome c-type biogenesis protein CcdA (DsbD analog)	Pta.peg.510, Pta.peg.2090
Respiration	Respiration - no subcategory	Soluble cytochromes and functionally related electron carriers	Membrane-attached cytochrome c550	Pta.peg.3576
Respiration	Respiration - no subcategory	Soluble cytochromes and functionally related electron carriers	Ferredoxin	Pta.peg.369
Stress Response	Osmotic stress	Osmoregulation	Glycerol uptake facilitator protein	Pta.peg.2109
Stress Response	Osmotic stress	Choline and Betaine Uptake and Betaine Biosynthesis	Glycine betaine transporter OpuD	Pta.peg.3108
Stress Response	Oxidative stress	Protection from Reactive Oxygen Species	Superoxide dismutase [Cu-Zn] precursor (EC 1.15.1.1)	Pta.peg.428
Stress Response	Oxidative stress	Protection from Reactive Oxygen Species	Superoxide dismutase [Fe] (EC 1.15.1.1)	Pta.peg.1893
Stress Response	Oxidative stress	Oxidative stress	Ferric uptake regulation protein FUR	Pta.peg.1861
Stress Response	Oxidative stress	Oxidative stress	Superoxide dismutase [Mn] (EC 1.15.1.1)	Pta.peg.3553
Stress Response	Oxidative stress	Oxidative stress	Nitrite-sensitive transcriptional repressor NsrR	Pta.peg.2043
Stress Response	Oxidative stress	Oxidative stress	Alkyl hydroperoxide reductase subunit C-like protein	Pta.peg.957
Stress Response	Oxidative stress	Oxidative stress	Superoxide dismutase [Cu-Zn] precursor (EC 1.15.1.1)	Pta.peg.428
Stress Response	Oxidative stress	Oxidative stress	Superoxide dismutase [Fe] (EC 1.15.1.1)	Pta.peg.1893
Stress Response	Oxidative stress	Oxidative stress	Peroxide stress regulator PerR, FUR family	Pta.peg.107
Stress Response	Oxidative stress	Glutathione: Redox cycle	Glutathione peroxidase (EC 1.11.1.9)	Pta.peg.3286, Pta.peg.3324
Stress Response	Stress Response - no subcategory	SigmaB stress responce regulation	Serine phosphatase RsbU, regulator of sigma subunit	Pta.peg.737, Pta.peg.1300, Pta.peg.1512, Pta.peg.2721
Stress Response	Stress Response - no subcategory	Bacterial hemoglobins	diguanylate cyclase/phosphodiesterase (GGDEF & EAL domains) with PAS/PAC sensor(s)	Pta.peg.258, Pta.peg.2815
Stress Response	Stress Response - no subcategory	Bacterial hemoglobins	Hemoglobin-like protein HbO	Pta.peg.2877
Stress Response	Stress Response - no subcategory	Hfl operon	RNA-binding protein Hfq	Pta.peg.3104
Stress Response	Stress Response - no subcategory	Carbon Starvation	Carbon storage regulator	Pta.peg.2671
Stress Response	Stress Response - no subcategory	Carbon Starvation	Carbon starvation protein A	Pta.peg.2476
Stress Response	Periplasmic Stress	Periplasmic Stress Response	Intramembrane protease RasP/YluC, implicated in cell division based on FtsL cleavage	Pta.peg.3173
Metabolism of Aromatic Compounds	Peripheral pathways for catabolism of aromatic compounds	Quinate degradation	3-dehydroquinate dehydratase II (EC 4.2.1.10)	Pta.peg.2549
Metabolism of Aromatic Compounds	Metabolism of central aromatic intermediates	Salicylate and gentisate catabolism	Fumarylacetoacetate hydrolase family protein	Pta.peg.1248, Pta.peg.1644
Metabolism of Aromatic Compounds	Metabolism of Aromatic Compounds - no subcategory	Gentisate degradation	Fumarylacetoacetate hydrolase family protein	Pta.peg.1248, Pta.peg.1644
Amino Acids and Derivatives	Glutamine, glutamate, aspartate, asparagine; ammonia assimilation	Glutamine, Glutamate, Aspartate and Asparagine Biosynthesis	Asparagine synthetase [glutamine-hydrolyzing] (EC 6.3.5.4) AsnB	Pta.peg.1475, Pta.peg.1593, Pta.peg.3914, Pta.peg.3915
Amino Acids and Derivatives	Glutamine, glutamate, aspartate, asparagine; ammonia assimilation	Glutamine, Glutamate, Aspartate and Asparagine Biosynthesis	L-asparaginase (EC 3.5.1.1)	Pta.peg.383
Amino Acids and Derivatives	Glutamine, glutamate, aspartate, asparagine; ammonia assimilation	Glutamine, Glutamate, Aspartate and Asparagine Biosynthesis	Aspartate aminotransferase (EC 2.6.1.1)	Pta.peg.789, Pta.peg.2246
Amino Acids and Derivatives	Glutamine, glutamate, aspartate, asparagine; ammonia assimilation	Glutamine, Glutamate, Aspartate and Asparagine Biosynthesis	NAD-specific glutamate dehydrogenase (EC 1.4.1.2)	Pta.peg.381, Pta.peg.656
Amino Acids and Derivatives	Glutamine, glutamate, aspartate, asparagine; ammonia assimilation	Glutamine, Glutamate, Aspartate and Asparagine Biosynthesis	Glutamate racemase (EC 5.1.1.3)	Pta.peg.3761
Amino Acids and Derivatives	Glutamine, glutamate, aspartate, asparagine; ammonia assimilation	Glutamine, Glutamate, Aspartate and Asparagine Biosynthesis	Glutaminase (EC 3.5.1.2)	Pta.peg.1004
Amino Acids and Derivatives	Glutamine, glutamate, aspartate, asparagine; ammonia assimilation	Glutamine, Glutamate, Aspartate and Asparagine Biosynthesis	Glutamate synthase [NADPH] large chain (EC 1.4.1.13)	Pta.peg.942
Amino Acids and Derivatives	Glutamine, glutamate, aspartate, asparagine; ammonia assimilation	Glutamine, Glutamate, Aspartate and Asparagine Biosynthesis	Glutamine synthetase type I (EC 6.3.1.2)	Pta.peg.2711, Pta.peg.3095
Amino Acids and Derivatives	Glutamine, glutamate, aspartate, asparagine; ammonia assimilation	Glutamine, Glutamate, Aspartate and Asparagine Biosynthesis	Glutamate synthase [NADPH] small chain (EC 1.4.1.13)	Pta.peg.941
Amino Acids and Derivatives	Glutamine, glutamate, aspartate, asparagine; ammonia assimilation	Glutamine, Glutamate, Aspartate and Asparagine Biosynthesis	NADP-specific glutamate dehydrogenase (EC 1.4.1.4)	Pta.peg.656
Amino Acids and Derivatives	Glutamine, glutamate, aspartate, asparagine; ammonia assimilation	Glutamine, Glutamate, Aspartate and Asparagine Biosynthesis	Asparagine synthetase [glutamine-hydrolyzing] (EC 6.3.5.4) YisO	Pta.peg.1254
Amino Acids and Derivatives	Glutamine, glutamate, aspartate, asparagine; ammonia assimilation	Glutamate dehydrogenases	NADP-specific glutamate dehydrogenase (EC 1.4.1.4)	Pta.peg.656
Amino Acids and Derivatives	Glutamine, glutamate, aspartate, asparagine; ammonia assimilation	Glutamate dehydrogenases	NAD-specific glutamate dehydrogenase (EC 1.4.1.2)	Pta.peg.381, Pta.peg.656
Amino Acids and Derivatives	Glutamine, glutamate, aspartate, asparagine; ammonia assimilation	Glutamine synthetases	Glutamine synthetase type I (EC 6.3.1.2)	Pta.peg.2711, Pta.peg.3095
Amino Acids and Derivatives	Histidine Metabolism	Histidine Biosynthesis	Phosphoribosylformimino-5-aminoimidazole carboxamide ribotide isomerase (EC 5.3.1.16)	Pta.peg.2615
Amino Acids and Derivatives	Histidine Metabolism	Histidine Biosynthesis	Phosphoribosyl-ATP pyrophosphatase (EC 3.6.1.31)	Pta.peg.2613
Amino Acids and Derivatives	Histidine Metabolism	Histidine Biosynthesis	Imidazole glycerol phosphate synthase amidotransferase subunit (EC 2.4.2.-)	Pta.peg.2616
Amino Acids and Derivatives	Histidine Metabolism	Histidine Biosynthesis	Histidinol-phosphate aminotransferase (EC 2.6.1.9)	Pta.peg.2273
Amino Acids and Derivatives	Histidine Metabolism	Histidine Biosynthesis	Imidazoleglycerol-phosphate dehydratase (EC 4.2.1.19)	Pta.peg.2617
Amino Acids and Derivatives	Histidine Metabolism	Histidine Biosynthesis	ATP phosphoribosyltransferase regulatory subunit (EC 2.4.2.17)	Pta.peg.2620
Amino Acids and Derivatives	Histidine Metabolism	Histidine Biosynthesis	Phosphoribosyl-AMP cyclohydrolase (EC 3.5.4.19)	Pta.peg.2613
Amino Acids and Derivatives	Histidine Metabolism	Histidine Biosynthesis	Histidinol dehydrogenase (EC 1.1.1.23)	Pta.peg.2618
Amino Acids and Derivatives	Histidine Metabolism	Histidine Biosynthesis	Histidinol-phosphatase (EC 3.1.3.15)	Pta.peg.1921, Pta.peg.3863
Amino Acids and Derivatives	Arginine; urea cycle, polyamines	Arginine Deiminase Pathway	Arginine/ornithine antiporter ArcD	Pta.peg.1792
Amino Acids and Derivatives	Arginine; urea cycle, polyamines	Arginine Deiminase Pathway	Arginine pathway regulatory protein ArgR, repressor of arg regulon	Pta.peg.2525
Amino Acids and Derivatives	Arginine; urea cycle, polyamines	Arginine Deiminase Pathway	Ornithine carbamoyltransferase (EC 2.1.3.3)	Pta.peg.2907
Amino Acids and Derivatives	Arginine; urea cycle, polyamines	Urease subunits	Urease accessory protein UreD	Pta.peg.3476
Amino Acids and Derivatives	Arginine; urea cycle, polyamines	Urease subunits	Urease accessory protein UreF	Pta.peg.3478
Amino Acids and Derivatives	Arginine; urea cycle, polyamines	Urease subunits	Urease beta subunit (EC 3.5.1.5)	Pta.peg.3481
Amino Acids and Derivatives	Arginine; urea cycle, polyamines	Urease subunits	Urease accessory protein UreG	Pta.peg.3477
Amino Acids and Derivatives	Arginine; urea cycle, polyamines	Urease subunits	Urease gamma subunit (EC 3.5.1.5)	Pta.peg.3482
Amino Acids and Derivatives	Arginine; urea cycle, polyamines	Urease subunits	Urease accessory protein UreE	Pta.peg.3479
Amino Acids and Derivatives	Arginine; urea cycle, polyamines	Urease subunits	Urease alpha subunit (EC 3.5.1.5)	Pta.peg.3480
Amino Acids and Derivatives	Arginine; urea cycle, polyamines	Polyamine Metabolism	Arginine/ornithine antiporter ArcD	Pta.peg.1792
Amino Acids and Derivatives	Arginine; urea cycle, polyamines	Polyamine Metabolism	Spermidine synthase (EC 2.5.1.16)	Pta.peg.2044, Pta.peg.2994
Amino Acids and Derivatives	Arginine; urea cycle, polyamines	Polyamine Metabolism	Arginine decarboxylase (EC 4.1.1.19)	Pta.peg.975
Amino Acids and Derivatives	Arginine; urea cycle, polyamines	Polyamine Metabolism	Agmatinase (EC 3.5.3.11)	Pta.peg.2993
Amino Acids and Derivatives	Arginine; urea cycle, polyamines	Polyamine Metabolism	S-adenosylmethionine decarboxylase proenzyme (EC 4.1.1.50), prokaryotic class 1B	Pta.peg.3813
Amino Acids and Derivatives	Arginine; urea cycle, polyamines	Polyamine Metabolism	5'-methylthioadenosine nucleosidase (EC 3.2.2.16)	Pta.peg.3638
Amino Acids and Derivatives	Arginine; urea cycle, polyamines	Arginine and Ornithine Degradation	Arginine/ornithine antiporter ArcD	Pta.peg.1792
Amino Acids and Derivatives	Arginine; urea cycle, polyamines	Arginine and Ornithine Degradation	Arginine utilization protein RocB	Pta.peg.3021
Amino Acids and Derivatives	Arginine; urea cycle, polyamines	Arginine and Ornithine Degradation	Arginase (EC 3.5.3.1)	Pta.peg.745
Amino Acids and Derivatives	Arginine; urea cycle, polyamines	Arginine and Ornithine Degradation	Ornithine aminotransferase (EC 2.6.1.13)	Pta.peg.1249
Amino Acids and Derivatives	Arginine; urea cycle, polyamines	Arginine and Ornithine Degradation	Agmatinase (EC 3.5.3.11)	Pta.peg.2993
Amino Acids and Derivatives	Arginine; urea cycle, polyamines	Arginine and Ornithine Degradation	Arginine pathway regulatory protein ArgR, repressor of arg regulon	Pta.peg.2525
Amino Acids and Derivatives	Arginine; urea cycle, polyamines	Arginine and Ornithine Degradation	Arginine decarboxylase (EC 4.1.1.19)	Pta.peg.975
Amino Acids and Derivatives	Arginine; urea cycle, polyamines	Arginine and Ornithine Degradation	Delta-1-pyrroline-5-carboxylate dehydrogenase (EC 1.2.1.88)	Pta.peg.2330
Amino Acids and Derivatives	Arginine; urea cycle, polyamines	Arginine and Ornithine Degradation	Ornithine carbamoyltransferase (EC 2.1.3.3)	Pta.peg.2907
Amino Acids and Derivatives	Arginine; urea cycle, polyamines	Arginine and Ornithine Degradation	NADP-specific glutamate dehydrogenase (EC 1.4.1.4)	Pta.peg.656
Amino Acids and Derivatives	Arginine; urea cycle, polyamines	Urea decomposition	Nickel transporter UreH	Pta.peg.3475
Amino Acids and Derivatives	Arginine; urea cycle, polyamines	Urea decomposition	Urea ABC transporter, substrate binding protein UrtA	Pta.peg.3487
Amino Acids and Derivatives	Arginine; urea cycle, polyamines	Urea decomposition	Urease accessory protein UreF	Pta.peg.3478
Amino Acids and Derivatives	Arginine; urea cycle, polyamines	Urea decomposition	Urea ABC transporter, permease protein UrtC	Pta.peg.3485
Amino Acids and Derivatives	Arginine; urea cycle, polyamines	Urea decomposition	Urea ABC transporter, ATPase protein UrtE	Pta.peg.3483
Amino Acids and Derivatives	Arginine; urea cycle, polyamines	Urea decomposition	Urea ABC transporter, ATPase protein UrtD	Pta.peg.3484
Amino Acids and Derivatives	Arginine; urea cycle, polyamines	Urea decomposition	Urease gamma subunit (EC 3.5.1.5)	Pta.peg.3482
Amino Acids and Derivatives	Arginine; urea cycle, polyamines	Urea decomposition	Urease accessory protein UreE	Pta.peg.3479
Amino Acids and Derivatives	Arginine; urea cycle, polyamines	Urea decomposition	Urea ABC transporter, permease protein UrtB	Pta.peg.3486
Amino Acids and Derivatives	Arginine; urea cycle, polyamines	Urea decomposition	Urease alpha subunit (EC 3.5.1.5)	Pta.peg.3480
Amino Acids and Derivatives	Arginine; urea cycle, polyamines	Urea decomposition	Urease accessory protein UreD	Pta.peg.3476
Amino Acids and Derivatives	Arginine; urea cycle, polyamines	Urea decomposition	Urease beta subunit (EC 3.5.1.5)	Pta.peg.3481
Amino Acids and Derivatives	Arginine; urea cycle, polyamines	Urea decomposition	Urease accessory protein UreG	Pta.peg.3477
Amino Acids and Derivatives	Lysine, threonine, methionine, and cysteine	Methionine Biosynthesis	Methionine ABC transporter ATP-binding protein	Pta.peg.1974
Amino Acids and Derivatives	Lysine, threonine, methionine, and cysteine	Methionine Biosynthesis	S-adenosylmethionine synthetase (EC 2.5.1.6)	Pta.peg.3916
Amino Acids and Derivatives	Lysine, threonine, methionine, and cysteine	Methionine Biosynthesis	O-succinylhomoserine sulfhydrylase (EC 2.5.1.48)	Pta.peg.763, Pta.peg.2342
Amino Acids and Derivatives	Lysine, threonine, methionine, and cysteine	Methionine Biosynthesis	Cystathionine gamma-lyase (EC 4.4.1.1)	Pta.peg.3636
Amino Acids and Derivatives	Lysine, threonine, methionine, and cysteine	Methionine Biosynthesis	Serine acetyltransferase (EC 2.3.1.30)	Pta.peg.1722
Amino Acids and Derivatives	Lysine, threonine, methionine, and cysteine	Methionine Biosynthesis	SAM-dependent methlytransferase YrrT	Pta.peg.3639
Amino Acids and Derivatives	Lysine, threonine, methionine, and cysteine	Methionine Biosynthesis	Homoserine kinase (EC 2.7.1.39)	Pta.peg.1033
Amino Acids and Derivatives	Lysine, threonine, methionine, and cysteine	Methionine Biosynthesis	Homoserine O-succinyltransferase (EC 2.3.1.46)	Pta.peg.3327
Amino Acids and Derivatives	Lysine, threonine, methionine, and cysteine	Methionine Biosynthesis	5-methyltetrahydrofolate--homocysteine methyltransferase (EC 2.1.1.13)	Pta.peg.1279
Amino Acids and Derivatives	Lysine, threonine, methionine, and cysteine	Methionine Biosynthesis	Cysteine synthase (EC 2.5.1.47)	Pta.peg.1547, Pta.peg.1635
Amino Acids and Derivatives	Lysine, threonine, methionine, and cysteine	Methionine Biosynthesis	O-acetylhomoserine sulfhydrylase (EC 2.5.1.49)	Pta.peg.763, Pta.peg.2342, Pta.peg.2846
Amino Acids and Derivatives	Lysine, threonine, methionine, and cysteine	Methionine Biosynthesis	S-ribosylhomocysteine lyase (EC 4.4.1.21)	Pta.peg.3926
Amino Acids and Derivatives	Lysine, threonine, methionine, and cysteine	Methionine Biosynthesis	5,10-methylenetetrahydrofolate reductase (EC 1.5.1.20)	Pta.peg.1280
Amino Acids and Derivatives	Lysine, threonine, methionine, and cysteine	Methionine Biosynthesis	Cystathionine beta-synthase (EC 4.2.1.22)	Pta.peg.3637
Amino Acids and Derivatives	Lysine, threonine, methionine, and cysteine	Methionine Biosynthesis	Homoserine dehydrogenase (EC 1.1.1.3)	Pta.peg.1031
Amino Acids and Derivatives	Lysine, threonine, methionine, and cysteine	Methionine Biosynthesis	Methionine ABC transporter substrate-binding protein	Pta.peg.1976
Amino Acids and Derivatives	Lysine, threonine, methionine, and cysteine	Methionine Biosynthesis	Cystathionine gamma-synthase (EC 2.5.1.48)	Pta.peg.2846
Amino Acids and Derivatives	Lysine, threonine, methionine, and cysteine	Methionine Biosynthesis	Cystathionine beta-lyase (EC 4.4.1.8)	Pta.peg.427, Pta.peg.2845
Amino Acids and Derivatives	Lysine, threonine, methionine, and cysteine	Methionine Biosynthesis	S-adenosylhomocysteine nucleosidase (EC 3.2.2.9)	Pta.peg.3638
Amino Acids and Derivatives	Lysine, threonine, methionine, and cysteine	Methionine Biosynthesis	Methionine ABC transporter permease protein	Pta.peg.1975
Amino Acids and Derivatives	Lysine, threonine, methionine, and cysteine	Threonine degradation	Threonine dehydrogenase and related Zn-dependent dehydrogenases	Pta.peg.571
Amino Acids and Derivatives	Lysine, threonine, methionine, and cysteine	Threonine degradation	Threonine dehydratase, catabolic (EC 4.3.1.19)	Pta.peg.2754
Amino Acids and Derivatives	Lysine, threonine, methionine, and cysteine	Lysine Biosynthesis DAP Pathway, GJO scratch	N-acetyl-L,L-diaminopimelate deacetylase (EC 3.5.1.47)	Pta.peg.955
Amino Acids and Derivatives	Lysine, threonine, methionine, and cysteine	Lysine Biosynthesis DAP Pathway, GJO scratch	Diaminopimelate epimerase (EC 5.1.1.7)	Pta.peg.1039
Amino Acids and Derivatives	Lysine, threonine, methionine, and cysteine	Lysine Biosynthesis DAP Pathway, GJO scratch	Aspartate-semialdehyde dehydrogenase (EC 1.2.1.11)	Pta.peg.3153
Amino Acids and Derivatives	Lysine, threonine, methionine, and cysteine	Lysine Biosynthesis DAP Pathway, GJO scratch	4-hydroxy-tetrahydrodipicolinate synthase (EC 4.3.3.7)	Pta.peg.3151
Amino Acids and Derivatives	Lysine, threonine, methionine, and cysteine	Lysine Biosynthesis DAP Pathway, GJO scratch	Diaminopimelate decarboxylase (EC 4.1.1.20)	Pta.peg.1878
Amino Acids and Derivatives	Lysine, threonine, methionine, and cysteine	Lysine Biosynthesis DAP Pathway, GJO scratch	N-acetyl-L,L-diaminopimelate aminotransferase (EC 2.6.1.-)	Pta.peg.1841
Amino Acids and Derivatives	Lysine, threonine, methionine, and cysteine	Lysine Biosynthesis DAP Pathway, GJO scratch	2,3,4,5-tetrahydropyridine-2,6-dicarboxylate N-acetyltransferase (EC 2.3.1.89)	Pta.peg.954
Amino Acids and Derivatives	Lysine, threonine, methionine, and cysteine	Lysine Biosynthesis DAP Pathway, GJO scratch	4-hydroxy-tetrahydrodipicolinate reductase (EC 1.17.1.8)	Pta.peg.2259
Amino Acids and Derivatives	Lysine, threonine, methionine, and cysteine	Lysine Biosynthesis DAP Pathway, GJO scratch	Aspartokinase (EC 2.7.2.4)	Pta.peg.1466, Pta.peg.3152, Pta.peg.3768
Amino Acids and Derivatives	Lysine, threonine, methionine, and cysteine	Methionine Degradation	Methionine ABC transporter substrate-binding protein	Pta.peg.1976
Amino Acids and Derivatives	Lysine, threonine, methionine, and cysteine	Methionine Degradation	Methionine ABC transporter ATP-binding protein	Pta.peg.1974
Amino Acids and Derivatives	Lysine, threonine, methionine, and cysteine	Methionine Degradation	S-adenosylmethionine synthetase (EC 2.5.1.6)	Pta.peg.3916
Amino Acids and Derivatives	Lysine, threonine, methionine, and cysteine	Methionine Degradation	Cystathionine gamma-lyase (EC 4.4.1.1)	Pta.peg.3636
Amino Acids and Derivatives	Lysine, threonine, methionine, and cysteine	Methionine Degradation	S-adenosylhomocysteine nucleosidase (EC 3.2.2.9)	Pta.peg.3638
Amino Acids and Derivatives	Lysine, threonine, methionine, and cysteine	Methionine Degradation	Methionine ABC transporter permease protein	Pta.peg.1975
Amino Acids and Derivatives	Lysine, threonine, methionine, and cysteine	Methionine Degradation	S-ribosylhomocysteine lyase (EC 4.4.1.21)	Pta.peg.3926
Amino Acids and Derivatives	Lysine, threonine, methionine, and cysteine	Methionine Degradation	Cystathionine beta-synthase (EC 4.2.1.22)	Pta.peg.3637
Amino Acids and Derivatives	Lysine, threonine, methionine, and cysteine	Methionine Salvage	Glutamine-dependent 2-keto-4-methylthiobutyrate transaminase	Pta.peg.683
Amino Acids and Derivatives	Lysine, threonine, methionine, and cysteine	Methionine Salvage	5-methylthioribose kinase (EC 2.7.1.100)	Pta.peg.685
Amino Acids and Derivatives	Lysine, threonine, methionine, and cysteine	Methionine Salvage	Methylthioribose-1-phosphate isomerase (EC 5.3.1.23)	Pta.peg.686
Amino Acids and Derivatives	Lysine, threonine, methionine, and cysteine	Methionine Salvage	Methylthioribulose-1-phosphate dehydratase (EC 4.2.1.109)	Pta.peg.680
Amino Acids and Derivatives	Lysine, threonine, methionine, and cysteine	Methionine Salvage	2,3-diketo-5-methylthiopentyl-1-phosphate enolase (EC 5.3.2.5)	Pta.peg.682
Amino Acids and Derivatives	Lysine, threonine, methionine, and cysteine	Methionine Salvage	1,2-dihydroxy-3-keto-5-methylthiopentene dioxygenase (EC 1.13.11.54)	Pta.peg.679
Amino Acids and Derivatives	Lysine, threonine, methionine, and cysteine	Methionine Salvage	5'-methylthioadenosine nucleosidase (EC 3.2.2.16)	Pta.peg.3638
Amino Acids and Derivatives	Lysine, threonine, methionine, and cysteine	Threonine and Homoserine Biosynthesis	Homoserine dehydrogenase (EC 1.1.1.3)	Pta.peg.1031
Amino Acids and Derivatives	Lysine, threonine, methionine, and cysteine	Threonine and Homoserine Biosynthesis	Aspartate-semialdehyde dehydrogenase (EC 1.2.1.11)	Pta.peg.3153
Amino Acids and Derivatives	Lysine, threonine, methionine, and cysteine	Threonine and Homoserine Biosynthesis	Aspartate aminotransferase (EC 2.6.1.1)	Pta.peg.789, Pta.peg.2246
Amino Acids and Derivatives	Lysine, threonine, methionine, and cysteine	Threonine and Homoserine Biosynthesis	Threonine synthase (EC 4.2.3.1)	Pta.peg.1032
Amino Acids and Derivatives	Lysine, threonine, methionine, and cysteine	Threonine and Homoserine Biosynthesis	Homoserine kinase (EC 2.7.1.39)	Pta.peg.1033
Amino Acids and Derivatives	Lysine, threonine, methionine, and cysteine	Threonine and Homoserine Biosynthesis	Aspartokinase (EC 2.7.2.4)	Pta.peg.1466, Pta.peg.3152, Pta.peg.3768
Amino Acids and Derivatives	Lysine, threonine, methionine, and cysteine	Cysteine Biosynthesis	Phosphoadenylyl-sulfate reductase [thioredoxin] (EC 1.8.4.8)	Pta.peg.1151
Amino Acids and Derivatives	Lysine, threonine, methionine, and cysteine	Cysteine Biosynthesis	Cysteine synthase (EC 2.5.1.47)	Pta.peg.1547, Pta.peg.1635
Amino Acids and Derivatives	Lysine, threonine, methionine, and cysteine	Cysteine Biosynthesis	Cystathionine gamma-lyase (EC 4.4.1.1)	Pta.peg.3636
Amino Acids and Derivatives	Lysine, threonine, methionine, and cysteine	Cysteine Biosynthesis	Adenylylsulfate kinase (EC 2.7.1.25)	Pta.peg.1154
Amino Acids and Derivatives	Lysine, threonine, methionine, and cysteine	Cysteine Biosynthesis	Serine acetyltransferase (EC 2.3.1.30)	Pta.peg.1722
Amino Acids and Derivatives	Lysine, threonine, methionine, and cysteine	Cysteine Biosynthesis	Cystathionine beta-synthase (EC 4.2.1.22)	Pta.peg.3637
Amino Acids and Derivatives	Lysine, threonine, methionine, and cysteine	Lysine Biosynthesis DAP Pathway	N-acetyl-L,L-diaminopimelate deacetylase (EC 3.5.1.47)	Pta.peg.955
Amino Acids and Derivatives	Lysine, threonine, methionine, and cysteine	Lysine Biosynthesis DAP Pathway	Diaminopimelate epimerase (EC 5.1.1.7)	Pta.peg.1039
Amino Acids and Derivatives	Lysine, threonine, methionine, and cysteine	Lysine Biosynthesis DAP Pathway	Aspartate-semialdehyde dehydrogenase (EC 1.2.1.11)	Pta.peg.3153
Amino Acids and Derivatives	Lysine, threonine, methionine, and cysteine	Lysine Biosynthesis DAP Pathway	4-hydroxy-tetrahydrodipicolinate synthase (EC 4.3.3.7)	Pta.peg.3151
Amino Acids and Derivatives	Lysine, threonine, methionine, and cysteine	Lysine Biosynthesis DAP Pathway	Diaminopimelate decarboxylase (EC 4.1.1.20)	Pta.peg.1878
Amino Acids and Derivatives	Lysine, threonine, methionine, and cysteine	Lysine Biosynthesis DAP Pathway	N-acetyl-L,L-diaminopimelate aminotransferase (EC 2.6.1.-)	Pta.peg.1841
Amino Acids and Derivatives	Lysine, threonine, methionine, and cysteine	Lysine Biosynthesis DAP Pathway	2,3,4,5-tetrahydropyridine-2,6-dicarboxylate N-acetyltransferase (EC 2.3.1.89)	Pta.peg.954
Amino Acids and Derivatives	Lysine, threonine, methionine, and cysteine	Lysine Biosynthesis DAP Pathway	4-hydroxy-tetrahydrodipicolinate reductase (EC 1.17.1.8)	Pta.peg.2259
Amino Acids and Derivatives	Lysine, threonine, methionine, and cysteine	Lysine Biosynthesis DAP Pathway	Aspartokinase (EC 2.7.2.4)	Pta.peg.1466, Pta.peg.3152, Pta.peg.3768
Amino Acids and Derivatives	Branched-chain amino acids	Isoleucine degradation	Transcriptional regulator BkdR of isoleucine and valine catabolism operon	Pta.peg.2518
Amino Acids and Derivatives	Branched-chain amino acids	Isoleucine degradation	Branched-chain amino acid aminotransferase (EC 2.6.1.42)	Pta.peg.3756
Amino Acids and Derivatives	Branched-chain amino acids	Isoleucine degradation	Branched-chain alpha-keto acid dehydrogenase, E1 component, alpha subunit (EC 1.2.4.4)	Pta.peg.1384, Pta.peg.1443, Pta.peg.2513
Amino Acids and Derivatives	Branched-chain amino acids	Isoleucine degradation	Enoyl-CoA hydratase (EC 4.2.1.17)	Pta.peg.252, Pta.peg.1397, Pta.peg.1398, Pta.peg.2185, Pta.peg.3470, Pta.peg.3776
Amino Acids and Derivatives	Branched-chain amino acids	Isoleucine degradation	Dihydrolipoamide acyltransferase component of branched-chain alpha-keto acid dehydrogenase complex (EC 2.3.1.168)	Pta.peg.1382, Pta.peg.2511
Amino Acids and Derivatives	Branched-chain amino acids	Isoleucine degradation	3-ketoacyl-CoA thiolase (EC 2.3.1.16)	Pta.peg.545, Pta.peg.1394, Pta.peg.3099
Amino Acids and Derivatives	Branched-chain amino acids	Isoleucine degradation	Branched-chain alpha-keto acid dehydrogenase, E1 component, beta subunit (EC 1.2.4.4)	Pta.peg.1383, Pta.peg.2512
Amino Acids and Derivatives	Branched-chain amino acids	Isoleucine degradation	3-hydroxyacyl-CoA dehydrogenase (EC 1.1.1.35)	Pta.peg.1395
Amino Acids and Derivatives	Branched-chain amino acids	Isoleucine degradation	Dihydrolipoamide dehydrogenase of branched-chain alpha-keto acid dehydrogenase (EC 1.8.1.4)	Pta.peg.2514
Amino Acids and Derivatives	Branched-chain amino acids	Leucine Degradation and HMG-CoA Metabolism	Hydroxymethylglutaryl-CoA lyase (EC 4.1.3.4)	Pta.peg.2747
Amino Acids and Derivatives	Branched-chain amino acids	Leucine Degradation and HMG-CoA Metabolism	Branched-chain amino acid aminotransferase (EC 2.6.1.42)	Pta.peg.3756
Amino Acids and Derivatives	Branched-chain amino acids	Leucine Degradation and HMG-CoA Metabolism	Methylglutaconyl-CoA hydratase (EC 4.2.1.18)	Pta.peg.2746
Amino Acids and Derivatives	Branched-chain amino acids	Leucine Degradation and HMG-CoA Metabolism	Methylcrotonyl-CoA carboxylase carboxyl transferase subunit (EC 6.4.1.4)	Pta.peg.2745
Amino Acids and Derivatives	Branched-chain amino acids	Leucine Degradation and HMG-CoA Metabolism	Branched-chain alpha-keto acid dehydrogenase, E1 component, alpha subunit (EC 1.2.4.4)	Pta.peg.1384, Pta.peg.1443, Pta.peg.2513
Amino Acids and Derivatives	Branched-chain amino acids	Leucine Degradation and HMG-CoA Metabolism	Isovaleryl-CoA dehydrogenase (EC 1.3.8.4)	Pta.peg.2751
Amino Acids and Derivatives	Branched-chain amino acids	Leucine Degradation and HMG-CoA Metabolism	Biotin carboxyl carrier protein of methylcrotonyl-CoA carboxylase	Pta.peg.2748
Amino Acids and Derivatives	Branched-chain amino acids	Leucine Degradation and HMG-CoA Metabolism	Acetoacetyl-CoA synthetase (EC 6.2.1.16)	Pta.peg.1504
Amino Acids and Derivatives	Branched-chain amino acids	Leucine Degradation and HMG-CoA Metabolism	Dihydrolipoamide acyltransferase component of branched-chain alpha-keto acid dehydrogenase complex (EC 2.3.1.168)	Pta.peg.1382, Pta.peg.2511
Amino Acids and Derivatives	Branched-chain amino acids	Leucine Degradation and HMG-CoA Metabolism	Branched-chain alpha-keto acid dehydrogenase, E1 component, beta subunit (EC 1.2.4.4)	Pta.peg.1383, Pta.peg.2512
Amino Acids and Derivatives	Branched-chain amino acids	Leucine Degradation and HMG-CoA Metabolism	Dihydrolipoamide dehydrogenase of branched-chain alpha-keto acid dehydrogenase (EC 1.8.1.4)	Pta.peg.2514
Amino Acids and Derivatives	Branched-chain amino acids	Leucine Degradation and HMG-CoA Metabolism	Acetoacetyl-CoA synthetase [leucine] (EC 6.2.1.16)	Pta.peg.2750
Amino Acids and Derivatives	Branched-chain amino acids	Branched-Chain Amino Acid Biosynthesis	3-isopropylmalate dehydratase small subunit (EC 4.2.1.33)	Pta.peg.3749
Amino Acids and Derivatives	Branched-chain amino acids	Branched-Chain Amino Acid Biosynthesis	2-isopropylmalate synthase (EC 2.3.3.13)	Pta.peg.3752
Amino Acids and Derivatives	Branched-chain amino acids	Branched-Chain Amino Acid Biosynthesis	Branched-chain amino acid aminotransferase (EC 2.6.1.42)	Pta.peg.3756
Amino Acids and Derivatives	Branched-chain amino acids	Branched-Chain Amino Acid Biosynthesis	3-isopropylmalate dehydrogenase (EC 1.1.1.85)	Pta.peg.3751
Amino Acids and Derivatives	Branched-chain amino acids	Branched-Chain Amino Acid Biosynthesis	Threonine dehydratase, catabolic (EC 4.3.1.19)	Pta.peg.2754
Amino Acids and Derivatives	Branched-chain amino acids	Branched-Chain Amino Acid Biosynthesis	3-isopropylmalate dehydratase large subunit (EC 4.2.1.33)	Pta.peg.3750
Amino Acids and Derivatives	Branched-chain amino acids	Branched-Chain Amino Acid Biosynthesis	Threonine dehydratase biosynthetic (EC 4.3.1.19)	Pta.peg.3308
Amino Acids and Derivatives	Branched-chain amino acids	Branched-Chain Amino Acid Biosynthesis	Acetolactate synthase large subunit (EC 2.2.1.6)	Pta.peg.3755
Amino Acids and Derivatives	Branched-chain amino acids	Branched-Chain Amino Acid Biosynthesis	Dihydroxy-acid dehydratase (EC 4.2.1.9)	Pta.peg.1408
Amino Acids and Derivatives	Branched-chain amino acids	Branched-Chain Amino Acid Biosynthesis	Acetolactate synthase small subunit (EC 2.2.1.6)	Pta.peg.3754
Amino Acids and Derivatives	Branched-chain amino acids	HMG CoA Synthesis	Hydroxymethylglutaryl-CoA lyase (EC 4.1.3.4)	Pta.peg.2747
Amino Acids and Derivatives	Branched-chain amino acids	HMG CoA Synthesis	Acetoacetyl-CoA synthetase (EC 6.2.1.16)	Pta.peg.1504
Amino Acids and Derivatives	Branched-chain amino acids	HMG CoA Synthesis	Methylglutaconyl-CoA hydratase (EC 4.2.1.18)	Pta.peg.2746
Amino Acids and Derivatives	Branched-chain amino acids	HMG CoA Synthesis	Methylcrotonyl-CoA carboxylase carboxyl transferase subunit (EC 6.4.1.4)	Pta.peg.2745
Amino Acids and Derivatives	Branched-chain amino acids	HMG CoA Synthesis	Acetoacetyl-CoA synthetase [leucine] (EC 6.2.1.16)	Pta.peg.2750
Amino Acids and Derivatives	Branched-chain amino acids	HMG CoA Synthesis	Isovaleryl-CoA dehydrogenase (EC 1.3.8.4)	Pta.peg.2751
Amino Acids and Derivatives	Branched-chain amino acids	HMG CoA Synthesis	Biotin carboxyl carrier protein of methylcrotonyl-CoA carboxylase	Pta.peg.2748
Amino Acids and Derivatives	Branched-chain amino acids	Valine degradation	Transcriptional regulator BkdR of isoleucine and valine catabolism operon	Pta.peg.2518
Amino Acids and Derivatives	Branched-chain amino acids	Valine degradation	Enoyl-CoA hydratase (EC 4.2.1.17)	Pta.peg.252, Pta.peg.1397, Pta.peg.1398, Pta.peg.2185, Pta.peg.3470, Pta.peg.3776
Amino Acids and Derivatives	Branched-chain amino acids	Valine degradation	Branched-chain amino acid aminotransferase (EC 2.6.1.42)	Pta.peg.3756
Amino Acids and Derivatives	Branched-chain amino acids	Valine degradation	Dihydrolipoamide acyltransferase component of branched-chain alpha-keto acid dehydrogenase complex (EC 2.3.1.168)	Pta.peg.1382, Pta.peg.2511
Amino Acids and Derivatives	Branched-chain amino acids	Valine degradation	Branched-chain alpha-keto acid dehydrogenase, E1 component, beta subunit (EC 1.2.4.4)	Pta.peg.1383, Pta.peg.2512
Amino Acids and Derivatives	Branched-chain amino acids	Valine degradation	Branched-chain alpha-keto acid dehydrogenase, E1 component, alpha subunit (EC 1.2.4.4)	Pta.peg.1384, Pta.peg.1443, Pta.peg.2513
Amino Acids and Derivatives	Branched-chain amino acids	Valine degradation	3-hydroxyacyl-CoA dehydrogenase (EC 1.1.1.35)	Pta.peg.1395
Amino Acids and Derivatives	Branched-chain amino acids	Valine degradation	Dihydrolipoamide dehydrogenase of branched-chain alpha-keto acid dehydrogenase (EC 1.8.1.4)	Pta.peg.2514
Amino Acids and Derivatives	Branched-chain amino acids	Leucine Biosynthesis	3-isopropylmalate dehydratase small subunit (EC 4.2.1.33)	Pta.peg.3749
Amino Acids and Derivatives	Branched-chain amino acids	Leucine Biosynthesis	3-isopropylmalate dehydratase large subunit (EC 4.2.1.33)	Pta.peg.3750
Amino Acids and Derivatives	Branched-chain amino acids	Leucine Biosynthesis	2-isopropylmalate synthase (EC 2.3.3.13)	Pta.peg.3752
Amino Acids and Derivatives	Branched-chain amino acids	Leucine Biosynthesis	Branched-chain amino acid aminotransferase (EC 2.6.1.42)	Pta.peg.3756
Amino Acids and Derivatives	Branched-chain amino acids	Leucine Biosynthesis	3-isopropylmalate dehydrogenase (EC 1.1.1.85)	Pta.peg.3751
Amino Acids and Derivatives	Aromatic amino acids and derivatives	Common Pathway For Synthesis of Aromatic Compounds (DAHP synthase to chorismate)	Shikimate kinase I (EC 2.7.1.71)	Pta.peg.1417
Amino Acids and Derivatives	Aromatic amino acids and derivatives	Common Pathway For Synthesis of Aromatic Compounds (DAHP synthase to chorismate)	Shikimate 5-dehydrogenase I alpha (EC 1.1.1.25)	Pta.peg.3623
Amino Acids and Derivatives	Aromatic amino acids and derivatives	Common Pathway For Synthesis of Aromatic Compounds (DAHP synthase to chorismate)	3-dehydroquinate dehydratase II (EC 4.2.1.10)	Pta.peg.2549
Amino Acids and Derivatives	Aromatic amino acids and derivatives	Common Pathway For Synthesis of Aromatic Compounds (DAHP synthase to chorismate)	2-keto-3-deoxy-D-arabino-heptulosonate-7-phosphate synthase I beta (EC 2.5.1.54)	Pta.peg.3874
Amino Acids and Derivatives	Aromatic amino acids and derivatives	Common Pathway For Synthesis of Aromatic Compounds (DAHP synthase to chorismate)	3-dehydroquinate synthase (EC 4.2.3.4)	Pta.peg.2281
Amino Acids and Derivatives	Aromatic amino acids and derivatives	Common Pathway For Synthesis of Aromatic Compounds (DAHP synthase to chorismate)	Chorismate synthase (EC 4.2.3.5)	Pta.peg.2282
Amino Acids and Derivatives	Aromatic amino acids and derivatives	Chorismate: Intermediate for synthesis of Tryptophan, PAPA antibiotics, PABA, 3-hydroxyanthranilate and more.	Phosphoribosylformimino-5-aminoimidazole carboxamide ribotide isomerase (EC 5.3.1.16)	Pta.peg.2615
Amino Acids and Derivatives	Aromatic amino acids and derivatives	Chorismate: Intermediate for synthesis of Tryptophan, PAPA antibiotics, PABA, 3-hydroxyanthranilate and more.	Anthranilate synthase, amidotransferase component (EC 4.1.3.27)	Pta.peg.1545
Amino Acids and Derivatives	Aromatic amino acids and derivatives	Chorismate: Intermediate for synthesis of Tryptophan, PAPA antibiotics, PABA, 3-hydroxyanthranilate and more.	Aminodeoxychorismate lyase (EC 4.1.3.38)	Pta.peg.1544
Amino Acids and Derivatives	Aromatic amino acids and derivatives	Chorismate: Intermediate for synthesis of Tryptophan, PAPA antibiotics, PABA, 3-hydroxyanthranilate and more.	Tryptophan synthase alpha chain (EC 4.2.1.20)	Pta.peg.2274
Amino Acids and Derivatives	Aromatic amino acids and derivatives	Chorismate: Intermediate for synthesis of Tryptophan, PAPA antibiotics, PABA, 3-hydroxyanthranilate and more.	Anthranilate phosphoribosyltransferase (EC 2.4.2.18)	Pta.peg.2278
Amino Acids and Derivatives	Aromatic amino acids and derivatives	Chorismate: Intermediate for synthesis of Tryptophan, PAPA antibiotics, PABA, 3-hydroxyanthranilate and more.	Tryptophan synthase beta chain (EC 4.2.1.20)	Pta.peg.2275
Amino Acids and Derivatives	Aromatic amino acids and derivatives	Chorismate: Intermediate for synthesis of Tryptophan, PAPA antibiotics, PABA, 3-hydroxyanthranilate and more.	Indole-3-glycerol phosphate synthase (EC 4.1.1.48)	Pta.peg.2277
Amino Acids and Derivatives	Aromatic amino acids and derivatives	Chorismate: Intermediate for synthesis of Tryptophan, PAPA antibiotics, PABA, 3-hydroxyanthranilate and more.	Anthranilate synthase, aminase component (EC 4.1.3.27)	Pta.peg.2279
Amino Acids and Derivatives	Aromatic amino acids and derivatives	Chorismate: Intermediate for synthesis of Tryptophan, PAPA antibiotics, PABA, 3-hydroxyanthranilate and more.	Phosphoribosylanthranilate isomerase (EC 5.3.1.24)	Pta.peg.2276
Amino Acids and Derivatives	Aromatic amino acids and derivatives	Chorismate: Intermediate for synthesis of Tryptophan, PAPA antibiotics, PABA, 3-hydroxyanthranilate and more.	Isochorismate synthase (EC 5.4.4.2)	Pta.peg.3941
Amino Acids and Derivatives	Aromatic amino acids and derivatives	Chorismate: Intermediate for synthesis of Tryptophan, PAPA antibiotics, PABA, 3-hydroxyanthranilate and more.	Para-aminobenzoate synthase, aminase component (EC 2.6.1.85)	Pta.peg.1546
Amino Acids and Derivatives	Aromatic amino acids and derivatives	Chorismate: Intermediate for synthesis of Tryptophan, PAPA antibiotics, PABA, 3-hydroxyanthranilate and more.	Para-aminobenzoate synthase, amidotransferase component (EC 2.6.1.85)	Pta.peg.1545
Amino Acids and Derivatives	Aromatic amino acids and derivatives	Phenylalanine and Tyrosine Branches from Chorismate	Chorismate mutase I (EC 5.4.99.5)	Pta.peg.3874
Amino Acids and Derivatives	Aromatic amino acids and derivatives	Phenylalanine and Tyrosine Branches from Chorismate	Prephenate dehydratase (EC 4.2.1.51)	Pta.peg.3696
Amino Acids and Derivatives	Aromatic amino acids and derivatives	Phenylalanine and Tyrosine Branches from Chorismate	Biosynthetic Aromatic amino acid aminotransferase beta (EC 2.6.1.57)	Pta.peg.2273
Amino Acids and Derivatives	Aromatic amino acids and derivatives	Phenylalanine and Tyrosine Branches from Chorismate	Chorismate mutase II (EC 5.4.99.5)	Pta.peg.2280
Amino Acids and Derivatives	Aromatic amino acids and derivatives	Phenylalanine and Tyrosine Branches from Chorismate	Prephenate dehydrogenase (EC 1.3.1.12)	Pta.peg.2272
Amino Acids and Derivatives	Aromatic amino acids and derivatives	Tryptophan synthesis	Anthranilate synthase, amidotransferase component (EC 4.1.3.27)	Pta.peg.1545
Amino Acids and Derivatives	Aromatic amino acids and derivatives	Tryptophan synthesis	Aminodeoxychorismate lyase (EC 4.1.3.38)	Pta.peg.1544
Amino Acids and Derivatives	Aromatic amino acids and derivatives	Tryptophan synthesis	Tryptophan synthase alpha chain (EC 4.2.1.20)	Pta.peg.2274
Amino Acids and Derivatives	Aromatic amino acids and derivatives	Tryptophan synthesis	Para-aminobenzoate synthase, aminase component (EC 2.6.1.85)	Pta.peg.1546
Amino Acids and Derivatives	Aromatic amino acids and derivatives	Tryptophan synthesis	Anthranilate phosphoribosyltransferase (EC 2.4.2.18)	Pta.peg.2278
Amino Acids and Derivatives	Aromatic amino acids and derivatives	Tryptophan synthesis	Tryptophan synthase beta chain (EC 4.2.1.20)	Pta.peg.2275
Amino Acids and Derivatives	Aromatic amino acids and derivatives	Tryptophan synthesis	Indole-3-glycerol phosphate synthase (EC 4.1.1.48)	Pta.peg.2277
Amino Acids and Derivatives	Aromatic amino acids and derivatives	Tryptophan synthesis	Para-aminobenzoate synthase, amidotransferase component (EC 2.6.1.85)	Pta.peg.1545
Amino Acids and Derivatives	Aromatic amino acids and derivatives	Tryptophan synthesis	Anthranilate synthase, aminase component (EC 4.1.3.27)	Pta.peg.2279
Amino Acids and Derivatives	Aromatic amino acids and derivatives	Tryptophan synthesis	Phosphoribosylanthranilate isomerase (EC 5.3.1.24)	Pta.peg.2276
Amino Acids and Derivatives	Proline and 4-hydroxyproline	Proline Synthesis	Pyrroline-5-carboxylate reductase (EC 1.5.1.2)	Pta.peg.2485
Amino Acids and Derivatives	Proline and 4-hydroxyproline	Proline Synthesis	Gamma-glutamyl phosphate reductase (EC 1.2.1.41)	Pta.peg.1412
Amino Acids and Derivatives	Proline and 4-hydroxyproline	Proline Synthesis	NADP-specific glutamate dehydrogenase (EC 1.4.1.4)	Pta.peg.656
Amino Acids and Derivatives	Proline and 4-hydroxyproline	Proline Synthesis	RNA-binding C-terminal domain PUA	Pta.peg.1411
Amino Acids and Derivatives	Proline and 4-hydroxyproline	Proline Synthesis	Glutamate 5-kinase (EC 2.7.2.11)	Pta.peg.1411
Amino Acids and Derivatives	Proline and 4-hydroxyproline	Proline, 4-hydroxyproline uptake and utilization	Delta-1-pyrroline-5-carboxylate dehydrogenase (EC 1.2.1.88)	Pta.peg.2330
Amino Acids and Derivatives	Alanine, serine, and glycine	Glycine Biosynthesis	Serine hydroxymethyltransferase (EC 2.1.2.1)	Pta.peg.2954
Amino Acids and Derivatives	Alanine, serine, and glycine	Alanine biosynthesis	Branched-chain amino acid aminotransferase (EC 2.6.1.42)	Pta.peg.3756
Amino Acids and Derivatives	Alanine, serine, and glycine	Alanine biosynthesis	Cysteine desulfurase (EC 2.8.1.7)	Pta.peg.2047, Pta.peg.3660, Pta.peg.3694
Amino Acids and Derivatives	Alanine, serine, and glycine	Alanine biosynthesis	Alanine racemase (EC 5.1.1.1)	Pta.peg.616
Amino Acids and Derivatives	Alanine, serine, and glycine	Alanine biosynthesis	Putative cysteine desulfurase, associated with tRNA 4-thiouridine synthase	Pta.peg.3861
Amino Acids and Derivatives	Alanine, serine, and glycine	Alanine biosynthesis	Iron-sulfur cluster regulator IscR	Pta.peg.3661
Amino Acids and Derivatives	Alanine, serine, and glycine	Serine Biosynthesis	D-3-phosphoglycerate dehydrogenase (EC 1.1.1.95)	Pta.peg.135, Pta.peg.1319, Pta.peg.1922
Amino Acids and Derivatives	Alanine, serine, and glycine	Serine Biosynthesis	Serine hydroxymethyltransferase (EC 2.1.2.1)	Pta.peg.2954
Amino Acids and Derivatives	Alanine, serine, and glycine	Serine Biosynthesis	Phosphoserine aminotransferase (EC 2.6.1.52)	Pta.peg.2431
Amino Acids and Derivatives	Alanine, serine, and glycine	Glycine cleavage system	Glycine cleavage system H protein	Pta.peg.1967
Amino Acids and Derivatives	Alanine, serine, and glycine	Glycine cleavage system	Glycine dehydrogenase [decarboxylating] (glycine cleavage system P2 protein) (EC 1.4.4.2)	Pta.peg.2566
Amino Acids and Derivatives	Alanine, serine, and glycine	Glycine cleavage system	Glycine dehydrogenase [decarboxylating] (glycine cleavage system P1 protein) (EC 1.4.4.2)	Pta.peg.2567
Amino Acids and Derivatives	Alanine, serine, and glycine	Glycine cleavage system	Aminomethyltransferase (glycine cleavage system T protein) (EC 2.1.2.10)	Pta.peg.2568
Amino Acids and Derivatives	Alanine, serine, and glycine	Glycine and Serine Utilization	D-3-phosphoglycerate dehydrogenase (EC 1.1.1.95)	Pta.peg.135, Pta.peg.1319, Pta.peg.1922
Amino Acids and Derivatives	Alanine, serine, and glycine	Glycine and Serine Utilization	Glycine dehydrogenase [decarboxylating] (glycine cleavage system P2 protein) (EC 1.4.4.2)	Pta.peg.2566
Amino Acids and Derivatives	Alanine, serine, and glycine	Glycine and Serine Utilization	Glycine dehydrogenase [decarboxylating] (glycine cleavage system P1 protein) (EC 1.4.4.2)	Pta.peg.2567
Amino Acids and Derivatives	Alanine, serine, and glycine	Glycine and Serine Utilization	Cystathionine gamma-lyase (EC 4.4.1.1)	Pta.peg.3636
Amino Acids and Derivatives	Alanine, serine, and glycine	Glycine and Serine Utilization	Serine hydroxymethyltransferase (EC 2.1.2.1)	Pta.peg.2954
Amino Acids and Derivatives	Alanine, serine, and glycine	Glycine and Serine Utilization	Threonine dehydratase, catabolic (EC 4.3.1.19)	Pta.peg.2754
Amino Acids and Derivatives	Alanine, serine, and glycine	Glycine and Serine Utilization	Seryl-tRNA synthetase (EC 6.1.1.11)	Pta.peg.471
Amino Acids and Derivatives	Alanine, serine, and glycine	Glycine and Serine Utilization	Phosphoserine aminotransferase (EC 2.6.1.52)	Pta.peg.2431
Amino Acids and Derivatives	Alanine, serine, and glycine	Glycine and Serine Utilization	Glycine cleavage system H protein	Pta.peg.1967
Amino Acids and Derivatives	Alanine, serine, and glycine	Glycine and Serine Utilization	L-serine dehydratase, (PLP)-dependent (EC 4.3.1.17)	Pta.peg.2754
Amino Acids and Derivatives	Alanine, serine, and glycine	Glycine and Serine Utilization	Aminomethyltransferase (glycine cleavage system T protein) (EC 2.1.2.10)	Pta.peg.2568
Amino Acids and Derivatives	Alanine, serine, and glycine	Glycine and Serine Utilization	Cystathionine beta-synthase (EC 4.2.1.22)	Pta.peg.3637
Amino Acids and Derivatives	Alanine, serine, and glycine	Glycine and Serine Utilization	Glycerate kinase (EC 2.7.1.31)	Pta.peg.3043
Sulfur Metabolism	Sulfur Metabolism - no subcategory	Thioredoxin-disulfide reductase	Thiol peroxidase, Tpx-type (EC 1.11.1.15)	Pta.peg.3851
Sulfur Metabolism	Sulfur Metabolism - no subcategory	Thioredoxin-disulfide reductase	Thiol peroxidase, Bcp-type (EC 1.11.1.15)	Pta.peg.106
Sulfur Metabolism	Sulfur Metabolism - no subcategory	Thioredoxin-disulfide reductase	Alkyl hydroperoxide reductase subunit C-like protein	Pta.peg.957
Sulfur Metabolism	Sulfur Metabolism - no subcategory	Thioredoxin-disulfide reductase	Thioredoxin reductase (EC 1.8.1.9)	Pta.peg.382, Pta.peg.758, Pta.peg.759, Pta.peg.1041, Pta.peg.1946, Pta.peg.2611, Pta.peg.2781
Phosphorus Metabolism	Phosphorus Metabolism - no subcategory	High affinity phosphate transporter and control of PHO regulon	Phosphate transport system permease protein PstC (TC 3.A.1.7.1)	Pta.peg.3557
Phosphorus Metabolism	Phosphorus Metabolism - no subcategory	High affinity phosphate transporter and control of PHO regulon	Phosphate transport ATP-binding protein PstB (TC 3.A.1.7.1)	Pta.peg.3550
Phosphorus Metabolism	Phosphorus Metabolism - no subcategory	High affinity phosphate transporter and control of PHO regulon	Phosphate transport system permease protein PstA (TC 3.A.1.7.1)	Pta.peg.3556
Phosphorus Metabolism	Phosphorus Metabolism - no subcategory	High affinity phosphate transporter and control of PHO regulon	Phosphate regulon sensor protein PhoR (SphS) (EC 2.7.13.3)	Pta.peg.3821
Phosphorus Metabolism	Phosphorus Metabolism - no subcategory	High affinity phosphate transporter and control of PHO regulon	Alkaline phosphatase synthesis transcriptional regulatory protein PhoP	Pta.peg.3822
Phosphorus Metabolism	Phosphorus Metabolism - no subcategory	High affinity phosphate transporter and control of PHO regulon	Phosphate ABC transporter, periplasmic phosphate-binding protein PstS (TC 3.A.1.7.1)	Pta.peg.3558
Phosphorus Metabolism	Phosphorus Metabolism - no subcategory	Phosphate metabolism	Inorganic pyrophosphatase (EC 3.6.1.1)	Pta.peg.1923
Phosphorus Metabolism	Phosphorus Metabolism - no subcategory	Phosphate metabolism	Phosphate transport system permease protein PstC (TC 3.A.1.7.1)	Pta.peg.3557
Phosphorus Metabolism	Phosphorus Metabolism - no subcategory	Phosphate metabolism	Phosphate transport ATP-binding protein PstB (TC 3.A.1.7.1)	Pta.peg.3550
Phosphorus Metabolism	Phosphorus Metabolism - no subcategory	Phosphate metabolism	Phosphate transport system permease protein PstA (TC 3.A.1.7.1)	Pta.peg.3556
Phosphorus Metabolism	Phosphorus Metabolism - no subcategory	Phosphate metabolism	Alkaline phosphatase synthesis transcriptional regulatory protein PhoP	Pta.peg.3822
Phosphorus Metabolism	Phosphorus Metabolism - no subcategory	Phosphate metabolism	Probable low-affinity inorganic phosphate transporter	Pta.peg.1051
Phosphorus Metabolism	Phosphorus Metabolism - no subcategory	Phosphate metabolism	Predicted ATPase related to phosphate starvation-inducible protein PhoH	Pta.peg.987
Phosphorus Metabolism	Phosphorus Metabolism - no subcategory	Phosphate metabolism	Phosphate ABC transporter, periplasmic phosphate-binding protein PstS (TC 3.A.1.7.1)	Pta.peg.3558
Phosphorus Metabolism	Phosphorus Metabolism - no subcategory	Phosphate metabolism	Alkaline phosphatase (EC 3.1.3.1)	Pta.peg.522, Pta.peg.1290, Pta.peg.3491
Phosphorus Metabolism	Phosphorus Metabolism - no subcategory	Phosphate metabolism	Alkaline phosphatase like protein	Pta.peg.625, Pta.peg.1067
Phosphorus Metabolism	Phosphorus Metabolism - no subcategory	Phosphate metabolism	Pyrophosphatase PpaX (EC 3.6.1.1)	Pta.peg.2624
Phosphorus Metabolism	Phosphorus Metabolism - no subcategory	Phosphate metabolism	Phosphate starvation-inducible protein PhoH, predicted ATPase	Pta.peg.3590, Pta.peg.3590
Phosphorus Metabolism	Phosphorus Metabolism - no subcategory	Phosphate metabolism	Sodium-dependent phosphate transporter	Pta.peg.3595
Phosphorus Metabolism	Phosphorus Metabolism - no subcategory	Phosphate metabolism	Phosphate regulon sensor protein PhoR (SphS) (EC 2.7.13.3)	Pta.peg.3821
Carbohydrates	Central carbohydrate metabolism	Methylglyoxal Metabolism	Methylglyoxal synthase (EC 4.2.3.3)	Pta.peg.2258
Carbohydrates	Central carbohydrate metabolism	Methylglyoxal Metabolism	Aldehyde dehydrogenase B (EC 1.2.1.22)	Pta.peg.1310
Carbohydrates	Central carbohydrate metabolism	Methylglyoxal Metabolism	Aldehyde dehydrogenase (EC 1.2.1.3)	Pta.peg.671, Pta.peg.1191, Pta.peg.1463, Pta.peg.3297, Pta.peg.3404, Pta.peg.671, Pta.peg.1191, Pta.peg.1463, Pta.peg.3297, Pta.peg.3404
Carbohydrates	Central carbohydrate metabolism	Pyruvate metabolism II: acetyl-CoA, acetogenesis from pyruvate	Dihydrolipoamide dehydrogenase of pyruvate dehydrogenase complex (EC 1.8.1.4)	Pta.peg.970
Carbohydrates	Central carbohydrate metabolism	Pyruvate metabolism II: acetyl-CoA, acetogenesis from pyruvate	Pyruvate dehydrogenase E1 component alpha subunit (EC 1.2.4.1)	Pta.peg.967
Carbohydrates	Central carbohydrate metabolism	Pyruvate metabolism II: acetyl-CoA, acetogenesis from pyruvate	NAD-dependent protein deacetylase of SIR2 family	Pta.peg.540, Pta.peg.927
Carbohydrates	Central carbohydrate metabolism	Pyruvate metabolism II: acetyl-CoA, acetogenesis from pyruvate	Acylphosphate phosphohydrolase (EC 3.6.1.7), putative	Pta.peg.1159
Carbohydrates	Central carbohydrate metabolism	Pyruvate metabolism II: acetyl-CoA, acetogenesis from pyruvate	NAD-independent protein deacetylase AcuC	Pta.peg.3872
Carbohydrates	Central carbohydrate metabolism	Pyruvate metabolism II: acetyl-CoA, acetogenesis from pyruvate	Aldehyde dehydrogenase (EC 1.2.1.3)	Pta.peg.671, Pta.peg.1191, Pta.peg.1463, Pta.peg.3297, Pta.peg.3404
Carbohydrates	Central carbohydrate metabolism	Pyruvate metabolism II: acetyl-CoA, acetogenesis from pyruvate	Pyruvate dehydrogenase E1 component beta subunit (EC 1.2.4.1)	Pta.peg.968
Carbohydrates	Central carbohydrate metabolism	Pyruvate metabolism II: acetyl-CoA, acetogenesis from pyruvate	Dihydrolipoamide acetyltransferase component of pyruvate dehydrogenase complex (EC 2.3.1.12)	Pta.peg.812, Pta.peg.969
Carbohydrates	Central carbohydrate metabolism	Pyruvate metabolism II: acetyl-CoA, acetogenesis from pyruvate	Acetate kinase (EC 2.7.2.1)	Pta.peg.3849
Carbohydrates	Central carbohydrate metabolism	Pyruvate metabolism II: acetyl-CoA, acetogenesis from pyruvate	Phosphate acetyltransferase (EC 2.3.1.8)	Pta.peg.3007
Carbohydrates	Central carbohydrate metabolism	Pyruvate metabolism II: acetyl-CoA, acetogenesis from pyruvate	Acetyltransferase AcuA, acetyl-CoA synthetase inhibitor	Pta.peg.3870
Carbohydrates	Central carbohydrate metabolism	Pyruvate Alanine Serine Interconversions	Branched-chain amino acid aminotransferase (EC 2.6.1.42)	Pta.peg.3756
Carbohydrates	Central carbohydrate metabolism	Pyruvate Alanine Serine Interconversions	Alanine dehydrogenase (EC 1.4.1.1)	Pta.peg.3026
Carbohydrates	Central carbohydrate metabolism	Pyruvate Alanine Serine Interconversions	Alanine racemase (EC 5.1.1.1)	Pta.peg.616
Carbohydrates	Central carbohydrate metabolism	Pyruvate Alanine Serine Interconversions	D-alanine aminotransferase (EC 2.6.1.21)	Pta.peg.2403
Carbohydrates	Central carbohydrate metabolism	Glyoxylate bypass	Malate synthase G (EC 2.3.3.9)	Pta.peg.1642
Carbohydrates	Central carbohydrate metabolism	Glyoxylate bypass	Malate dehydrogenase (EC 1.1.1.37)	Pta.peg.3823
Carbohydrates	Central carbohydrate metabolism	Glyoxylate bypass	Citrate synthase (si) (EC 2.3.3.1)	Pta.peg.3825
Carbohydrates	Central carbohydrate metabolism	Glyoxylate bypass	Isocitrate lyase (EC 4.1.3.1)	Pta.peg.2398
Carbohydrates	Central carbohydrate metabolism	Glyoxylate bypass	Aconitate hydratase (EC 4.2.1.3)	Pta.peg.2099
Carbohydrates	Central carbohydrate metabolism	Dihydroxyacetone kinases	Phosphoenolpyruvate-dihydroxyacetone phosphotransferase (EC 2.7.1.121), subunit DhaM	Pta.peg.945
Carbohydrates	Central carbohydrate metabolism	Dihydroxyacetone kinases	DHA-specific IIA component	Pta.peg.945
Carbohydrates	Central carbohydrate metabolism	Dihydroxyacetone kinases	Phosphoenolpyruvate-dihydroxyacetone phosphotransferase (EC 2.7.1.121), ADP-binding subunit DhaL	Pta.peg.946
Carbohydrates	Central carbohydrate metabolism	Dihydroxyacetone kinases	Putative dihydroxyacetone kinase (EC 2.7.1.29), ADP-binding subunit	Pta.peg.3086
Carbohydrates	Central carbohydrate metabolism	Dihydroxyacetone kinases	Phosphoenolpyruvate-dihydroxyacetone phosphotransferase (EC 2.7.1.121), dihydroxyacetone binding subunit DhaK	Pta.peg.538, Pta.peg.947, Pta.peg.3087
Carbohydrates	Central carbohydrate metabolism	Dehydrogenase complexes	Branched-chain alpha-keto acid dehydrogenase, E1 component, alpha subunit (EC 1.2.4.4)	Pta.peg.1384, Pta.peg.1443, Pta.peg.2513
Carbohydrates	Central carbohydrate metabolism	Dehydrogenase complexes	Pyruvate dehydrogenase E1 component alpha subunit (EC 1.2.4.1)	Pta.peg.967
Carbohydrates	Central carbohydrate metabolism	Dehydrogenase complexes	Dihydrolipoamide succinyltransferase component (E2) of 2-oxoglutarate dehydrogenase complex (EC 2.3.1.61)	Pta.peg.1830
Carbohydrates	Central carbohydrate metabolism	Dehydrogenase complexes	Dihydrolipoamide acyltransferase component of branched-chain alpha-keto acid dehydrogenase complex (EC 2.3.1.168)	Pta.peg.1382, Pta.peg.2511
Carbohydrates	Central carbohydrate metabolism	Dehydrogenase complexes	Branched-chain alpha-keto acid dehydrogenase, E1 component, beta subunit (EC 1.2.4.4)	Pta.peg.1383, Pta.peg.2512
Carbohydrates	Central carbohydrate metabolism	Dehydrogenase complexes	Pyruvate dehydrogenase E1 component beta subunit (EC 1.2.4.1)	Pta.peg.968
Carbohydrates	Central carbohydrate metabolism	Dehydrogenase complexes	Dihydrolipoamide acetyltransferase component of pyruvate dehydrogenase complex (EC 2.3.1.12)	Pta.peg.812, Pta.peg.969
Carbohydrates	Central carbohydrate metabolism	Dehydrogenase complexes	Dihydrolipoamide dehydrogenase of branched-chain alpha-keto acid dehydrogenase (EC 1.8.1.4)	Pta.peg.2514
Carbohydrates	Central carbohydrate metabolism	Dehydrogenase complexes	2-oxoglutarate dehydrogenase E1 component (EC 1.2.4.2)	Pta.peg.1829
Carbohydrates	Central carbohydrate metabolism	Dehydrogenase complexes	Cytosol aminopeptidase PepA (EC 3.4.11.1)	Pta.peg.1049
Carbohydrates	Central carbohydrate metabolism	TCA Cycle	Isocitrate dehydrogenase [NADP] (EC 1.1.1.42)	Pta.peg.3824
Carbohydrates	Central carbohydrate metabolism	TCA Cycle	Malate dehydrogenase (EC 1.1.1.37)	Pta.peg.3823
Carbohydrates	Central carbohydrate metabolism	TCA Cycle	Dihydrolipoamide dehydrogenase of pyruvate dehydrogenase complex (EC 1.8.1.4)	Pta.peg.970
Carbohydrates	Central carbohydrate metabolism	TCA Cycle	Succinyl-CoA ligase [ADP-forming] alpha chain (EC 6.2.1.5)	Pta.peg.3221
Carbohydrates	Central carbohydrate metabolism	TCA Cycle	Aconitate hydratase (EC 4.2.1.3)	Pta.peg.2099
Carbohydrates	Central carbohydrate metabolism	TCA Cycle	Dihydrolipoamide succinyltransferase component (E2) of 2-oxoglutarate dehydrogenase complex (EC 2.3.1.61)	Pta.peg.1830
Carbohydrates	Central carbohydrate metabolism	TCA Cycle	Citrate synthase (si) (EC 2.3.3.1)	Pta.peg.3825
Carbohydrates	Central carbohydrate metabolism	TCA Cycle	Malate:quinone oxidoreductase (EC 1.1.5.4)	Pta.peg.204
Carbohydrates	Central carbohydrate metabolism	TCA Cycle	Fumarate hydratase class I, aerobic (EC 4.2.1.2)	Pta.peg.1137
Carbohydrates	Central carbohydrate metabolism	TCA Cycle	2-oxoglutarate dehydrogenase E1 component (EC 1.2.4.2)	Pta.peg.1829
Carbohydrates	Central carbohydrate metabolism	TCA Cycle	Succinyl-CoA ligase [ADP-forming] beta chain (EC 6.2.1.5)	Pta.peg.3222
Carbohydrates	Central carbohydrate metabolism	Pentose phosphate pathway	Transketolase (EC 2.2.1.1)	Pta.peg.2083
Carbohydrates	Central carbohydrate metabolism	Pentose phosphate pathway	6-phosphogluconate dehydrogenase, decarboxylating (EC 1.1.1.44)	Pta.peg.1263, Pta.peg.2490
Carbohydrates	Central carbohydrate metabolism	Pentose phosphate pathway	Ribose-phosphate pyrophosphokinase (EC 2.7.6.1)	Pta.peg.1568
Carbohydrates	Central carbohydrate metabolism	Pentose phosphate pathway	Transaldolase (EC 2.2.1.2)	Pta.peg.2975
Carbohydrates	Central carbohydrate metabolism	Pentose phosphate pathway	Ribose 5-phosphate isomerase B (EC 5.3.1.6)	Pta.peg.2956, Pta.peg.3088
Carbohydrates	Central carbohydrate metabolism	Pentose phosphate pathway	Ribulose-phosphate 3-epimerase (EC 5.1.3.1)	Pta.peg.3249
Carbohydrates	Central carbohydrate metabolism	Pentose phosphate pathway	Glucose-6-phosphate 1-dehydrogenase (EC 1.1.1.49)	Pta.peg.1264, Pta.peg.2488
Carbohydrates	Central carbohydrate metabolism	Pyruvate metabolism I: anaplerotic reactions, PEP	Phosphoenolpyruvate carboxykinase [ATP] (EC 4.1.1.49)	Pta.peg.3917
Carbohydrates	Central carbohydrate metabolism	Pyruvate metabolism I: anaplerotic reactions, PEP	NADP-dependent malic enzyme (EC 1.1.1.40)	Pta.peg.922, Pta.peg.1643
Carbohydrates	Central carbohydrate metabolism	Pyruvate metabolism I: anaplerotic reactions, PEP	Pyruvate kinase (EC 2.7.1.40)	Pta.peg.3829
Carbohydrates	Central carbohydrate metabolism	Glycolate, glyoxylate interconversions	Glyoxylate reductase (EC 1.1.1.26)	Pta.peg.1030
Carbohydrates	Central carbohydrate metabolism	Glycolate, glyoxylate interconversions	Glycolate dehydrogenase (EC 1.1.99.14), iron-sulfur subunit GlcF	Pta.peg.1640
Carbohydrates	Central carbohydrate metabolism	Glycolate, glyoxylate interconversions	Hydroxypyruvate reductase (EC 1.1.1.81)	Pta.peg.1030
Carbohydrates	Central carbohydrate metabolism	Glycolate, glyoxylate interconversions	Glycolate dehydrogenase (EC 1.1.99.14), subunit GlcD	Pta.peg.1641
Carbohydrates	Central carbohydrate metabolism	Glycolate, glyoxylate interconversions	Glyoxylate reductase (EC 1.1.1.79)	Pta.peg.1030
Carbohydrates	Central carbohydrate metabolism	Glycolate, glyoxylate interconversions	Glycolate dehydrogenase (EC 1.1.99.14), FAD-binding subunit GlcE	Pta.peg.1639
Carbohydrates	Aminosugars	Chitin and N-acetylglucosamine utilization	Glucosamine-6-phosphate deaminase (EC 3.5.99.6)	Pta.peg.1905
Carbohydrates	Aminosugars	Chitin and N-acetylglucosamine utilization	N-acetylglucosamine-6-phosphate deacetylase (EC 3.5.1.25)	Pta.peg.1904
Carbohydrates	Aminosugars	Chitin and N-acetylglucosamine utilization	Predicted transcriptional regulator of N-Acetylglucosamine utilization, GntR family	Pta.peg.1906
Carbohydrates	Di- and oligosaccharides	Sucrose utilization	Sucrose-6-phosphate hydrolase (EC 3.2.1.26)	Pta.peg.3022
Carbohydrates	Di- and oligosaccharides	Sucrose utilization	Fructokinase (EC 2.7.1.4)	Pta.peg.1456
Carbohydrates	Di- and oligosaccharides	Fructooligosaccharides(FOS) and Raffinose Utilization	Multiple sugar ABC transporter, substrate-binding protein	Pta.peg.1257
Carbohydrates	Di- and oligosaccharides	Fructooligosaccharides(FOS) and Raffinose Utilization	Multiple sugar ABC transporter, membrane-spanning permease protein MsmG	Pta.peg.1259
Carbohydrates	Di- and oligosaccharides	Fructooligosaccharides(FOS) and Raffinose Utilization	Sucrose-6-phosphate hydrolase (EC 3.2.1.26)	Pta.peg.3022
Carbohydrates	Di- and oligosaccharides	Fructooligosaccharides(FOS) and Raffinose Utilization	Multiple sugar ABC transporter, membrane-spanning permease protein MsmF	Pta.peg.1258
Carbohydrates	Di- and oligosaccharides	Lactose and Galactose Uptake and Utilization	UDP-glucose 4-epimerase (EC 5.1.3.2)	Pta.peg.392, Pta.peg.393, Pta.peg.1131, Pta.peg.2222
Carbohydrates	Di- and oligosaccharides	Lactose and Galactose Uptake and Utilization	Galactose-1-phosphate uridylyltransferase (EC 2.7.7.10)	Pta.peg.2221
Carbohydrates	Di- and oligosaccharides	Lactose and Galactose Uptake and Utilization	Galactokinase (EC 2.7.1.6)	Pta.peg.2223
Carbohydrates	Di- and oligosaccharides	Lactose and Galactose Uptake and Utilization	Aldose 1-epimerase (EC 5.1.3.3)	Pta.peg.3449
Carbohydrates	One-carbon Metabolism	Serine-glyoxylate cycle	Malate dehydrogenase (EC 1.1.1.37)	Pta.peg.3823
Carbohydrates	One-carbon Metabolism	Serine-glyoxylate cycle	Serine hydroxymethyltransferase (EC 2.1.2.1)	Pta.peg.2954
Carbohydrates	One-carbon Metabolism	Serine-glyoxylate cycle	Aconitate hydratase (EC 4.2.1.3)	Pta.peg.2099
Carbohydrates	One-carbon Metabolism	Serine-glyoxylate cycle	Citrate synthase (si) (EC 2.3.3.1)	Pta.peg.3825
Carbohydrates	One-carbon Metabolism	Serine-glyoxylate cycle	Propionyl-CoA carboxylase beta chain (EC 6.4.1.3)	Pta.peg.2497
Carbohydrates	One-carbon Metabolism	Serine-glyoxylate cycle	Methylmalonyl-CoA mutase (EC 5.4.99.2)	Pta.peg.2981
Carbohydrates	One-carbon Metabolism	Serine-glyoxylate cycle	5,10-methylenetetrahydrofolate reductase (EC 1.5.1.20)	Pta.peg.1280
Carbohydrates	One-carbon Metabolism	Serine-glyoxylate cycle	Methenyltetrahydrofolate cyclohydrolase (EC 3.5.4.9)	Pta.peg.2531
Carbohydrates	One-carbon Metabolism	Serine-glyoxylate cycle	Enolase (EC 4.2.1.11)	Pta.peg.2597
Carbohydrates	One-carbon Metabolism	Serine-glyoxylate cycle	Formate--tetrahydrofolate ligase (EC 6.3.4.3)	Pta.peg.3326
Carbohydrates	One-carbon Metabolism	Serine-glyoxylate cycle	Methylcrotonyl-CoA carboxylase carboxyl transferase subunit (EC 6.4.1.4)	Pta.peg.2745
Carbohydrates	One-carbon Metabolism	Serine-glyoxylate cycle	Phosphoenolpyruvate carboxykinase [ATP] (EC 4.1.1.49)	Pta.peg.3917
Carbohydrates	One-carbon Metabolism	Serine-glyoxylate cycle	5-formyltetrahydrofolate cyclo-ligase (EC 6.3.3.2)	Pta.peg.3546
Carbohydrates	One-carbon Metabolism	Serine-glyoxylate cycle	Methylenetetrahydrofolate dehydrogenase (NADP+) (EC 1.5.1.5)	Pta.peg.2531
Carbohydrates	One-carbon Metabolism	Serine-glyoxylate cycle	Acetyl-CoA acetyltransferase (EC 2.3.1.9)	Pta.peg.545, Pta.peg.1394, Pta.peg.2986, Pta.peg.3099
Carbohydrates	One-carbon Metabolism	Serine-glyoxylate cycle	Succinyl-CoA ligase [ADP-forming] alpha chain (EC 6.2.1.5)	Pta.peg.3221
Carbohydrates	One-carbon Metabolism	Serine-glyoxylate cycle	3-ketoacyl-CoA thiolase (EC 2.3.1.16)	Pta.peg.545, Pta.peg.1394, Pta.peg.3099
Carbohydrates	One-carbon Metabolism	Serine-glyoxylate cycle	Isocitrate lyase (EC 4.1.3.1)	Pta.peg.2398
Carbohydrates	One-carbon Metabolism	Serine-glyoxylate cycle	Fumarate hydratase class I, aerobic (EC 4.2.1.2)	Pta.peg.1137
Carbohydrates	One-carbon Metabolism	Serine-glyoxylate cycle	Succinyl-CoA ligase [ADP-forming] beta chain (EC 6.2.1.5)	Pta.peg.3222
Carbohydrates	One-carbon Metabolism	Serine-glyoxylate cycle	Glycerate kinase (EC 2.7.1.31)	Pta.peg.3043
Carbohydrates	One-carbon Metabolism	One-carbon metabolism by tetrahydropterines	Formyltetrahydrofolate deformylase (EC 3.5.1.10)	Pta.peg.2040
Carbohydrates	One-carbon Metabolism	One-carbon metabolism by tetrahydropterines	Formate--tetrahydrofolate ligase (EC 6.3.4.3)	Pta.peg.3326
Carbohydrates	One-carbon Metabolism	One-carbon metabolism by tetrahydropterines	5-formyltetrahydrofolate cyclo-ligase (EC 6.3.3.2)	Pta.peg.3546
Carbohydrates	One-carbon Metabolism	One-carbon metabolism by tetrahydropterines	Methylenetetrahydrofolate dehydrogenase (NADP+) (EC 1.5.1.5)	Pta.peg.2531
Carbohydrates	One-carbon Metabolism	One-carbon metabolism by tetrahydropterines	5,10-methylenetetrahydrofolate reductase (EC 1.5.1.20)	Pta.peg.1280
Carbohydrates	One-carbon Metabolism	One-carbon metabolism by tetrahydropterines	Methenyltetrahydrofolate cyclohydrolase (EC 3.5.4.9)	Pta.peg.2531
Carbohydrates	Organic acids	Glycerate metabolism	Hydroxypyruvate isomerase (EC 5.3.1.22)	Pta.peg.1637
Carbohydrates	Organic acids	Glycerate metabolism	Hydroxypyruvate reductase (EC 1.1.1.81)	Pta.peg.1030
Carbohydrates	Organic acids	Glycerate metabolism	2-hydroxy-3-oxopropionate reductase (EC 1.1.1.60)	Pta.peg.1833
Carbohydrates	Organic acids	Glycerate metabolism	D-glycerate transporter (predicted)	Pta.peg.3044
Carbohydrates	Organic acids	Glycerate metabolism	Pyruvate kinase (EC 2.7.1.40)	Pta.peg.3829
Carbohydrates	Organic acids	Glycerate metabolism	Glycerate kinase (EC 2.7.1.31)	Pta.peg.3043
Carbohydrates	Organic acids	Lactate utilization	Predicted L-lactate dehydrogenase, Iron-sulfur cluster-binding subunit YkgF	Pta.peg.1322
Carbohydrates	Organic acids	Lactate utilization	L-lactate permease	Pta.peg.753, Pta.peg.1183, Pta.peg.1328, Pta.peg.1329
Carbohydrates	Organic acids	Lactate utilization	Predicted L-lactate dehydrogenase, hypothetical protein subunit YkgG	Pta.peg.1321
Carbohydrates	Organic acids	Lactate utilization	Predicted L-lactate dehydrogenase, Fe-S oxidoreductase subunit YkgE	Pta.peg.1323
Carbohydrates	Organic acids	Lactate utilization	Lactate-responsive regulator LldR in Firmicutes, GntR family	Pta.peg.1185
Carbohydrates	Fermentation	Butanol Biosynthesis	Alcohol dehydrogenase (EC 1.1.1.1)	Pta.peg.820, Pta.peg.1274, Pta.peg.1800, Pta.peg.3497
Carbohydrates	Fermentation	Butanol Biosynthesis	Enoyl-CoA hydratase (EC 4.2.1.17)	Pta.peg.252, Pta.peg.1397, Pta.peg.1398, Pta.peg.2185, Pta.peg.3470, Pta.peg.3776
Carbohydrates	Fermentation	Butanol Biosynthesis	3-hydroxybutyryl-CoA dehydrogenase (EC 1.1.1.157)	Pta.peg.1395, Pta.peg.2985
Carbohydrates	Fermentation	Butanol Biosynthesis	Acetyl-CoA acetyltransferase (EC 2.3.1.9)	Pta.peg.545, Pta.peg.1394, Pta.peg.2986, Pta.peg.3099
Carbohydrates	Fermentation	Acetolactate synthase subunits	Acetolactate synthase large subunit (EC 2.2.1.6)	Pta.peg.3755
Carbohydrates	Fermentation	Acetolactate synthase subunits	Acetolactate synthase small subunit (EC 2.2.1.6)	Pta.peg.3754
Carbohydrates	Fermentation	Fermentations: Lactate	L-lactate dehydrogenase (EC 1.1.1.27)	Pta.peg.1330
Carbohydrates	Fermentation	Fermentations: Lactate	Phosphate acetyltransferase (EC 2.3.1.8)	Pta.peg.3007
Carbohydrates	Fermentation	Fermentations: Lactate	Acetate kinase (EC 2.7.2.1)	Pta.peg.3849
Carbohydrates	Fermentation	Acetyl-CoA fermentation to Butyrate	Enoyl-CoA hydratase (EC 4.2.1.17)	Pta.peg.252, Pta.peg.1397, Pta.peg.1398, Pta.peg.2185, Pta.peg.3470, Pta.peg.3776
Carbohydrates	Fermentation	Acetyl-CoA fermentation to Butyrate	Electron transfer flavoprotein, beta subunit	Pta.peg.3775
Carbohydrates	Fermentation	Acetyl-CoA fermentation to Butyrate	Electron transfer flavoprotein, alpha subunit	Pta.peg.3774
Carbohydrates	Fermentation	Acetyl-CoA fermentation to Butyrate	3-hydroxybutyryl-CoA dehydrogenase (EC 1.1.1.157)	Pta.peg.1395, Pta.peg.2985
Carbohydrates	Fermentation	Acetyl-CoA fermentation to Butyrate	3-hydroxyacyl-CoA dehydrogenase (EC 1.1.1.35)	Pta.peg.1395
Carbohydrates	Fermentation	Acetyl-CoA fermentation to Butyrate	Acetyl-CoA acetyltransferase (EC 2.3.1.9)	Pta.peg.545, Pta.peg.1394, Pta.peg.2986, Pta.peg.3099
Carbohydrates	Fermentation	Acetoin, butanediol metabolism	2,3-butanediol dehydrogenase, R-alcohol forming, (R)- and (S)-acetoin-specific (EC 1.1.1.4)	Pta.peg.2965
Carbohydrates	Fermentation	Acetoin, butanediol metabolism	Transcriptional activator of acetoin dehydrogenase operon AcoR	Pta.peg.815
Carbohydrates	Fermentation	Acetoin, butanediol metabolism	Acetolactate synthase large subunit (EC 2.2.1.6)	Pta.peg.3755
Carbohydrates	Fermentation	Acetoin, butanediol metabolism	Acetolactate synthase small subunit (EC 2.2.1.6)	Pta.peg.3754
Carbohydrates	Sugar alcohols	Glycerol and Glycerol-3-phosphate Uptake and Utilization	Glycerol-3-phosphate ABC transporter, permease protein UgpE (TC 3.A.1.1.3)	Pta.peg.918
Carbohydrates	Sugar alcohols	Glycerol and Glycerol-3-phosphate Uptake and Utilization	Glycerophosphoryl diester phosphodiesterase, periplasmic (EC 3.1.4.46)	Pta.peg.3350
Carbohydrates	Sugar alcohols	Glycerol and Glycerol-3-phosphate Uptake and Utilization	Glycerol-3-phosphate dehydrogenase [NAD(P)+] (EC 1.1.1.94)	Pta.peg.2294
Carbohydrates	Sugar alcohols	Glycerol and Glycerol-3-phosphate Uptake and Utilization	Glycerol-3-phosphate ABC transporter, permease protein UgpA (TC 3.A.1.1.3)	Pta.peg.919
Carbohydrates	Sugar alcohols	Glycerol and Glycerol-3-phosphate Uptake and Utilization	Glycerol kinase (EC 2.7.1.30)	Pta.peg.2110
Carbohydrates	Sugar alcohols	Glycerol and Glycerol-3-phosphate Uptake and Utilization	Glycerol-3-phosphate responsive antiterminator (mRNA-binding)	Pta.peg.2227
Carbohydrates	Sugar alcohols	Glycerol and Glycerol-3-phosphate Uptake and Utilization	Glycerophosphoryl diester phosphodiesterase (EC 3.1.4.46)	Pta.peg.606, Pta.peg.916, Pta.peg.2520
Carbohydrates	Sugar alcohols	Glycerol and Glycerol-3-phosphate Uptake and Utilization	Aerobic glycerol-3-phosphate dehydrogenase (EC 1.1.5.3)	Pta.peg.2226
Carbohydrates	Sugar alcohols	Glycerol and Glycerol-3-phosphate Uptake and Utilization	Glycerol uptake facilitator protein	Pta.peg.2109
Carbohydrates	Sugar alcohols	Glycerol and Glycerol-3-phosphate Uptake and Utilization	Glycerol-3-phosphate ABC transporter, ATP-binding protein UgpC (TC 3.A.1.1.3)	Pta.peg.2079
Carbohydrates	Carbohydrates - no subcategory	Carbon storage regulator	Flagellar assembly factor FliW	Pta.peg.2672
Carbohydrates	Carbohydrates - no subcategory	Carbon storage regulator	Carbon storage regulator	Pta.peg.2671
Carbohydrates	Polysaccharides	Glycogen metabolism	Glucose-1-phosphate adenylyltransferase (EC 2.7.7.27)	Pta.peg.3948
Carbohydrates	Polysaccharides	Glycogen metabolism	1,4-alpha-glucan (glycogen) branching enzyme, GH-13-type (EC 2.4.1.18)	Pta.peg.3949
Carbohydrates	Polysaccharides	Glycogen metabolism	Glycogen biosynthesis protein GlgD, glucose-1-phosphate adenylyltransferase family	Pta.peg.3947
Carbohydrates	Polysaccharides	Glycogen metabolism	Glycogen phosphorylase (EC 2.4.1.1)	Pta.peg.3945
Carbohydrates	Polysaccharides	Glycogen metabolism	Glycogen synthase, ADP-glucose transglucosylase (EC 2.4.1.21)	Pta.peg.3946
Carbohydrates	Monosaccharides	Mannose Metabolism	Phosphomannomutase (EC 5.4.2.8)	Pta.peg.3274, Pta.peg.3277
Carbohydrates	Monosaccharides	Mannose Metabolism	Mannose-6-phosphate isomerase (EC 5.3.1.8)	Pta.peg.3040
Carbohydrates	Monosaccharides	Deoxyribose and Deoxynucleoside Catabolism	Purine nucleoside phosphorylase (EC 2.4.2.1)	Pta.peg.1865, Pta.peg.2766
Carbohydrates	Monosaccharides	Deoxyribose and Deoxynucleoside Catabolism	Ribokinase (EC 2.7.1.15)	Pta.peg.1438
Carbohydrates	Monosaccharides	Deoxyribose and Deoxynucleoside Catabolism	Phosphopentomutase (EC 5.4.2.7)	Pta.peg.1864
Carbohydrates	Monosaccharides	Deoxyribose and Deoxynucleoside Catabolism	Pyrimidine-nucleoside phosphorylase (EC 2.4.2.2)	Pta.peg.1866
Carbohydrates	Monosaccharides	Deoxyribose and Deoxynucleoside Catabolism	Deoxyribose-phosphate aldolase (EC 4.1.2.4)	Pta.peg.3596
Carbohydrates	Monosaccharides	D-gluconate and ketogluconates metabolism	Gluconate transporter family protein	Pta.peg.3488
Carbohydrates	Monosaccharides	D-gluconate and ketogluconates metabolism	6-phosphogluconate dehydrogenase, decarboxylating (EC 1.1.1.44)	Pta.peg.1263, Pta.peg.2490
Carbohydrates	Monosaccharides	D-gluconate and ketogluconates metabolism	Gluconokinase (EC 2.7.1.12)	Pta.peg.3489
Carbohydrates	Monosaccharides	Fructose utilization	Phosphotransferase system, phosphocarrier protein HPr	Pta.peg.1824
Carbohydrates	Monosaccharides	Fructose utilization	Phosphoenolpyruvate-protein phosphotransferase of PTS system (EC 2.7.3.9)	Pta.peg.1825
Carbohydrates	Monosaccharides	Fructose utilization	Transcriptional repressor of the fructose operon, DeoR family	Pta.peg.3379
Carbohydrates	Monosaccharides	Fructose utilization	Transaldolase (EC 2.2.1.2)	Pta.peg.2975
Carbohydrates	Monosaccharides	Fructose utilization	1-phosphofructokinase (EC 2.7.1.56)	Pta.peg.3378
Carbohydrates	Monosaccharides	Fructose utilization	Fructokinase (EC 2.7.1.4)	Pta.peg.1456
Carbohydrates	Monosaccharides	D-galactarate, D-glucarate and D-glycerate catabolism - gjo	2-hydroxy-3-oxopropionate reductase (EC 1.1.1.60)	Pta.peg.1833
Carbohydrates	Monosaccharides	D-galactarate, D-glucarate and D-glycerate catabolism - gjo	D-glycerate transporter (predicted)	Pta.peg.3044
Carbohydrates	Monosaccharides	D-galactarate, D-glucarate and D-glycerate catabolism - gjo	Sugar diacid utilization regulator SdaR	Pta.peg.3045
Carbohydrates	Monosaccharides	D-galactarate, D-glucarate and D-glycerate catabolism - gjo	Glycerate kinase (EC 2.7.1.31)	Pta.peg.3043
Carbohydrates	Monosaccharides	D-Galacturonate and D-Glucuronate Utilization	Transcriptional regulator KdgR, KDG operon repressor	Pta.peg.1645
Carbohydrates	Monosaccharides	D-Galacturonate and D-Glucuronate Utilization	Mannonate dehydratase (EC 4.2.1.8)	Pta.peg.3420
Carbohydrates	Monosaccharides	D-Galacturonate and D-Glucuronate Utilization	D-mannonate oxidoreductase (EC 1.1.1.57)	Pta.peg.3419
Carbohydrates	Monosaccharides	D-Galacturonate and D-Glucuronate Utilization	Uronate isomerase (EC 5.3.1.12)	Pta.peg.3421
Carbohydrates	Monosaccharides	D-Galacturonate and D-Glucuronate Utilization	Alpha-glucosidase (EC 3.2.1.20)	Pta.peg.1261, Pta.peg.2473
Carbohydrates	Monosaccharides	D-Galacturonate and D-Glucuronate Utilization	2-dehydro-3-deoxyphosphogluconate aldolase (EC 4.1.2.14)	Pta.peg.3423
Carbohydrates	Monosaccharides	D-ribose utilization	Ribose ABC transport system, ATP-binding protein RbsA (TC 3.A.1.2.1)	Pta.peg.688
Carbohydrates	Monosaccharides	D-ribose utilization	Ribose operon repressor	Pta.peg.417, Pta.peg.795
Carbohydrates	Monosaccharides	D-ribose utilization	Ribose ABC transport system, permease protein RbsC (TC 3.A.1.2.1)	Pta.peg.689
Carbohydrates	Monosaccharides	D-ribose utilization	Ribokinase (EC 2.7.1.15)	Pta.peg.1438
Carbohydrates	Monosaccharides	D-ribose utilization	Ribose 5-phosphate isomerase B (EC 5.3.1.6)	Pta.peg.2956, Pta.peg.3088
Carbohydrates	Monosaccharides	Xylose utilization	Xylose ABC transporter, substrate-binding component	Pta.peg.1449, Pta.peg.3452
Carbohydrates	Monosaccharides	Xylose utilization	Xylose isomerase (EC 5.3.1.5)	Pta.peg.3410
Carbohydrates	Monosaccharides	Xylose utilization	Xylose ABC transporter, ATP-binding component	Pta.peg.3450
Carbohydrates	Monosaccharides	Xylose utilization	Xylulose kinase (EC 2.7.1.17)	Pta.peg.3409
Carbohydrates	Monosaccharides	Xylose utilization	Xylose-responsive transcription regulator, ROK family	Pta.peg.2564
Carbohydrates	Monosaccharides	D-galactarate, D-glucarate and D-glycerate catabolism	2-hydroxy-3-oxopropionate reductase (EC 1.1.1.60)	Pta.peg.1833
Carbohydrates	Monosaccharides	D-galactarate, D-glucarate and D-glycerate catabolism	D-glycerate transporter (predicted)	Pta.peg.3044
Carbohydrates	Monosaccharides	D-galactarate, D-glucarate and D-glycerate catabolism	Sugar diacid utilization regulator SdaR	Pta.peg.3045
Carbohydrates	Monosaccharides	D-galactarate, D-glucarate and D-glycerate catabolism	Glycerate kinase (EC 2.7.1.31)	Pta.peg.3043
